# Supplementary material for: BWGS: A R package for genomic selection and its application to a wheat breeding programme
Source: PLoS One. 2020 Apr 2;15(4):e0222733. doi: 10.1371/journal.pone.0222733 (PMC7141418; doi:10.1371/journal.pone.0222733)
Supplement: S1 Data — (ZIP) [file pone.0222733.s001.zip]

Archive with 5 entries (5 files):
- Data/BWGS_pheno.txt
- Data/MAP47K.txt
- Data/TARGET47K.txt
- Data/TRAIN47K.txt
- Data/YieldBLUE.txt
