# Supplementary material for: BWGS: A R package for genomic selection and its application to a wheat breeding programme
Source: PLoS One. 2020 Apr 2;15(4):e0222733. doi: 10.1371/journal.pone.0222733 (PMC7141418; doi:10.1371/journal.pone.0222733)
Supplement: S1 Data — (ZIP) [file pone.0222733.s001.zip › Data/BWGS_pheno.txt]

year	site	trial	management	bloc	geno	yield	prot
2000	CF	ISA1	T	1	Charger	90.1	12.6
2000	CF	ISA1	T	1	Isengrain	106.8	11
2000	CF	ISA1	T	1	Soissons	89.9	12.3
2000	CF	ISA1	T	1	Tremie	83.1	12.2
2000	CF	ISA1	T	1	AO00001	87.6	13.7
2000	CF	ISA1	T	1	AO99001	99.8	11.9
2000	CF	ISA1	T	1	Voltige	93.8	12
2000	CF	ISA1	T	1	CF9804	100.8	11.2
2000	CF	ISA1	T	1	CF9825	103.5	12.1
2000	CF	ISA1	T	1	CF99002	86.2	12.2
2000	CF	ISA1	T	1	CF99003	97.3	12.2
2000	CF	ISA1	T	1	CF99005	104	12.3
2000	CF	ISA1	T	1	CF99007	103.7	11.8
2000	CF	ISA1	T	1	CF99009	97.1	12.5
2000	CF	ISA1	T	1	CF99016	102.2	12.6
2000	CF	ISA1	T	1	CF99027	103.3	12
2000	CF	ISA1	T	1	CF99031	99.2	12
2000	CF	ISA1	T	1	DI9714	101	14.1
2000	CF	ISA1	T	1	DI9812	107.6	12.5
2000	CF	ISA1	T	1	EM99001	98.9	13.4
2000	CF	ISA1	T	1	EM99002	99.3	12.4
2000	CF	ISA1	T	1	EM99003	95.6	13.2
2000	CF	ISA1	T	1	EM99006	96.9	12.6
2000	CF	ISA1	T	1	EM99012	94.4	12.5
2000	CF	ISA1	T	1	EM99017	102	13
2000	CF	ISA1	T	1	EM99021	94.6	12.8
2000	CF	ISA1	T	1	EM99027	91.2	12.4
2000	CF	ISA1	T	1	RE9819	88.9	11.8
2000	CF	ISA1	T	1	Ressor	94.6	11.7
2000	CF	ISA1	T	1	RE99002	87.7	11.5
2000	CF	ISA1	T	1	RE99004	85.7	10.7
2000	CF	ISA1	T	1	RE99006	94.3	12.3
2000	CF	ISA1	T	1	RE99007	92.9	12.6
2000	CF	ISA1	T	1	RE99009	88.6	12.3
2000	CF	ISA1	T	1	RE99014	82	12.7
2000	CF	ISA1	T	1	RE99016	90	12.1
2000	CF	ISA1	T	1	RE99017	91.5	11.4
2000	CF	ISA1	T	1	RE99018	90.9	13.2
2000	CF	ISA1	T	1	HA1066.146	87	12
2000	CF	ISA1	T	1	HA1070.50	101.3	12.2
2000	CF	ISA1	T	1	HA1541.134	99.6	11.1
2000	CF	ISA1	T	1	Aztec	87.8	11.8
2000	CF	ISA1	T	1	Cezanne	96.6	11.7
2000	CF	ISA1	T	1	CF99010	100.6	12.5
2000	CF	ISA1	T	1	Recital	97.1	10.8
2000	CF	ISA1	T	1	Tamaro	69.3	14.3
2000	CF	ISA1	T	2	Charger	83.8	12.9
2000	CF	ISA1	T	2	Isengrain	96.9	11.6
2000	CF	ISA1	T	2	Soissons	94.2	12.5
2000	CF	ISA1	T	2	Tremie	94.4	12
2000	CF	ISA1	T	2	AO00001	89.5	12.8
2000	CF	ISA1	T	2	AO99001	97.1	12
2000	CF	ISA1	T	2	Voltige	97.8	12.6
2000	CF	ISA1	T	2	CF9804	100.3	12.4
2000	CF	ISA1	T	2	CF9825	106	13
2000	CF	ISA1	T	2	CF99002	87.2	12.1
2000	CF	ISA1	T	2	CF99003	88.6	12.6
2000	CF	ISA1	T	2	CF99005	95.8	12.5
2000	CF	ISA1	T	2	CF99007	88	12.2
2000	CF	ISA1	T	2	CF99009	93.9	12.2
2000	CF	ISA1	T	2	CF99016	96.1	12.6
2000	CF	ISA1	T	2	CF99027	104.8	12
2000	CF	ISA1	T	2	CF99031	95.4	12.3
2000	CF	ISA1	T	2	DI9714	97.1	13.7
2000	CF	ISA1	T	2	DI9812	93.2	12.4
2000	CF	ISA1	T	2	EM99001	98.8	12.8
2000	CF	ISA1	T	2	EM99002	87.2	13.2
2000	CF	ISA1	T	2	EM99003	99.3	13.1
2000	CF	ISA1	T	2	EM99006	102.2	12.6
2000	CF	ISA1	T	2	EM99012	93.1	12.8
2000	CF	ISA1	T	2	EM99017	102.9	13.2
2000	CF	ISA1	T	2	EM99021	99.5	13
2000	CF	ISA1	T	2	EM99027	90.2	12.5
2000	CF	ISA1	T	2	RE9819	86.1	12.7
2000	CF	ISA1	T	2	Ressor	99.4	12.1
2000	CF	ISA1	T	2	RE99002	86.6	12.2
2000	CF	ISA1	T	2	RE99003	86.6	11.1
2000	CF	ISA1	T	2	RE99004	89.9	11.2
2000	CF	ISA1	T	2	RE99006	97	12.6
2000	CF	ISA1	T	2	RE99007	87.7	12.9
2000	CF	ISA1	T	2	RE99009	89.4	12.4
2000	CF	ISA1	T	2	RE99014	91.1	13
2000	CF	ISA1	T	2	RE99016	87.9	12.5
2000	CF	ISA1	T	2	RE99017	91.1	11.9
2000	CF	ISA1	T	2	RE99018	93.7	13
2000	CF	ISA1	T	2	HA1066.146	104.8	12.2
2000	CF	ISA1	T	2	HA1070.50	100.5	13
2000	CF	ISA1	T	2	HA1541.134	107.6	11.8
2000	CF	ISA1	T	2	Aztec	87.3	12.9
2000	CF	ISA1	T	2	Cezanne	87.2	12.1
2000	CF	ISA1	T	2	CF99010	88.7	12
2000	CF	ISA1	T	2	Crousty	99.9	12.5
2000	CF	ISA1	T	2	Recital	92.2	11.6
2000	CF	ISA1	T	2	Tamaro	67	14.2
2000	DI	ISA1	T	1	Charger	98.66	12.1
2000	DI	ISA1	T	1	Isengrain	104.08	11.6
2000	DI	ISA1	T	1	Soissons	85.59	13
2000	DI	ISA1	T	1	Tremie	99.39	10.6
2000	DI	ISA1	T	1	AO00001	90.06	11.8
2000	DI	ISA1	T	1	AO99001	89.78	11.7
2000	DI	ISA1	T	1	Voltige	93.02	12.3
2000	DI	ISA1	T	1	CF9804	87.81	11.5
2000	DI	ISA1	T	1	CF9825	76.93	11.2
2000	DI	ISA1	T	1	CF99002	81.75	10.9
2000	DI	ISA1	T	1	CF99003	89.36	12.3
2000	DI	ISA1	T	1	CF99005	88.8	12.1
2000	DI	ISA1	T	1	CF99007	95.58	11.1
2000	DI	ISA1	T	1	CF99009	74.24	12.1
2000	DI	ISA1	T	1	CF99016	85.28	12.1
2000	DI	ISA1	T	1	CF99027	90.9	12.1
2000	DI	ISA1	T	1	CF99031	81.7	11.9
2000	DI	ISA1	T	1	DI9714	75.88	12.1
2000	DI	ISA1	T	1	DI9812	77.97	12.5
2000	DI	ISA1	T	1	EM99001	79.69	12
2000	DI	ISA1	T	1	EM99002	91.83	12.4
2000	DI	ISA1	T	1	EM99003	71.3	11.9
2000	DI	ISA1	T	1	EM99006	91.16	12.3
2000	DI	ISA1	T	1	EM99012	75.64	12.5
2000	DI	ISA1	T	1	EM99017	71.19	11.5
2000	DI	ISA1	T	1	EM99021	83.73	12.8
2000	DI	ISA1	T	1	EM99027	78.13	12.9
2000	DI	ISA1	T	1	RE9819	91.28	12.1
2000	DI	ISA1	T	1	Ressor	87.35	12.8
2000	DI	ISA1	T	1	RE99002	90.19	12.4
2000	DI	ISA1	T	1	RE99003	83.58	12.3
2000	DI	ISA1	T	1	RE99004	96	11.7
2000	DI	ISA1	T	1	RE99006	83.39	13.5
2000	DI	ISA1	T	1	RE99007	85.63	12.4
2000	DI	ISA1	T	1	RE99009	88.67	11.7
2000	DI	ISA1	T	1	RE99014	94.97	12.4
2000	DI	ISA1	T	1	RE99016	90.6	12.8
2000	DI	ISA1	T	1	RE99017	85.09	12.4
2000	DI	ISA1	T	1	RE99018	86.33	12.8
2000	DI	ISA1	T	1	HA1066.146	110.37	11.8
2000	DI	ISA1	T	1	HA1070.50	99.86	12.3
2000	DI	ISA1	T	1	HA1541.134	79.6	11.8
2000	EM	ISA1	T	1	Charger	72.6	12.1
2000	EM	ISA1	T	1	Isengrain	93.3	10.6
2000	EM	ISA1	T	1	Soissons	79.5	10.4
2000	EM	ISA1	T	1	Tremie	81.6	10.2
2000	EM	ISA1	T	1	AO00001	77.1	10.6
2000	EM	ISA1	T	1	AO99001	81.1	10.5
2000	EM	ISA1	T	1	Voltige	91.5	11.7
2000	EM	ISA1	T	1	CF9804	87.6	11.4
2000	EM	ISA1	T	1	CF9825	79.7	10.8
2000	EM	ISA1	T	1	CF99002	80.5	10.9
2000	EM	ISA1	T	1	CF99003	80.6	11.3
2000	EM	ISA1	T	1	CF99005	88.6	11.2
2000	EM	ISA1	T	1	CF99007	93.4	10.7
2000	EM	ISA1	T	1	CF99009	77.6	11.4
2000	EM	ISA1	T	1	CF99016	75.7	12.1
2000	EM	ISA1	T	1	CF99027	68	11.9
2000	EM	ISA1	T	1	CF99031	83.5	11.8
2000	EM	ISA1	T	1	DI9714	90.5	11.5
2000	EM	ISA1	T	1	DI9812	87.5	11.7
2000	EM	ISA1	T	1	EM99001	81.4	12
2000	EM	ISA1	T	1	EM99002	81.5	12
2000	EM	ISA1	T	1	EM99003	84.7	11.9
2000	EM	ISA1	T	1	EM99006	86.2	10.7
2000	EM	ISA1	T	1	EM99012	91.5	12.5
2000	EM	ISA1	T	1	EM99017	75.8	11.7
2000	EM	ISA1	T	1	EM99021	77	12
2000	EM	ISA1	T	1	EM99027	81.8	12.3
2000	EM	ISA1	T	1	RE9819	86.4	11.3
2000	EM	ISA1	T	1	Ressor	87.3	11.6
2000	EM	ISA1	T	1	RE99002	83.9	11.5
2000	EM	ISA1	T	1	RE99003	88.2	10.6
2000	EM	ISA1	T	1	RE99004	84.3	10.6
2000	EM	ISA1	T	1	RE99006	88.2	12
2000	EM	ISA1	T	1	RE99007	77.3	11.7
2000	EM	ISA1	T	1	RE99009	78.2	11.2
2000	EM	ISA1	T	1	RE99014	76.6	12.2
2000	EM	ISA1	T	1	RE99016	85.6	11.9
2000	EM	ISA1	T	1	RE99017	80.2	11.4
2000	EM	ISA1	T	1	RE99018	85.1	11.9
2000	EM	ISA1	T	1	HA1066.146	80.1	11.6
2000	EM	ISA1	T	1	HA1070.50	86.7	11.8
2000	EM	ISA1	T	1	HA1541.134	87.3	10.8
2000	LM	ISA1	T	1	Isengrain	115.8	7.9
2000	LM	ISA1	T	1	Soissons	100.6	9.6
2000	LM	ISA1	T	1	Tremie	111.1	8.5
2000	LM	ISA1	T	1	AO00001	118.6	8.9
2000	LM	ISA1	T	1	AO99001	115.7	8.6
2000	LM	ISA1	T	1	Voltige	110.3	9.3
2000	LM	ISA1	T	1	CF9804	94.5	9.1
2000	LM	ISA1	T	1	CF9825	111.5	9.2
2000	LM	ISA1	T	1	CF99002	111.2	8.8
2000	LM	ISA1	T	1	CF99003	104.9	9.2
2000	LM	ISA1	T	1	CF99005	112.9	8.6
2000	LM	ISA1	T	1	CF99007	107.7	8.7
2000	LM	ISA1	T	1	CF99009	114.5	9.1
2000	LM	ISA1	T	1	CF99016	120.5	10.1
2000	LM	ISA1	T	1	CF99027	96.3	9.3
2000	LM	ISA1	T	1	CF99031	116.4	9.6
2000	LM	ISA1	T	1	DI9714	109.3	9.4
2000	LM	ISA1	T	1	DI9812	108.5	9.5
2000	LM	ISA1	T	1	EM99001	111.9	9.4
2000	LM	ISA1	T	1	EM99002	110.1	10
2000	LM	ISA1	T	1	EM99003	103.7	9.5
2000	LM	ISA1	T	1	EM99006	114.8	9.7
2000	LM	ISA1	T	1	EM99012	108.4	10.2
2000	LM	ISA1	T	1	EM99017	134.3	10
2000	LM	ISA1	T	1	EM99021	118.2	9.8
2000	LM	ISA1	T	1	EM99027	94.4	9.6
2000	LM	ISA1	T	1	RE9819	100.8	9.7
2000	LM	ISA1	T	1	Ressor	109	9.5
2000	LM	ISA1	T	1	RE99002	112.2	9.2
2000	LM	ISA1	T	1	RE99003	107.6	9.4
2000	LM	ISA1	T	1	RE99004	107.1	9.5
2000	LM	ISA1	T	1	RE99006	110.6	9.8
2000	LM	ISA1	T	1	RE99007	115.5	9.6
2000	LM	ISA1	T	1	RE99009	110.3	9.6
2000	LM	ISA1	T	1	RE99014	106.7	9.6
2000	LM	ISA1	T	1	RE99016	106	10.1
2000	LM	ISA1	T	1	RE99017	108.6	9.5
2000	LM	ISA1	T	1	RE99018	93.7	10.4
2000	LM	ISA1	T	1	HA1066.146	129.5	8.8
2000	LM	ISA1	T	1	HA1070.50	124.4	9
2000	LM	ISA1	T	1	HA1541.134	120.7	9.4
2000	RE	ISA1	T	1	Charger	94.27	10.7
2000	RE	ISA1	T	1	Isengrain	101.43	9.1
2000	RE	ISA1	T	1	Soissons	100.07	9.6
2000	RE	ISA1	T	1	Tremie	106.08	9.6
2000	RE	ISA1	T	1	AO00001	79.73	10.5
2000	RE	ISA1	T	1	AO99001	97.83	9.4
2000	RE	ISA1	T	1	Voltige	111.42	10
2000	RE	ISA1	T	1	CF9804	112.48	9.9
2000	RE	ISA1	T	1	CF9825	102.23	10.5
2000	RE	ISA1	T	1	CF99002	89.21	9.5
2000	RE	ISA1	T	1	CF99003	103.86	9.9
2000	RE	ISA1	T	1	CF99005	101.05	9.6
2000	RE	ISA1	T	1	CF99007	68.47	10
2000	RE	ISA1	T	1	CF99009	96.95	9.6
2000	RE	ISA1	T	1	CF99016	84.12	10.8
2000	RE	ISA1	T	1	CF99027	94.06	10.2
2000	RE	ISA1	T	1	CF99031	92.82	11.2
2000	RE	ISA1	T	1	DI9714	94.92	10.5
2000	RE	ISA1	T	1	DI9812	102.49	10.3
2000	RE	ISA1	T	1	EM99001	99.24	10.5
2000	RE	ISA1	T	1	EM99002	104.91	10.7
2000	RE	ISA1	T	1	EM99003	95.68	10.7
2000	RE	ISA1	T	1	EM99006	103.19	10.3
2000	RE	ISA1	T	1	EM99012	100.1	10.9
2000	RE	ISA1	T	1	EM99017	99.81	10.3
2000	RE	ISA1	T	1	EM99021	99.17	11.1
2000	RE	ISA1	T	1	EM99027	95.14	9.5
2000	RE	ISA1	T	1	RE9819	91.56	10.4
2000	RE	ISA1	T	1	Ressor	96.15	10.4
2000	RE	ISA1	T	1	RE99002	103.09	10.3
2000	RE	ISA1	T	1	RE99003	97.97	10.5
2000	RE	ISA1	T	1	RE99004	96.68	9.7
2000	RE	ISA1	T	1	RE99006	99.57	11.2
2000	RE	ISA1	T	1	RE99007	103.47	10.2
2000	RE	ISA1	T	1	RE99009	97.18	9.9
2000	RE	ISA1	T	1	RE99014	98.69	10.4
2000	RE	ISA1	T	1	RE99016	96.85	10.6
2000	RE	ISA1	T	1	RE99017	84.2	10
2000	RE	ISA1	T	1	RE99018	104.18	10.6
2000	RE	ISA1	T	1	HA1066.146	109.25	10.7
2000	RE	ISA1	T	1	HA1070.50	101.25	10
2000	RE	ISA1	T	1	HA1541.134	94.27	10.4
2002	DI	ISA1	T	1	Apache	79.1	11.6582441
2002	DI	ISA1	T	1	Soissons	73.43	11.5187292
2002	DI	ISA1	T	1	Charger	96.77	11.3070984
2002	DI	ISA1	T	1	Isengrain	75.39	11.3207655
2002	DI	ISA1	T	1	AO-STRU97/1370	82.2	12.1809807
2002	DI	ISA1	T	1	AO-STRU97/1395	70.83	11.6440554
2002	DI	ISA1	T	1	AO-STRU98/1436	92.68	13.0660601
2002	DI	ISA1	T	1	Voltige	88.22	11.3173122
2002	DI	ISA1	T	1	CF99075	86.96	12.099987
2002	DI	ISA1	T	1	CF99105	75.91	11.9148273
2002	DI	ISA1	T	1	CF99005	66.46	11.1355162
2002	DI	ISA1	T	1	CF00189	85.26	12.1188488
2002	DI	ISA1	T	1	CF00193	64.47	12.5382023
2002	DI	ISA1	T	1	DI9714	64.61	11.3850927
2002	DI	ISA1	T	1	DI00008	93.72	11.3856297
2002	DI	ISA1	T	1	DI00010	81.44	11.9813576
2002	DI	ISA1	T	1	DI00024	84.28	11.535655
2002	DI	ISA1	T	1	DI01004	91.36	12.5232258
2002	DI	ISA1	T	1	EM99006	92.3	13.5146818
2002	DI	ISA1	T	1	EM99012	68.57	12.8169355
2002	DI	ISA1	T	1	EM99017	67.52	10.4952793
2002	DI	ISA1	T	1	EM00002	81.15	10.9276791
2002	DI	ISA1	T	1	EM00015	69.06	12.7820778
2002	DI	ISA1	T	1	EM00018	82.97	11.5007744
2002	DI	ISA1	T	1	EM00301	64.31	12.4069977
2002	DI	ISA1	T	1	EM00302	82.11	10.6928921
2002	DI	ISA1	T	1	RE99009	86.83	11.0654554
2002	DI	ISA1	T	1	RE99017	87.83	11.960289
2002	DI	ISA1	T	1	RE99102	69.67	11.3757954
2002	DI	ISA1	T	1	RE99113	58.59	13.2602539
2002	DI	ISA1	T	1	RE9819	84.6	10.7947941
2002	DI	ISA1	T	1	Ressor	79.82	12.9944296
2002	DI	ISA1	T	1	Rytmic	81.2	10.884881
2002	DI	ISA1	T	1	STRU9814351	83.36	12.3115807
2002	DI	ISA1	T	2	Apache	77.23	10.8478155
2002	DI	ISA1	T	2	Soissons	75.43	11.5399675
2002	DI	ISA1	T	2	Charger	81.7	10.0406761
2002	DI	ISA1	T	2	Isengrain	75.39	10.8225546
2002	DI	ISA1	T	2	AO-STRU97/1370	81.48	13.2504396
2002	DI	ISA1	T	2	AO-STRU97/1395	69.55	11.4282742
2002	DI	ISA1	T	2	AO-STRU98/1436	86.59	11.8014269
2002	DI	ISA1	T	2	Voltige	81.7	10.9718323
2002	DI	ISA1	T	2	CF99075	75.86	11.2766609
2002	DI	ISA1	T	2	CF99105	77.07	11.8342791
2002	DI	ISA1	T	2	CF99005	80.74	11.4756079
2002	DI	ISA1	T	2	CF00189	86.29	12.298419
2002	DI	ISA1	T	2	CF00193	64.76	12.6354904
2002	DI	ISA1	T	2	DI9714	76.65	13.1739197
2002	DI	ISA1	T	2	DI00008	75.52	11.0659943
2002	DI	ISA1	T	2	DI00010	73.67	10.9623985
2002	DI	ISA1	T	2	DI00024	85.89	11.909997
2002	DI	ISA1	T	2	DI01004	72.51	10.9986963
2002	DI	ISA1	T	2	EM99006	87.68	13.2079449
2002	DI	ISA1	T	2	EM99012	79.59	13.0293722
2002	DI	ISA1	T	2	EM99017	92.2	11.5585833
2002	DI	ISA1	T	2	EM00002	78.28	10.5320587
2002	DI	ISA1	T	2	EM00015	62.02	11.6214695
2002	DI	ISA1	T	2	EM00018	88.25	11.8476763
2002	DI	ISA1	T	2	EM00301	77.56	11.5620689
2002	DI	ISA1	T	2	EM00302	69.28	10.6462889
2002	DI	ISA1	T	2	RE99009	74.61	10.9395924
2002	DI	ISA1	T	2	RE99017	80.33	11.36133
2002	DI	ISA1	T	2	RE99102	79.79	12.7707977
2002	DI	ISA1	T	2	RE99113	70.33	14.138113
2002	DI	ISA1	T	2	RE9819	90.25	11.5479488
2002	DI	ISA1	T	2	Ressor	71.49	11.7245932
2002	DI	ISA1	T	2	Rytmic	81.35	12.1313839
2002	DI	ISA1	T	2	STRU9814351	79.06	11.8357811
2002	EM	ISA1	T	1	Apache	100.6	11.0554495
2002	EM	ISA1	T	1	Soissons	87.5	11.4237309
2002	EM	ISA1	T	1	Charger	84.3	11.5043716
2002	EM	ISA1	T	1	Isengrain	90.8	10.136508
2002	EM	ISA1	T	1	AO-STRU97/1370	102	9.7419462
2002	EM	ISA1	T	1	AO-STRU97/1395	98.6	10.3509102
2002	EM	ISA1	T	1	AO-STRU98/1436	94.6	10.8357182
2002	EM	ISA1	T	1	Voltige	96.7	9.9446325
2002	EM	ISA1	T	1	CF99075	90.7	11.7049198
2002	EM	ISA1	T	1	CF99105	86.3	12.3680649
2002	EM	ISA1	T	1	CF99005	89.7	11.2334948
2002	EM	ISA1	T	1	CF00189	93.3	11.7325363
2002	EM	ISA1	T	1	CF00193	77.2	13.4235973
2002	EM	ISA1	T	1	DI9714	87.4	11.1056948
2002	EM	ISA1	T	1	DI00008	88.4	11.946454
2002	EM	ISA1	T	1	DI00010	95.6	10.1908674
2002	EM	ISA1	T	1	DI00024	93.1	11.8830185
2002	EM	ISA1	T	1	DI01004	94.7	11.4356251
2002	EM	ISA1	T	1	EM99006	95.5	10.863821
2002	EM	ISA1	T	1	EM99012	87.7	11.9290352
2002	EM	ISA1	T	1	EM99017	95.6	11.0481606
2002	EM	ISA1	T	1	EM00002	84	12.2174807
2002	EM	ISA1	T	1	EM00015	93.3	11.203125
2002	EM	ISA1	T	1	EM00018	95.3	10.4156437
2002	EM	ISA1	T	1	EM00301	90.9	10.6092825
2002	EM	ISA1	T	1	RE99009	92.8	11.181428
2002	EM	ISA1	T	1	RE99017	93.9	11.687932
2002	EM	ISA1	T	1	RE99102	80.2	11.2772598
2002	EM	ISA1	T	1	RE99113	73.2	13.3841105
2002	EM	ISA1	T	1	RE9819	99.1	12.3952208
2002	EM	ISA1	T	1	Ressor	85.6	11.6051683
2002	EM	ISA1	T	1	Rytmic	79.3	11.1332722
2002	EM	ISA1	T	1	STRU9814351	95.8	10.7533789
2002	EM	ISA1	T	2	Apache	95.2	11.537446
2002	EM	ISA1	T	2	Soissons	79.5	11.0504465
2002	EM	ISA1	T	2	Charger	86.3	11.6675987
2002	EM	ISA1	T	2	Isengrain	89.3	10.2954054
2002	EM	ISA1	T	2	AO-STRU97/1370	104.8	10.6450224
2002	EM	ISA1	T	2	AO-STRU97/1395	87.5	11.5498104
2002	EM	ISA1	T	2	AO-STRU98/1436	98.7	11.1608219
2002	EM	ISA1	T	2	Voltige	92.6	10.4383364
2002	EM	ISA1	T	2	CF99075	86.4	12.5440998
2002	EM	ISA1	T	2	CF99105	90.4	12.4245844
2002	EM	ISA1	T	2	CF99005	92.2	11.2671728
2002	EM	ISA1	T	2	CF00189	95.4	11.9327717
2002	EM	ISA1	T	2	CF00193	74	13.6320982
2002	EM	ISA1	T	2	DI9714	94.9	11.5870838
2002	EM	ISA1	T	2	DI00008	83.9	11.4557133
2002	EM	ISA1	T	2	DI00010	101.6	10.8800974
2002	EM	ISA1	T	2	DI00024	97.8	11.6245661
2002	EM	ISA1	T	2	DI01004	91.6	11.7750769
2002	EM	ISA1	T	2	EM99006	99.3	11.0241156
2002	EM	ISA1	T	2	EM99012	86.4	12.712368
2002	EM	ISA1	T	2	EM99017	88.3	11.8941212
2002	EM	ISA1	T	2	EM00002	82.9	12.6926584
2002	EM	ISA1	T	2	EM00015	91	10.907012
2002	EM	ISA1	T	2	EM00018	93.2	10.3804998
2002	EM	ISA1	T	2	EM00301	100.6	10.0017614
2002	EM	ISA1	T	2	EM00302	89.3	11.3770132
2002	EM	ISA1	T	2	RE99009	94	10.8412046
2002	EM	ISA1	T	2	RE99017	106	12.3761158
2002	EM	ISA1	T	2	RE99102	82	12.0439873
2002	EM	ISA1	T	2	RE99113	74.9	13.8201876
2002	EM	ISA1	T	2	RE9819	89.7	11.9824066
2002	EM	ISA1	T	2	Ressor	89.2	11.6306438
2002	EM	ISA1	T	2	Rytmic	91.4	11.1344728
2002	EM	ISA1	T	2	STRU9814351	96.4	10.6379404
2002	LM	ISA1	T	1	Apache	97.59	11.6334696
2002	LM	ISA1	T	1	Soissons	92.07	13.8503666
2002	LM	ISA1	T	1	Charger	97.78	14.0914421
2002	LM	ISA1	T	1	Isengrain	96.12	12.4482479
2002	LM	ISA1	T	1	AO-STRU97/1370	103.21	10.7980881
2002	LM	ISA1	T	1	AO-STRU97/1395	112.75	10.9518042
2002	LM	ISA1	T	1	AO-STRU98/1436	112.52	12.5876055
2002	LM	ISA1	T	1	Voltige	101.03	11.7804527
2002	LM	ISA1	T	1	CF99075	103.08	15.152751
2002	LM	ISA1	T	1	CF99105	112.58	14.2163506
2002	LM	ISA1	T	1	CF99005	101.91	12.6300697
2002	LM	ISA1	T	1	CF00189	111.86	13.0712824
2002	LM	ISA1	T	1	CF00193	83.52	15.6877193
2002	LM	ISA1	T	1	DI9714	111	12.2258358
2002	LM	ISA1	T	1	DI00008	103.18	12.5704107
2002	LM	ISA1	T	1	DI00010	105.52	12.3917103
2002	LM	ISA1	T	1	DI00024	99.31	12.3952694
2002	LM	ISA1	T	1	DI01004	104.28	13.3023081
2002	LM	ISA1	T	1	EM99006	99.49	13.3826466
2002	LM	ISA1	T	1	EM99012	106.12	13.3895092
2002	LM	ISA1	T	1	EM99017	107.6	13.2821264
2002	LM	ISA1	T	1	EM00002	105.85	13.1056528
2002	LM	ISA1	T	1	EM00015	106.66	10.5354338
2002	LM	ISA1	T	1	EM00018	108.9	11.5647755
2002	LM	ISA1	T	1	EM00301	115.65	10.6465445
2002	LM	ISA1	T	1	EM00302	100.13	13.0781116
2002	LM	ISA1	T	1	RE99009	108.66	12.5457726
2002	LM	ISA1	T	1	RE99017	104.62	11.9051962
2002	LM	ISA1	T	1	RE99102	95.64	13.5727301
2002	LM	ISA1	T	1	RE99113	74.91	13.7466259
2002	LM	ISA1	T	1	RE9819	100.05	12.2228584
2002	LM	ISA1	T	1	Ressor	105.36	13.0893812
2002	LM	ISA1	T	1	Rytmic	102.94	11.3708973
2002	LM	ISA1	T	1	STRU9814351	111.32	11.6445894
2002	LM	ISA1	T	2	Apache	101.1	11.6346741
2002	LM	ISA1	T	2	Soissons	97.69	14.1149778
2002	LM	ISA1	T	2	Charger	92.95	13.5910511
2002	LM	ISA1	T	2	Isengrain	105.44	12.620944
2002	LM	ISA1	T	2	AO-STRU97/1370	118.74	12.1775923
2002	LM	ISA1	T	2	AO-STRU97/1395	105.08	11.3214979
2002	LM	ISA1	T	2	AO-STRU98/1436	112.07	12.2453794
2002	LM	ISA1	T	2	Voltige	103.25	11.3042669
2002	LM	ISA1	T	2	CF99075	94.72	13.7788773
2002	LM	ISA1	T	2	CF99105	106.29	12.801528
2002	LM	ISA1	T	2	CF99005	101.7	13.3957815
2002	LM	ISA1	T	2	CF00189	103.41	13.2551165
2002	LM	ISA1	T	2	CF00193	86.34	15.0969734
2002	LM	ISA1	T	2	DI9714	114.71	11.8259821
2002	LM	ISA1	T	2	DI00008	102.12	13.1459599
2002	LM	ISA1	T	2	DI00010	113.53	12.5073776
2002	LM	ISA1	T	2	DI00024	103.41	12.6236668
2002	LM	ISA1	T	2	DI01004	100.69	13.5661793
2002	LM	ISA1	T	2	EM99006	115.26	12.8845263
2002	LM	ISA1	T	2	EM99012	102.8	13.3366184
2002	LM	ISA1	T	2	EM99017	103.64	13.4958715
2002	LM	ISA1	T	2	EM00002	92.22	14.0816813
2002	LM	ISA1	T	2	EM00015	110.53	11.7647152
2002	LM	ISA1	T	2	EM00018	113.36	12.4037838
2002	LM	ISA1	T	2	EM00301	109.99	11.060708
2002	LM	ISA1	T	2	EM00302	104.35	12.3473663
2002	LM	ISA1	T	2	RE99009	95.64	12.4666185
2002	LM	ISA1	T	2	RE99017	107.39	13.0093212
2002	LM	ISA1	T	2	RE99102	88.52	13.1336918
2002	LM	ISA1	T	2	RE99113	90.14	14.254715
2002	LM	ISA1	T	2	RE9819	95.21	13.1995821
2002	LM	ISA1	T	2	Ressor	110.66	13.5554094
2002	LM	ISA1	T	2	Rytmic	106.65	11.9812498
2002	LM	ISA1	T	2	STRU9814351	123.43	11.6948767
2002	RE	ISA1	T	1	Apache	118.36	10.1412678
2002	RE	ISA1	T	1	Soissons	112.72	10.8953667
2002	RE	ISA1	T	1	Charger	123.57	9.2616587
2002	RE	ISA1	T	1	Isengrain	125.84	9.3577385
2002	RE	ISA1	T	1	AO-STRU97/1370	113.17	9.6082344
2002	RE	ISA1	T	1	AO-STRU97/1395	110.7	9.7852755
2002	RE	ISA1	T	1	AO-STRU98/1436	120.66	9.5715818
2002	RE	ISA1	T	1	Voltige	109.14	9.1977863
2002	RE	ISA1	T	1	CF99075	115	9.4005518
2002	RE	ISA1	T	1	CF99105	106.71	10.1348591
2002	RE	ISA1	T	1	CF99005	107.81	9.3342323
2002	RE	ISA1	T	1	CF00189	108.59	10.0153255
2002	RE	ISA1	T	1	CF00193	81.91	12.0231218
2002	RE	ISA1	T	1	DI00008	115.29	10.6956234
2002	RE	ISA1	T	1	DI00010	120.55	10.2809668
2002	RE	ISA1	T	1	DI00024	116.55	9.7461739
2002	RE	ISA1	T	1	DI01004	116.23	10.1292477
2002	RE	ISA1	T	1	EM99006	112.41	10.0495491
2002	RE	ISA1	T	1	EM99012	99.89	10.650629
2002	RE	ISA1	T	1	EM99017	116.37	9.2172556
2002	RE	ISA1	T	1	EM00002	122.74	9.5561333
2002	RE	ISA1	T	1	EM00015	119.81	8.5867815
2002	RE	ISA1	T	1	EM00018	112.31	9.3968086
2002	RE	ISA1	T	1	EM00301	113.94	8.3547583
2002	RE	ISA1	T	1	EM00302	103.34	10.2167559
2002	RE	ISA1	T	1	RE99009	106.3	9.6685896
2002	RE	ISA1	T	1	RE99017	98.83	10.9940176
2002	RE	ISA1	T	1	RE99102	102.31	8.5812397
2002	RE	ISA1	T	1	RE99113	88.5	12.823288
2002	RE	ISA1	T	1	RE9819	114.45	10.3662405
2002	RE	ISA1	T	1	Ressor	116.41	10.6185007
2002	RE	ISA1	T	1	Rytmic	112.44	9.8445196
2002	RE	ISA1	T	1	STRU9814351	113.03	10.4163017
2002	RE	ISA1	T	2	Apache	117.26	9.2564936
2002	RE	ISA1	T	2	Soissons	110.69	9.4379005
2002	RE	ISA1	T	2	Charger	117.01	9.3311481
2002	RE	ISA1	T	2	Isengrain	120.18	9.5888243
2002	RE	ISA1	T	2	AO-STRU97/1370	119.96	10.2331686
2002	RE	ISA1	T	2	AO-STRU97/1395	111.01	10.2629223
2002	RE	ISA1	T	2	AO-STRU98/1436	120.66	10.4400797
2002	RE	ISA1	T	2	Voltige	108.37	9.0666084
2002	RE	ISA1	T	2	CF99075	121.6	9.5473967
2002	RE	ISA1	T	2	CF99105	110.94	9.9695749
2002	RE	ISA1	T	2	CF99005	109.99	9.608469
2002	RE	ISA1	T	2	CF00189	110.93	9.595973
2002	RE	ISA1	T	2	CF00193	82.69	12.0552006
2002	RE	ISA1	T	2	DI9714	109.03	11.1537771
2002	RE	ISA1	T	2	DI00008	115.76	10.7124968
2002	RE	ISA1	T	2	DI00010	113.98	10.2146139
2002	RE	ISA1	T	2	DI00024	121.42	10.1814299
2002	RE	ISA1	T	2	DI01004	113.25	9.9976158
2002	RE	ISA1	T	2	EM99006	106.5	9.7706861
2002	RE	ISA1	T	2	EM99012	106.15	10.3359642
2002	RE	ISA1	T	2	EM99017	114.96	8.7229567
2002	RE	ISA1	T	2	EM00002	125.56	9.7337523
2002	RE	ISA1	T	2	EM00015	113.01	9.3240643
2002	RE	ISA1	T	2	EM00018	106.06	9.2165508
2002	RE	ISA1	T	2	EM00301	116.72	8.6202812
2002	RE	ISA1	T	2	EM00302	109.97	9.6313305
2002	RE	ISA1	T	2	RE99009	110.38	9.6070032
2002	RE	ISA1	T	2	RE99017	105.87	10.9571991
2002	RE	ISA1	T	2	RE99102	106.71	8.9581423
2002	RE	ISA1	T	2	RE99113	90.54	12.7919464
2002	RE	ISA1	T	2	RE9819	115.08	9.7905951
2002	RE	ISA1	T	2	Ressor	115.79	10.5010281
2002	RE	ISA1	T	2	Rytmic	117.29	9.278739
2002	RE	ISA1	T	2	STRU9814351	118.63	10.9755945
2002	DI	ISA2	T	1	Apache	95.61	11.5292015
2002	DI	ISA2	T	1	Soissons	71.51	10.8919544
2002	DI	ISA2	T	1	Charger	98.96	12.3221321
2002	DI	ISA2	T	1	Isengrain	99.43	11.977623
2002	DI	ISA2	T	1	CF00020	67.54	12.3755503
2002	DI	ISA2	T	1	CF00064	61.38	14.6348724
2002	DI	ISA2	T	1	CF00108	70.66	13.1307945
2002	DI	ISA2	T	1	CF00110	72.22	10.9645996
2002	DI	ISA2	T	1	CF00116	90.8	12.2890186
2002	DI	ISA2	T	1	CF00117	68.12	10.1720457
2002	DI	ISA2	T	1	CF99077	81.12	14.3932924
2002	DI	ISA2	T	1	Skerzzo	72.06	13.6125746
2002	DI	ISA2	T	1	CF99351	81.46	14.5393562
2002	DI	ISA2	T	1	DI01007	87.85	11.7298079
2002	DI	ISA2	T	1	Koreli	75.8	10.9884024
2002	DI	ISA2	T	1	DI01019	70.94	10.5208273
2002	DI	ISA2	T	1	DI01021	86	12.0380917
2002	DI	ISA2	T	1	DI01022	97.2	13.2337494
2002	DI	ISA2	T	1	DI01032	71.21	13.2073421
2002	DI	ISA2	T	1	EM00072	72.66	11.7080116
2002	DI	ISA2	T	1	EM00074	73.61	10.4090147
2002	DI	ISA2	T	1	EM00107	72.76	11.2307158
2002	DI	ISA2	T	1	EM00264	76.74	11.1495905
2002	DI	ISA2	T	1	RE00108	88.58	13.4904556
2002	DI	ISA2	T	1	RE00113	88.83	12.7957954
2002	DI	ISA2	T	1	RE00143	63.29	11.3536263
2002	DI	ISA2	T	1	RE00144	83.55	12.2786589
2002	DI	ISA2	T	1	RE00149	86.82	15.670188
2002	DI	ISA2	T	1	RE00160	87.11	12.5500193
2002	DI	ISA2	T	1	RE00163	93.04	12.7655859
2002	DI	ISA2	T	1	RE00164	67.11	10.9153767
2002	DI	ISA2	T	1	RE00165	66.51	12.0590668
2002	DI	ISA2	T	1	RE01002	86.85	12.7028742
2002	DI	ISA2	T	1	RE01004	87.11	13.3108063
2002	DI	ISA2	T	2	Apache	73.22	11.2597551
2002	DI	ISA2	T	2	Soissons	66.47	11.1007977
2002	DI	ISA2	T	2	Charger	74.4	11.5624113
2002	DI	ISA2	T	2	Isengrain	85.61	11.3558493
2002	DI	ISA2	T	2	CF00020	79.67	13.6655636
2002	DI	ISA2	T	2	CF00064	79.84	14.7186584
2002	DI	ISA2	T	2	CF00108	78.64	12.0528669
2002	DI	ISA2	T	2	CF00110	63.88	10.3440161
2002	DI	ISA2	T	2	CF00116	83.88	12.689353
2002	DI	ISA2	T	2	CF00117	69.59	10.875102
2002	DI	ISA2	T	2	CF99077	66.97	11.990592
2002	DI	ISA2	T	2	Skerzzo	84.7	13.5013704
2002	DI	ISA2	T	2	CF99351	77.65	14.2135639
2002	DI	ISA2	T	2	DI01007	67.1	10.1539955
2002	DI	ISA2	T	2	Koreli	81.26	11.129653
2002	DI	ISA2	T	2	DI01019	60.19	11.5856457
2002	DI	ISA2	T	2	DI01021	65.48	12.6005268
2002	DI	ISA2	T	2	DI01022	68.36	13.0498323
2002	DI	ISA2	T	2	DI01032	60.35	13.129879
2002	DI	ISA2	T	2	EM00072	82.25	11.4644947
2002	DI	ISA2	T	2	EM00074	79.57	10.6921549
2002	DI	ISA2	T	2	EM00107	79.89	11.9170008
2002	DI	ISA2	T	2	EM00264	83.32	11.3005505
2002	DI	ISA2	T	2	RE00108	57.45	10.2345705
2002	DI	ISA2	T	2	RE00113	65.05	11.2408915
2002	DI	ISA2	T	2	RE00143	57.75	11.8810415
2002	DI	ISA2	T	2	RE00144	75.62	12.0225592
2002	DI	ISA2	T	2	RE00149	67.52	13.1835537
2002	DI	ISA2	T	2	RE00160	59.68	11.7316656
2002	DI	ISA2	T	2	RE00163	85.19	12.8376579
2002	DI	ISA2	T	2	RE00164	69.78	11.9371099
2002	DI	ISA2	T	2	RE00165	75.81	12.0878792
2002	DI	ISA2	T	2	RE01002	66.33	9.9628181
2002	DI	ISA2	T	2	RE01004	59.96	11.133563
2002	EM	ISA2	T	1	Apache	103	10.9650602
2002	EM	ISA2	T	1	Soissons	80.7	10.7572117
2002	EM	ISA2	T	1	Charger	88.1	12.7649622
2002	EM	ISA2	T	1	CF00020	88.6	12.2630625
2002	EM	ISA2	T	1	CF00064	80	13.0929546
2002	EM	ISA2	T	1	CF00108	90.6	12.2381372
2002	EM	ISA2	T	1	CF00116	101.6	11.9610615
2002	EM	ISA2	T	1	CF00117	90.7	11.9405413
2002	EM	ISA2	T	1	CF99077	93.4	11.5499182
2002	EM	ISA2	T	1	Skerzzo	88.2	12.2502489
2002	EM	ISA2	T	1	CF99351	84.5	12.4791355
2002	EM	ISA2	T	1	DI01007	91.3	10.883419
2002	EM	ISA2	T	1	Koreli	80.4	11.1368179
2002	EM	ISA2	T	1	DI01019	90.5	11.4694719
2002	EM	ISA2	T	1	DI01021	90.6	10.8892918
2002	EM	ISA2	T	1	DI01022	101.5	12.0126305
2002	EM	ISA2	T	1	DI01032	92.5	11.1548204
2002	EM	ISA2	T	1	EM00072	102.1	10.2359486
2002	EM	ISA2	T	1	EM00074	104.6	10.3846893
2002	EM	ISA2	T	1	EM00107	103.4	10.1181517
2002	EM	ISA2	T	1	EM00264	95.8	10.1022091
2002	EM	ISA2	T	1	RE00108	98.7	10.8771458
2002	EM	ISA2	T	1	RE00113	96	10.5100183
2002	EM	ISA2	T	1	RE00143	90.8	10.8701582
2002	EM	ISA2	T	1	RE00144	88.3	11.3662081
2002	EM	ISA2	T	1	RE00149	89.6	12.9835348
2002	EM	ISA2	T	1	RE00160	86.7	11.8913221
2002	EM	ISA2	T	1	RE00163	95.6	11.6315956
2002	EM	ISA2	T	1	RE00164	94.1	10.1268721
2002	EM	ISA2	T	1	RE00165	88.4	12.1852264
2002	EM	ISA2	T	1	RE01002	85.9	12.04743
2002	EM	ISA2	T	1	RE01004	76.3	12.6051617
2002	EM	ISA2	T	2	Apache	107.6	11.5568104
2002	EM	ISA2	T	2	Soissons	88.3	10.6668749
2002	EM	ISA2	T	2	Charger	84.7	11.9051437
2002	EM	ISA2	T	2	Isengrain	98.3	9.4355383
2002	EM	ISA2	T	2	CF00020	96.1	12.7115583
2002	EM	ISA2	T	2	CF00064	89.1	12.9446745
2002	EM	ISA2	T	2	CF00108	94.2	11.0617304
2002	EM	ISA2	T	2	CF00110	94.2	11.7447233
2002	EM	ISA2	T	2	CF00116	90.7	11.5721531
2002	EM	ISA2	T	2	CF00117	95.1	11.9403181
2002	EM	ISA2	T	2	CF99077	90.4	11.5591793
2002	EM	ISA2	T	2	Skerzzo	93.4	11.7597475
2002	EM	ISA2	T	2	CF99351	87.6	12.9069633
2002	EM	ISA2	T	2	DI01007	89.7	11.4632845
2002	EM	ISA2	T	2	Koreli	97.8	10.0133553
2002	EM	ISA2	T	2	DI01019	91.8	11.6007557
2002	EM	ISA2	T	2	DI01021	89.6	11.5002832
2002	EM	ISA2	T	2	DI01022	99.3	11.7475042
2002	EM	ISA2	T	2	DI01032	91.2	11.4037895
2002	EM	ISA2	T	2	EM00072	106.3	10.5448933
2002	EM	ISA2	T	2	EM00074	103.1	10.7681093
2002	EM	ISA2	T	2	EM00107	99.2	10.8191671
2002	EM	ISA2	T	2	EM00264	97.2	11.0974207
2002	EM	ISA2	T	2	RE00108	95.7	11.2872257
2002	EM	ISA2	T	2	RE00113	101.4	10.5087204
2002	EM	ISA2	T	2	RE00143	93.2	11.1771145
2002	EM	ISA2	T	2	RE00144	86	10.925458
2002	EM	ISA2	T	2	RE00149	92.8	13.5992527
2002	EM	ISA2	T	2	RE00160	93.5	11.667243
2002	EM	ISA2	T	2	RE00163	91.4	11.0657282
2002	EM	ISA2	T	2	RE00164	96.1	10.3122158
2002	EM	ISA2	T	2	RE00165	96	12.193244
2002	EM	ISA2	T	2	RE01002	96.3	12.2342339
2002	EM	ISA2	T	2	RE01004	85.4	12.6225929
2002	LM	ISA2	T	1	Apache	106.9	12.681675
2002	LM	ISA2	T	1	Soissons	96.73	13.3685627
2002	LM	ISA2	T	1	Charger	104.75	13.8866863
2002	LM	ISA2	T	1	Isengrain	100.01	11.3034782
2002	LM	ISA2	T	1	CF00020	111.31	13.598485
2002	LM	ISA2	T	1	CF00064	85.68	14.8605042
2002	LM	ISA2	T	1	CF00108	102.23	13.5785351
2002	LM	ISA2	T	1	CF00110	108.01	11.4645281
2002	LM	ISA2	T	1	CF00116	104.26	13.6121216
2002	LM	ISA2	T	1	CF00117	111.14	13.7090225
2002	LM	ISA2	T	1	CF99077	105.38	12.7528658
2002	LM	ISA2	T	1	Skerzzo	108.69	13.5079212
2002	LM	ISA2	T	1	CF99351	89.58	14.4768848
2002	LM	ISA2	T	1	DI01007	113.73	11.0145664
2002	LM	ISA2	T	1	Koreli	105.48	12.6878948
2002	LM	ISA2	T	1	DI01019	100.46	13.6478348
2002	LM	ISA2	T	1	DI01021	102.61	12.8986654
2002	LM	ISA2	T	1	DI01022	113.24	12.8500376
2002	LM	ISA2	T	1	DI01032	101.61	13.0993395
2002	LM	ISA2	T	1	EM00072	112.75	10.9050598
2002	LM	ISA2	T	1	EM00074	117.7	12.5551195
2002	LM	ISA2	T	1	EM00107	121.76	12.1624403
2002	LM	ISA2	T	1	EM00264	120.48	11.5744915
2002	LM	ISA2	T	1	RE00108	106.41	12.8131142
2002	LM	ISA2	T	1	RE00113	107.39	12.8153105
2002	LM	ISA2	T	1	RE00143	101.61	11.6106882
2002	LM	ISA2	T	1	RE00144	98.55	12.8976421
2002	LM	ISA2	T	1	RE00149	100.54	15.338459
2002	LM	ISA2	T	1	RE00160	99.62	13.658433
2002	LM	ISA2	T	1	RE00163	102.36	11.8273754
2002	LM	ISA2	T	1	RE00164	106.33	11.4902496
2002	LM	ISA2	T	1	RE00165	99.57	13.6307573
2002	LM	ISA2	T	1	RE01002	93.25	13.4669323
2002	LM	ISA2	T	1	RE01004	95.42	15.6106081
2002	LM	ISA2	T	2	Apache	106.05	11.8101311
2002	LM	ISA2	T	2	Soissons	99.43	13.158699
2002	LM	ISA2	T	2	Charger	103.55	12.7975988
2002	LM	ISA2	T	2	Isengrain	106.33	11.988019
2002	LM	ISA2	T	2	CF00020	113.2	13.8343725
2002	LM	ISA2	T	2	CF00064	88.05	15.3943539
2002	LM	ISA2	T	2	CF00108	101.18	12.3534012
2002	LM	ISA2	T	2	CF00110	102.96	13.2432289
2002	LM	ISA2	T	2	CF00116	108.99	13.028842
2002	LM	ISA2	T	2	CF00117	113.98	12.7281637
2002	LM	ISA2	T	2	CF99077	102.64	13.409729
2002	LM	ISA2	T	2	Skerzzo	110.53	13.9868221
2002	LM	ISA2	T	2	CF99351	87.95	14.1932735
2002	LM	ISA2	T	2	DI01007	118.85	10.9975529
2002	LM	ISA2	T	2	Koreli	110.12	11.8526831
2002	LM	ISA2	T	2	DI01019	112.53	11.9441872
2002	LM	ISA2	T	2	DI01021	108.5	12.8396091
2002	LM	ISA2	T	2	DI01022	110.13	12.3763075
2002	LM	ISA2	T	2	DI01032	99.74	12.4820538
2002	LM	ISA2	T	2	EM00072	109.08	11.2699251
2002	LM	ISA2	T	2	EM00074	113.17	11.8873701
2002	LM	ISA2	T	2	EM00107	117.54	12.0492716
2002	LM	ISA2	T	2	EM00264	112.15	11.5804577
2002	LM	ISA2	T	2	RE00108	109.69	12.860899
2002	LM	ISA2	T	2	RE00113	104.74	12.7867231
2002	LM	ISA2	T	2	RE00143	101.39	11.8965864
2002	LM	ISA2	T	2	RE00144	99.21	12.7686567
2002	LM	ISA2	T	2	RE00149	93.57	15.611907
2002	LM	ISA2	T	2	RE00160	84.37	13.2886114
2002	LM	ISA2	T	2	RE00163	110.68	12.9426069
2002	LM	ISA2	T	2	RE00164	101.67	11.5633726
2002	LM	ISA2	T	2	RE00165	103.83	13.828372
2002	LM	ISA2	T	2	RE01002	97.87	14.5935354
2002	LM	ISA2	T	2	RE01004	93.19	15.6108694
2002	RE	ISA2	T	1	Apache	122.81	11.1741982
2002	RE	ISA2	T	1	Soissons	113.27	9.8314867
2002	RE	ISA2	T	1	Charger	121.74	9.6583385
2002	RE	ISA2	T	1	Isengrain	125.47	9.8300419
2002	RE	ISA2	T	1	CF00020	102.04	10.9877033
2002	RE	ISA2	T	1	CF00064	97.22	12.7805815
2002	RE	ISA2	T	1	CF00108	114.45	10.9087477
2002	RE	ISA2	T	1	CF00110	111.61	9.9819765
2002	RE	ISA2	T	1	CF00116	113.59	10.6689281
2002	RE	ISA2	T	1	CF00117	116.39	10.1878986
2002	RE	ISA2	T	1	CF99077	100.08	10.5894299
2002	RE	ISA2	T	1	Skerzzo	111.63	11.5142183
2002	RE	ISA2	T	1	CF99351	94.39	12.1690044
2002	RE	ISA2	T	1	DI01007	114.78	8.8436594
2002	RE	ISA2	T	1	Koreli	108.71	10.4201937
2002	RE	ISA2	T	1	DI01019	106.99	10.1939306
2002	RE	ISA2	T	1	DI01021	111.03	10.6869984
2002	RE	ISA2	T	1	DI01022	113.45	10.242753
2002	RE	ISA2	T	1	DI01032	106.72	11.0431728
2002	RE	ISA2	T	1	EM00072	115	9.5293036
2002	RE	ISA2	T	1	EM00074	117.63	9.6382217
2002	RE	ISA2	T	1	EM00107	125.36	10.4119434
2002	RE	ISA2	T	1	EM00264	120.13	9.0632267
2002	RE	ISA2	T	1	RE00108	107.18	9.7329388
2002	RE	ISA2	T	1	RE00113	106.87	9.8451452
2002	RE	ISA2	T	1	RE00143	116.99	9.9839411
2002	RE	ISA2	T	1	RE00144	106.38	10.035244
2002	RE	ISA2	T	1	RE00149	88	13.2050314
2002	RE	ISA2	T	1	RE00160	105.09	10.6966152
2002	RE	ISA2	T	1	RE00163	100.08	10.7588081
2002	RE	ISA2	T	1	RE00164	106.66	9.5774059
2002	RE	ISA2	T	1	RE01002	105.72	10.6354465
2002	RE	ISA2	T	1	RE01004	97.48	11.1986799
2002	RE	ISA2	T	2	Apache	115.83	9.6062956
2002	RE	ISA2	T	2	Soissons	110.12	9.7500172
2002	RE	ISA2	T	2	Charger	121.04	9.4571352
2002	RE	ISA2	T	2	Isengrain	127.96	10.3460455
2002	RE	ISA2	T	2	CF00020	105.75	12.2768278
2002	RE	ISA2	T	2	CF00064	91.33	11.8547611
2002	RE	ISA2	T	2	CF00108	115.41	10.682992
2002	RE	ISA2	T	2	CF00110	114.24	10.3611412
2002	RE	ISA2	T	2	CF00116	113.19	10.3304195
2002	RE	ISA2	T	2	CF00117	111.71	10.3707314
2002	RE	ISA2	T	2	CF99077	98.38	10.7207899
2002	RE	ISA2	T	2	Skerzzo	105.1	11.0398817
2002	RE	ISA2	T	2	CF99351	97.24	13.0956726
2002	RE	ISA2	T	2	DI01007	118.16	9.1802683
2002	RE	ISA2	T	2	Koreli	104.98	9.9897528
2002	RE	ISA2	T	2	DI01019	107.99	11.0616961
2002	RE	ISA2	T	2	DI01021	108.34	10.6303158
2002	RE	ISA2	T	2	DI01022	114.67	9.5149231
2002	RE	ISA2	T	2	DI01032	102.31	10.3024912
2002	RE	ISA2	T	2	EM00072	115.32	9.3896246
2002	RE	ISA2	T	2	EM00074	125.01	8.7868338
2002	RE	ISA2	T	2	EM00107	125.47	9.2858448
2002	RE	ISA2	T	2	EM00264	123.41	9.1457539
2002	RE	ISA2	T	2	RE00108	109.45	10.4269094
2002	RE	ISA2	T	2	RE00113	108.93	10.2704115
2002	RE	ISA2	T	2	RE00143	109.5	9.5393286
2002	RE	ISA2	T	2	RE00144	103.15	11.0368357
2002	RE	ISA2	T	2	RE00149	83.7	13.273695
2002	RE	ISA2	T	2	RE00160	105.76	10.0831175
2002	RE	ISA2	T	2	RE00163	110.19	10.8637524
2002	RE	ISA2	T	2	RE00164	108.4	9.9875813
2002	RE	ISA2	T	2	RE00165	107.62	11.8690624
2002	RE	ISA2	T	2	RE01002	111.86	11.2694988
2002	RE	ISA2	T	2	RE01004	96.53	11.5307789
2003	CF	ISA1	T	1	Apache	58.4	12.84
2003	CF	ISA1	T	1	Charger	53.7	11.25
2003	CF	ISA1	T	1	Soissons	40.6	13.78
2003	CF	ISA1	T	1	Isengrain	55	12.58
2003	CF	ISA1	T	1	Recital	40.1	12.49
2003	CF	ISA1	T	1	Crousty	51.2	12.98
2003	CF	ISA1	T	1	Tamaro	31.9	19.03
2003	CF	ISA1	T	1	AO03001	53.7	12.85
2003	CF	ISA1	T	1	AO03002	42.8	13.15
2003	CF	ISA1	T	1	AO03003	51.7	12.62
2003	CF	ISA1	T	1	AO03004	62	14.4
2003	CF	ISA1	T	1	CF99005	48.2	12.64
2003	CF	ISA1	T	1	CF99105	43.1	14.46
2003	CF	ISA1	T	1	CF00193	57.4	13.69
2003	CF	ISA1	T	1	CF00108	51.3	13.68
2003	CF	ISA1	T	1	CF00116	51.4	13.55
2003	CF	ISA1	T	1	Skerzzo	39.5	15.65
2003	CF	ISA1	T	1	CF99351	44.8	14.72
2003	CF	ISA1	T	1	RE01002	52.2	13.41
2003	CF	ISA1	T	1	Rytmic	43.2	14.27
2003	CF	ISA1	T	1	DI00010	47.7	13.6
2003	CF	ISA1	T	1	DI00024	56	13.98
2003	CF	ISA1	T	1	Koreli	48.6	13.65
2003	CF	ISA1	T	1	DI01022	60.8	14.31
2003	CF	ISA1	T	1	EM99006	57.7	12.58
2003	CF	ISA1	T	1	EM99017	60.7	12.55
2003	CF	ISA1	T	1	EM00018	56.6	12.27
2003	CF	ISA1	T	1	EM00072	40.3	13.25
2003	CF	ISA1	T	1	EM00074	65.5	12.47
2003	CF	ISA1	T	1	EM00107	59.8	13.06
2003	CF	ISA1	T	1	EM00264	61	13.54
2003	CF	ISA1	T	1	Oratorio	61.1	13.55
2003	CF	ISA1	T	1	Farandole	59.7	14.67
2003	CF	ISA1	T	1	Voltige	47.9	12.53
2003	CF	ISA1	T	1	EM00002	64.4	13.25
2003	CF	ISA1	T	1	Ressor	59.5	13.08
2003	CF	ISA1	T	1	Orvantis	48.9	13.02
2003	CF	ISA1	T	1	CF00037	50.2	15.11
2003	CF	ISA1	T	2	Apache	48.7	13.26
2003	CF	ISA1	T	2	Charger	44.4	12.17
2003	CF	ISA1	T	2	Soissons	44	13.87
2003	CF	ISA1	T	2	Isengrain	57.4	13.09
2003	CF	ISA1	T	2	Recital	42.7	11.99
2003	CF	ISA1	T	2	Crousty	52.4	12.48
2003	CF	ISA1	T	2	Tamaro	33.3	17.55
2003	CF	ISA1	T	2	AO03002	45.6	12.72
2003	CF	ISA1	T	2	AO03003	49.8	12.49
2003	CF	ISA1	T	2	AO03004	50.3	14.56
2003	CF	ISA1	T	2	CF99005	51.2	13.55
2003	CF	ISA1	T	2	CF99105	55.2	14.79
2003	CF	ISA1	T	2	CF00193	55.1	13.89
2003	CF	ISA1	T	2	CF00108	50.4	13.75
2003	CF	ISA1	T	2	CF00116	49.9	13.96
2003	CF	ISA1	T	2	Skerzzo	47.5	14.9
2003	CF	ISA1	T	2	CF99351	42.6	15.41
2003	CF	ISA1	T	2	RE01002	44.2	13.4
2003	CF	ISA1	T	2	Rytmic	50.3	13.69
2003	CF	ISA1	T	2	DI00010	57.4	13.65
2003	CF	ISA1	T	2	DI00024	52.9	14.23
2003	CF	ISA1	T	2	Koreli	63.7	13.27
2003	CF	ISA1	T	2	DI01022	57.2	14.22
2003	CF	ISA1	T	2	EM99006	49.9	14.37
2003	CF	ISA1	T	2	EM99017	54.1	13.63
2003	CF	ISA1	T	2	EM00018	49.4	12.63
2003	CF	ISA1	T	2	EM00072	50	12.55
2003	CF	ISA1	T	2	EM00074	65.1	12.65
2003	CF	ISA1	T	2	EM00107	54.3	13.87
2003	CF	ISA1	T	2	EM00264	54.9	12.66
2003	CF	ISA1	T	2	Oratorio	49.1	13.25
2003	CF	ISA1	T	2	Farandole	57.7	14.26
2003	CF	ISA1	T	2	Voltige	44.6	13.39
2003	CF	ISA1	T	2	EM00002	52.8	12.94
2003	CF	ISA1	T	2	Ressor	51.3	13.25
2003	CF	ISA1	T	2	Orvantis	52.2	12.51
2003	CF	ISA1	T	2	CF00037	45.2	15.12
2003	DI	ISA1	T	1	Apache	58.18	14.42
2003	DI	ISA1	T	1	Charger	51.22	14.36
2003	DI	ISA1	T	1	Soissons	58.75	12.36
2003	DI	ISA1	T	1	Isengrain	51.61	13.83
2003	DI	ISA1	T	1	Recital	55.94	13.83
2003	DI	ISA1	T	1	Crousty	54.67	13.83
2003	DI	ISA1	T	1	Tamaro	42.14	18.32
2003	DI	ISA1	T	1	AO03001	51.05	15.36
2003	DI	ISA1	T	1	AO03002	50.45	16.11
2003	DI	ISA1	T	1	AO03003	48.99	14.6
2003	DI	ISA1	T	1	AO03004	48.26	16.26
2003	DI	ISA1	T	1	CF99005	44.89	14.25
2003	DI	ISA1	T	1	CF99105	44.65	15.55
2003	DI	ISA1	T	1	CF00193	53.24	14.67
2003	DI	ISA1	T	1	CF00108	65.66	14.35
2003	DI	ISA1	T	1	CF00116	64.64	14.44
2003	DI	ISA1	T	1	Skerzzo	47.6	16.81
2003	DI	ISA1	T	1	CF99351	47.75	15.91
2003	DI	ISA1	T	1	RE01002	53.37	14.32
2003	DI	ISA1	T	1	Rytmic	53.56	14.1
2003	DI	ISA1	T	1	DI00010	57.65	14.31
2003	DI	ISA1	T	1	DI00024	52.96	14.81
2003	DI	ISA1	T	1	Koreli	52.57	14.63
2003	DI	ISA1	T	1	DI01022	56.89	15.04
2003	DI	ISA1	T	1	EM99006	53.95	14.09
2003	DI	ISA1	T	1	EM99017	55.59	14.7
2003	DI	ISA1	T	1	EM00018	52.81	13.43
2003	DI	ISA1	T	1	EM00072	55.04	14.21
2003	DI	ISA1	T	1	EM00074	55.56	14.27
2003	DI	ISA1	T	1	EM00107	44.39	15.1
2003	DI	ISA1	T	1	EM00264	44.93	15.06
2003	DI	ISA1	T	1	Oratorio	54.27	14.64
2003	DI	ISA1	T	1	Farandole	58.25	14.02
2003	DI	ISA1	T	1	Voltige	55.42	13.78
2003	DI	ISA1	T	1	EM00002	67.14	14.23
2003	DI	ISA1	T	1	Ressor	48.18	14.99
2003	DI	ISA1	T	1	Orvantis	66.71	13.41
2003	DI	ISA1	T	2	Apache	64.85	14.29
2003	DI	ISA1	T	2	Charger	69.87	13.5
2003	DI	ISA1	T	2	Soissons	62.26	12.54
2003	DI	ISA1	T	2	Isengrain	76.49	12.42
2003	DI	ISA1	T	2	Recital	61.02	13.81
2003	DI	ISA1	T	2	Crousty	65.6	13.81
2003	DI	ISA1	T	2	Tamaro	39.87	17.77
2003	DI	ISA1	T	2	AO03001	48.99	15.99
2003	DI	ISA1	T	2	AO03002	53.76	14.76
2003	DI	ISA1	T	2	AO03003	58.07	14.93
2003	DI	ISA1	T	2	AO03004	65.94	14.72
2003	DI	ISA1	T	2	CF99005	63.08	13.21
2003	DI	ISA1	T	2	CF99105	53.64	15.56
2003	DI	ISA1	T	2	CF00193	69.06	13.56
2003	DI	ISA1	T	2	CF00108	62.92	14.63
2003	DI	ISA1	T	2	CF00116	49.44	15.74
2003	DI	ISA1	T	2	Skerzzo	48.77	16.32
2003	DI	ISA1	T	2	CF99351	49.97	14.54
2003	DI	ISA1	T	2	RE01002	60.19	13.37
2003	DI	ISA1	T	2	Rytmic	63.33	15.05
2003	DI	ISA1	T	2	DI00010	56.85	13.87
2003	DI	ISA1	T	2	DI00024	72.29	12.97
2003	DI	ISA1	T	2	Koreli	64.97	11.86
2003	DI	ISA1	T	2	DI01022	50.02	15.57
2003	DI	ISA1	T	2	EM99006	51.04	15.05
2003	DI	ISA1	T	2	EM99017	72.61	13.23
2003	DI	ISA1	T	2	EM00018	72.43	12.84
2003	DI	ISA1	T	2	EM00072	55.95	13.81
2003	DI	ISA1	T	2	EM00074	53.35	14.53
2003	DI	ISA1	T	2	EM00107	62.27	13.47
2003	DI	ISA1	T	2	EM00264	60.32	13.34
2003	DI	ISA1	T	2	Oratorio	56.24	14.38
2003	DI	ISA1	T	2	Farandole	63.98	13.46
2003	DI	ISA1	T	2	Voltige	55.07	13.74
2003	DI	ISA1	T	2	EM00002	65.05	12.99
2003	DI	ISA1	T	2	Ressor	54.56	13.63
2003	DI	ISA1	T	2	Orvantis	69.13	12.69
2003	EM	ISA1	T	1	Apache	82.82	12.6
2003	EM	ISA1	T	1	Charger	82.34	12.37
2003	EM	ISA1	T	1	Soissons	74.15	11.4
2003	EM	ISA1	T	1	Isengrain	73.91	12.75
2003	EM	ISA1	T	1	Recital	63.19	12.41
2003	EM	ISA1	T	1	Crousty	86.71	13.35
2003	EM	ISA1	T	1	Tamaro	74.32	15.06
2003	EM	ISA1	T	1	AO03001	91.61	12.32
2003	EM	ISA1	T	1	AO03002	94.22	12.21
2003	EM	ISA1	T	1	AO03003	93.81	11.44
2003	EM	ISA1	T	1	AO03004	91.96	11.61
2003	EM	ISA1	T	1	CF99005	73.29	12.38
2003	EM	ISA1	T	1	CF99105	94.34	11.82
2003	EM	ISA1	T	1	CF00193	82.99	12.63
2003	EM	ISA1	T	1	CF00108	85.7	12.38
2003	EM	ISA1	T	1	CF00116	86.85	12.11
2003	EM	ISA1	T	1	Skerzzo	85.48	13.4
2003	EM	ISA1	T	1	CF99351	80	14.07
2003	EM	ISA1	T	1	RE01002	83.07	12.71
2003	EM	ISA1	T	1	Rytmic	87.27	11.53
2003	EM	ISA1	T	1	DI00010	88.51	11.78
2003	EM	ISA1	T	1	DI00024	87.48	11.31
2003	EM	ISA1	T	1	Koreli	95.76	11.77
2003	EM	ISA1	T	1	DI01022	86.75	13
2003	EM	ISA1	T	1	EM99006	80.95	12.82
2003	EM	ISA1	T	1	EM99017	77.78	13.69
2003	EM	ISA1	T	1	EM00018	91.2	11.6
2003	EM	ISA1	T	1	EM00072	91.47	11.14
2003	EM	ISA1	T	1	EM00074	92.56	12.76
2003	EM	ISA1	T	1	EM00107	97.21	10.83
2003	EM	ISA1	T	1	EM00264	91.86	11.65
2003	EM	ISA1	T	1	Oratorio	86.47	12.82
2003	EM	ISA1	T	1	Farandole	87.59	12.17
2003	EM	ISA1	T	1	Voltige	89.1	12.09
2003	EM	ISA1	T	1	EM00002	84.2	13.14
2003	EM	ISA1	T	1	Ressor	85.81	13
2003	EM	ISA1	T	2	Apache	85.8	12.51
2003	EM	ISA1	T	2	Charger	90.04	11.96
2003	EM	ISA1	T	2	Soissons	83.82	12.72
2003	EM	ISA1	T	2	Isengrain	84.36	11.95
2003	EM	ISA1	T	2	Recital	67.64	13.49
2003	EM	ISA1	T	2	Crousty	97.51	12.96
2003	EM	ISA1	T	2	Tamaro	72.66	14.92
2003	EM	ISA1	T	2	AO03001	96.56	12.05
2003	EM	ISA1	T	2	AO03002	93.76	12.25
2003	EM	ISA1	T	2	AO03003	94.02	12.09
2003	EM	ISA1	T	2	AO03004	95.57	12.23
2003	EM	ISA1	T	2	CF99005	79.47	12.64
2003	EM	ISA1	T	2	CF99105	88.46	13.24
2003	EM	ISA1	T	2	CF00193	87.99	13.55
2003	EM	ISA1	T	2	CF00108	93.41	12.92
2003	EM	ISA1	T	2	CF00116	89.78	12.87
2003	EM	ISA1	T	2	Skerzzo	87.42	13.86
2003	EM	ISA1	T	2	CF99351	81.9	14.63
2003	EM	ISA1	T	2	RE01002	79.58	13.24
2003	EM	ISA1	T	2	Rytmic	95.74	12.89
2003	EM	ISA1	T	2	DI00010	92.85	12.63
2003	EM	ISA1	T	2	DI00024	92.78	12.29
2003	EM	ISA1	T	2	Koreli	99.89	11.55
2003	EM	ISA1	T	2	DI01022	102.16	12.72
2003	EM	ISA1	T	2	EM99006	91.15	12.82
2003	EM	ISA1	T	2	EM99017	80.13	12.94
2003	EM	ISA1	T	2	EM00018	95.43	12.3
2003	EM	ISA1	T	2	EM00074	96.95	12.05
2003	EM	ISA1	T	2	EM00107	99.67	12
2003	EM	ISA1	T	2	EM00264	94.26	11.78
2003	EM	ISA1	T	2	Oratorio	87.78	13.73
2003	EM	ISA1	T	2	Farandole	87.5	13.1
2003	EM	ISA1	T	2	Voltige	96.13	12.44
2003	EM	ISA1	T	2	EM00002	94.68	13.52
2003	EM	ISA1	T	2	Ressor	85.78	13.49
2003	LM	ISA1	T	1	Apache	95.26	12.81
2003	LM	ISA1	T	1	Charger	93.63	11.9
2003	LM	ISA1	T	1	Soissons	88.05	12.94
2003	LM	ISA1	T	1	Isengrain	97.71	11.54
2003	LM	ISA1	T	1	Recital	79.76	13.15
2003	LM	ISA1	T	1	Crousty	92.79	12.92
2003	LM	ISA1	T	1	Tamaro	72.06	15.87
2003	LM	ISA1	T	1	AO03001	96.41	11.81
2003	LM	ISA1	T	1	AO03002	103.13	11.99
2003	LM	ISA1	T	1	AO03003	105.05	11.45
2003	LM	ISA1	T	1	AO03004	92.74	12.95
2003	LM	ISA1	T	1	CF99005	96.3	13.1
2003	LM	ISA1	T	1	CF99105	98.11	12.08
2003	LM	ISA1	T	1	CF00193	92.19	13.53
2003	LM	ISA1	T	1	CF00108	91.65	12.74
2003	LM	ISA1	T	1	CF00116	98.56	12
2003	LM	ISA1	T	1	Skerzzo	88.68	13.77
2003	LM	ISA1	T	1	CF99351	80.41	15.26
2003	LM	ISA1	T	1	RE01002	87.46	13.31
2003	LM	ISA1	T	1	Rytmic	100.93	11.48
2003	LM	ISA1	T	1	DI00010	99.57	12.22
2003	LM	ISA1	T	1	DI00024	95.77	12.69
2003	LM	ISA1	T	1	Koreli	105.03	11.78
2003	LM	ISA1	T	1	DI01022	106.88	12.84
2003	LM	ISA1	T	1	EM99006	97.62	13.72
2003	LM	ISA1	T	1	EM99017	100.66	12.49
2003	LM	ISA1	T	1	EM00018	100.31	11.52
2003	LM	ISA1	T	1	EM00072	103.15	11.28
2003	LM	ISA1	T	1	EM00074	103.72	12.62
2003	LM	ISA1	T	1	EM00107	101.24	11.39
2003	LM	ISA1	T	1	EM00264	106.36	11.73
2003	LM	ISA1	T	1	Oratorio	89.28	13.1
2003	LM	ISA1	T	1	Farandole	90.22	12.17
2003	LM	ISA1	T	1	Voltige	99.8	11.89
2003	LM	ISA1	T	1	EM00002	98.17	13.22
2003	LM	ISA1	T	1	Ressor	97.62	12.39
2003	LM	ISA1	T	2	Apache	87.36	12.6
2003	LM	ISA1	T	2	Charger	95.73	11.7
2003	LM	ISA1	T	2	Soissons	86.86	13.43
2003	LM	ISA1	T	2	Isengrain	96.84	12.94
2003	LM	ISA1	T	2	Recital	77.59	13.92
2003	LM	ISA1	T	2	Crousty	88.71	12.95
2003	LM	ISA1	T	2	Tamaro	76.16	16.05
2003	LM	ISA1	T	2	AO03001	108.83	12
2003	LM	ISA1	T	2	AO03002	100.65	11.91
2003	LM	ISA1	T	2	AO03003	100.7	12.19
2003	LM	ISA1	T	2	AO03004	92.41	12.41
2003	LM	ISA1	T	2	CF99005	91.33	12.56
2003	LM	ISA1	T	2	CF99105	92.07	13.04
2003	LM	ISA1	T	2	CF00193	89.95	14.02
2003	LM	ISA1	T	2	CF00108	98.83	12.68
2003	LM	ISA1	T	2	CF00116	98.44	13.64
2003	LM	ISA1	T	2	Skerzzo	77.51	14.13
2003	LM	ISA1	T	2	CF99351	75.7	14.72
2003	LM	ISA1	T	2	RE01002	91.76	13.45
2003	LM	ISA1	T	2	Rytmic	97.67	11.38
2003	LM	ISA1	T	2	DI00010	105.44	12.8
2003	LM	ISA1	T	2	DI00024	97.16	12.58
2003	LM	ISA1	T	2	Koreli	102.36	11.37
2003	LM	ISA1	T	2	DI01022	110.03	12.11
2003	LM	ISA1	T	2	EM99006	97.51	12.99
2003	LM	ISA1	T	2	EM99017	100.54	12.52
2003	LM	ISA1	T	2	EM00018	101.46	12.07
2003	LM	ISA1	T	2	EM00072	102.26	10.83
2003	LM	ISA1	T	2	EM00074	102.15	12.38
2003	LM	ISA1	T	2	EM00107	107.35	12.55
2003	LM	ISA1	T	2	EM00264	106.86	12.12
2003	LM	ISA1	T	2	Oratorio	91.27	13.48
2003	LM	ISA1	T	2	Farandole	108.39	12.88
2003	LM	ISA1	T	2	Voltige	105.79	12.12
2003	LM	ISA1	T	2	EM00002	97.4	12.99
2003	LM	ISA1	T	2	Ressor	96.84	12.73
2003	RE	ISA1	T	1	Apache	99.97	9.48
2003	RE	ISA1	T	1	Charger	93.11	9.33
2003	RE	ISA1	T	1	Soissons	91.01	11.18
2003	RE	ISA1	T	1	Isengrain	101.29	9.23
2003	RE	ISA1	T	1	Recital	84.64	10.39
2003	RE	ISA1	T	1	Crousty	96.39	10.96
2003	RE	ISA1	T	1	Tamaro	64.14	16.21
2003	RE	ISA1	T	1	AO03001	102.89	10.85
2003	RE	ISA1	T	1	AO03002	104.08	10.14
2003	RE	ISA1	T	1	AO03003	91.2	10.17
2003	RE	ISA1	T	1	AO03004	96.76	11.63
2003	RE	ISA1	T	1	CF99005	96.87	10.34
2003	RE	ISA1	T	1	CF99105	86.35	11.07
2003	RE	ISA1	T	1	CF00193	88.18	10.92
2003	RE	ISA1	T	1	CF00108	96.93	9.9
2003	RE	ISA1	T	1	CF00116	99.49	10.17
2003	RE	ISA1	T	1	Skerzzo	86.77	11.56
2003	RE	ISA1	T	1	CF99351	78.49	12.89
2003	RE	ISA1	T	1	RE01002	102.96	10.7
2003	RE	ISA1	T	1	Rytmic	103.03	10.81
2003	RE	ISA1	T	1	DI00010	91.42	10.79
2003	RE	ISA1	T	1	DI00024	103.37	10.86
2003	RE	ISA1	T	1	Koreli	98.19	10.8
2003	RE	ISA1	T	1	DI01022	102.51	10.69
2003	RE	ISA1	T	1	EM99006	89.08	10.64
2003	RE	ISA1	T	1	EM99017	105.66	10.53
2003	RE	ISA1	T	1	EM00018	98.16	10.74
2003	RE	ISA1	T	1	EM00072	96.41	10.7
2003	RE	ISA1	T	1	EM00074	107.03	9.78
2003	RE	ISA1	T	1	EM00107	105.03	10.9
2003	RE	ISA1	T	1	EM00264	97.44	9.92
2003	RE	ISA1	T	1	Oratorio	97.03	9.34
2003	RE	ISA1	T	1	Farandole	110.4	10.84
2003	RE	ISA1	T	1	Voltige	98.96	10
2003	RE	ISA1	T	1	EM00002	103.98	10.35
2003	RE	ISA1	T	1	Ressor	93.78	10.69
2003	RE	ISA1	T	1	Orvantis	104.03	10.4
2003	RE	ISA1	T	2	Apache	109.23	9.84
2003	RE	ISA1	T	2	Charger	95.08	9.83
2003	RE	ISA1	T	2	Soissons	102.34	10.9
2003	RE	ISA1	T	2	Isengrain	106.62	9.59
2003	RE	ISA1	T	2	Recital	92.24	10.42
2003	RE	ISA1	T	2	Crousty	99.12	10.18
2003	RE	ISA1	T	2	Tamaro	63.68	14.86
2003	RE	ISA1	T	2	AO03001	96.23	10.25
2003	RE	ISA1	T	2	AO03002	110.23	10.79
2003	RE	ISA1	T	2	AO03003	96.92	9.49
2003	RE	ISA1	T	2	AO03004	90.57	10.76
2003	RE	ISA1	T	2	CF99005	97.22	10.59
2003	RE	ISA1	T	2	CF99105	88.47	11.73
2003	RE	ISA1	T	2	CF00193	98.78	11.37
2003	RE	ISA1	T	2	CF00108	95.86	10.54
2003	RE	ISA1	T	2	CF00116	95.86	9.71
2003	RE	ISA1	T	2	Skerzzo	91.24	11.92
2003	RE	ISA1	T	2	CF99351	83.55	12.39
2003	RE	ISA1	T	2	RE01002	95.77	10.34
2003	RE	ISA1	T	2	Rytmic	99.5	10.66
2003	RE	ISA1	T	2	DI00010	97.95	10.38
2003	RE	ISA1	T	2	DI00024	104.97	9.62
2003	RE	ISA1	T	2	Koreli	98.19	11.27
2003	RE	ISA1	T	2	DI01022	96.15	9.92
2003	RE	ISA1	T	2	EM99006	99.16	10.77
2003	RE	ISA1	T	2	EM99017	104.48	10.58
2003	RE	ISA1	T	2	EM00018	96.15	9.89
2003	RE	ISA1	T	2	EM00072	102.67	10.39
2003	RE	ISA1	T	2	EM00074	85.83	10.1
2003	RE	ISA1	T	2	EM00107	99.89	10.4
2003	RE	ISA1	T	2	EM00264	103.79	9.89
2003	RE	ISA1	T	2	Oratorio	98.26	10.06
2003	RE	ISA1	T	2	Farandole	105.99	10.5
2003	RE	ISA1	T	2	Voltige	102.48	9.71
2003	RE	ISA1	T	2	EM00002	110.64	10.67
2003	RE	ISA1	T	2	Ressor	93.03	10.51
2003	RE	ISA1	T	2	Orvantis	104.89	10.25
2003	CF	ISA2	T	1	Apache	50.9	12.72
2003	CF	ISA2	T	1	Charger	49.3	12.83
2003	CF	ISA2	T	1	Soissons	47.5	13.99
2003	CF	ISA2	T	1	Isengrain	51.9	13.1
2003	CF	ISA2	T	1	CF01196	54.3	14.31
2003	CF	ISA2	T	1	CF01216	49.7	12.96
2003	CF	ISA2	T	1	CF01043	47.1	14.76
2003	CF	ISA2	T	1	CF01085	54.4	12.82
2003	CF	ISA2	T	1	CF00060	45	15.9
2003	CF	ISA2	T	1	CF01184	50.1	14.15
2003	CF	ISA2	T	1	RE01015	52.1	12.53
2003	CF	ISA2	T	1	RE01037	42	14.88
2003	CF	ISA2	T	1	RE01086	41.2	13.51
2003	CF	ISA2	T	1	RE01092	46.1	15.11
2003	CF	ISA2	T	1	RE02101	44.1	12.76
2003	CF	ISA2	T	1	DI02001	53.6	12.66
2003	CF	ISA2	T	1	DI02006	54.1	14.35
2003	CF	ISA2	T	1	DI02021	48.4	13.63
2003	CF	ISA2	T	1	DI02032	45.2	14.9
2003	CF	ISA2	T	1	EM01023	53.4	13.3
2003	CF	ISA2	T	1	EM01024	44.5	13.97
2003	CF	ISA2	T	1	EM01062	43.8	13.35
2003	CF	ISA2	T	1	EM01063	40.9	13.87
2003	CF	ISA2	T	1	EM01150	44.1	14.98
2003	CF	ISA2	T	1	EM01214	44.4	13.33
2003	CF	ISA2	T	1	EM01271	52.8	13.86
2003	CF	ISA2	T	1	EM01288	41.7	15.76
2003	CF	ISA2	T	1	EM01324	50.8	11.43
2003	CF	ISA2	T	1	EM01325	52.2	13.83
2003	CF	ISA2	T	1	EM01328	49.6	13.84
2003	CF	ISA2	T	1	EM01352	41.3	14.37
2003	CF	ISA2	T	2	Apache	31	13.81
2003	CF	ISA2	T	2	Charger	41.5	12.58
2003	CF	ISA2	T	2	Soissons	32.9	16.52
2003	CF	ISA2	T	2	Isengrain	38.1	14.4
2003	CF	ISA2	T	2	CF01196	33.5	15.01
2003	CF	ISA2	T	2	CF01216	35.1	14.05
2003	CF	ISA2	T	2	CF01043	24.9	16.99
2003	CF	ISA2	T	2	CF01085	47	13.91
2003	CF	ISA2	T	2	CF00060	33.1	16.7
2003	CF	ISA2	T	2	CF01184	33.2	15.8
2003	CF	ISA2	T	2	RE01015	48.3	12.32
2003	CF	ISA2	T	2	RE01037	27.8	17.03
2003	CF	ISA2	T	2	RE01086	31.9	14.25
2003	CF	ISA2	T	2	RE01092	33.7	16.32
2003	CF	ISA2	T	2	RE02101	31.1	15.12
2003	CF	ISA2	T	2	DI02001	42.4	14.6
2003	CF	ISA2	T	2	DI02006	43.2	14.33
2003	CF	ISA2	T	2	DI02008	34.5	16.39
2003	CF	ISA2	T	2	DI02021	38.6	13.52
2003	CF	ISA2	T	2	DI02028	35.2	16.38
2003	CF	ISA2	T	2	DI02032	45.2	13.79
2003	CF	ISA2	T	2	EM01023	49	13.29
2003	CF	ISA2	T	2	EM01024	35.1	14.62
2003	CF	ISA2	T	2	EM01062	31.4	14.88
2003	CF	ISA2	T	2	EM01063	29.5	15.26
2003	CF	ISA2	T	2	EM01150	45.6	14.85
2003	CF	ISA2	T	2	EM01214	25.5	14.58
2003	CF	ISA2	T	2	EM01216	27.6	16.07
2003	CF	ISA2	T	2	EM01271	32.8	14.35
2003	CF	ISA2	T	2	EM01288	41.3	16.22
2003	CF	ISA2	T	2	EM01324	41	13.29
2003	CF	ISA2	T	2	EM01325	33.6	15.83
2003	CF	ISA2	T	2	EM01328	39.1	15.92
2003	CF	ISA2	T	2	EM01352	45.9	13.75
2003	DI	ISA2	T	1	Apache	81.3	13.96
2003	DI	ISA2	T	1	Charger	69.09	13.42
2003	DI	ISA2	T	1	Soissons	77.06	13.31
2003	DI	ISA2	T	1	Isengrain	87.06	13.12
2003	DI	ISA2	T	1	CF01196	71.12	15.03
2003	DI	ISA2	T	1	CF01216	77.44	13.05
2003	DI	ISA2	T	1	CF01043	75.78	14.86
2003	DI	ISA2	T	1	CF01085	73.38	13.59
2003	DI	ISA2	T	1	CF00060	69.09	16.45
2003	DI	ISA2	T	1	CF01184	73.04	13.89
2003	DI	ISA2	T	1	RE01015	83.07	12.74
2003	DI	ISA2	T	1	RE01037	68.41	14.47
2003	DI	ISA2	T	1	RE01086	72.6	14.17
2003	DI	ISA2	T	1	RE01092	63.18	15.96
2003	DI	ISA2	T	1	RE02101	69.57	14.26
2003	DI	ISA2	T	1	DI02001	84.16	13.04
2003	DI	ISA2	T	1	DI02006	76.88	12.7
2003	DI	ISA2	T	1	DI02008	77.55	13.14
2003	DI	ISA2	T	1	DI02021	77.64	14.02
2003	DI	ISA2	T	1	DI02028	61.42	14.21
2003	DI	ISA2	T	1	DI02032	61.99	15.52
2003	DI	ISA2	T	1	EM01023	71.14	13.76
2003	DI	ISA2	T	1	EM01024	73.24	13.21
2003	DI	ISA2	T	1	EM01062	67.58	13.69
2003	DI	ISA2	T	1	EM01063	72.24	13.5
2003	DI	ISA2	T	1	EM01150	68.74	14.47
2003	DI	ISA2	T	1	EM01214	66.12	14.31
2003	DI	ISA2	T	1	EM01216	61.35	13.98
2003	DI	ISA2	T	1	EM01271	66.32	13.51
2003	DI	ISA2	T	1	EM01288	59.21	15.98
2003	DI	ISA2	T	1	EM01324	63.77	13.86
2003	DI	ISA2	T	1	EM01325	68.54	14.14
2003	DI	ISA2	T	1	EM01328	66.72	14.85
2003	DI	ISA2	T	1	EM01352	69.25	14.73
2003	DI	ISA2	T	2	Apache	60.66	14.61
2003	DI	ISA2	T	2	Charger	71.48	12.45
2003	DI	ISA2	T	2	Soissons	59.33	12.42
2003	DI	ISA2	T	2	Isengrain	59.2	14.21
2003	DI	ISA2	T	2	CF01196	69.59	14.59
2003	DI	ISA2	T	2	CF01216	61.7	13.23
2003	DI	ISA2	T	2	CF01043	61.62	14.53
2003	DI	ISA2	T	2	CF01085	75.19	13.68
2003	DI	ISA2	T	2	CF00060	54.88	15.73
2003	DI	ISA2	T	2	CF01184	74.16	13.72
2003	DI	ISA2	T	2	RE01015	80.55	11.84
2003	DI	ISA2	T	2	RE01037	70.78	14.91
2003	DI	ISA2	T	2	RE01086	60.59	14.27
2003	DI	ISA2	T	2	RE01092	49.7	15.43
2003	DI	ISA2	T	2	RE02101	71.38	14.36
2003	DI	ISA2	T	2	DI02001	63.43	13.25
2003	DI	ISA2	T	2	DI02006	63.25	13.48
2003	DI	ISA2	T	2	DI02008	75.31	12.84
2003	DI	ISA2	T	2	DI02021	59.27	13.38
2003	DI	ISA2	T	2	DI02028	68.15	13.42
2003	DI	ISA2	T	2	DI02032	52.65	14.37
2003	DI	ISA2	T	2	EM01023	59.63	14.9
2003	DI	ISA2	T	2	EM01024	76.31	13.57
2003	DI	ISA2	T	2	EM01062	53.59	13.52
2003	DI	ISA2	T	2	EM01063	69.73	13.85
2003	DI	ISA2	T	2	EM01150	61.84	13.86
2003	DI	ISA2	T	2	EM01214	54.63	14.37
2003	DI	ISA2	T	2	EM01216	66.54	14.09
2003	DI	ISA2	T	2	EM01271	56.39	12.85
2003	DI	ISA2	T	2	EM01288	52.4	15.7
2003	DI	ISA2	T	2	EM01324	68.81	12.97
2003	DI	ISA2	T	2	EM01325	72.62	13.4
2003	DI	ISA2	T	2	EM01328	47.78	15.27
2003	DI	ISA2	T	2	EM01352	56.82	13.98
2003	EM	ISA2	T	1	Apache	90.47	12.54
2003	EM	ISA2	T	1	Charger	83.99	12.06
2003	EM	ISA2	T	1	Soissons	81.79	12.25
2003	EM	ISA2	T	1	Isengrain	78.29	11.68
2003	EM	ISA2	T	1	CF01196	94.07	12.62
2003	EM	ISA2	T	1	CF01216	83.01	12.29
2003	EM	ISA2	T	1	CF01043	80.5	13.59
2003	EM	ISA2	T	1	CF01085	98.05	12.54
2003	EM	ISA2	T	1	CF00060	80.91	13.48
2003	EM	ISA2	T	1	CF01184	93.42	12.25
2003	EM	ISA2	T	1	RE01015	89.18	11.52
2003	EM	ISA2	T	1	RE01037	85.42	12.58
2003	EM	ISA2	T	1	RE01086	88.08	12.2
2003	EM	ISA2	T	1	RE01092	85.14	13.81
2003	EM	ISA2	T	1	RE02101	87.33	12.31
2003	EM	ISA2	T	1	DI02001	97.6	11.32
2003	EM	ISA2	T	1	DI02006	94.22	12.19
2003	EM	ISA2	T	1	DI02008	97.29	11.24
2003	EM	ISA2	T	1	DI02021	96.44	12.72
2003	EM	ISA2	T	1	DI02028	83.38	12.2
2003	EM	ISA2	T	1	DI02032	86.76	12.52
2003	EM	ISA2	T	1	EM01023	96.22	12.27
2003	EM	ISA2	T	1	EM01024	89.54	12.91
2003	EM	ISA2	T	1	EM01062	83.2	12.66
2003	EM	ISA2	T	1	EM01063	81.54	13.03
2003	EM	ISA2	T	1	EM01150	88.15	13.18
2003	EM	ISA2	T	1	EM01214	72.24	13.3
2003	EM	ISA2	T	1	EM01216	84.27	12.19
2003	EM	ISA2	T	1	EM01271	98.67	11.64
2003	EM	ISA2	T	1	EM01288	81.81	13.06
2003	EM	ISA2	T	1	EM01324	80.34	11.68
2003	EM	ISA2	T	1	EM01325	88.46	12.22
2003	EM	ISA2	T	1	EM01328	88.86	12.44
2003	EM	ISA2	T	1	EM01352	86.46	12.49
2003	EM	ISA2	T	2	Apache	85.03	12.28
2003	EM	ISA2	T	2	Charger	92.17	12.23
2003	EM	ISA2	T	2	Soissons	79.61	13.17
2003	EM	ISA2	T	2	Isengrain	86.75	12.53
2003	EM	ISA2	T	2	CF01196	95.3	11.95
2003	EM	ISA2	T	2	CF01216	82.6	12.23
2003	EM	ISA2	T	2	CF01043	79.66	14.46
2003	EM	ISA2	T	2	CF01085	88.76	12.96
2003	EM	ISA2	T	2	CF00060	90.69	14.45
2003	EM	ISA2	T	2	CF01184	97.28	12.75
2003	EM	ISA2	T	2	RE01015	93.45	12.06
2003	EM	ISA2	T	2	RE01037	92.82	14.24
2003	EM	ISA2	T	2	RE01086	89.02	12.47
2003	EM	ISA2	T	2	RE01092	86.32	13.64
2003	EM	ISA2	T	2	RE02101	90.55	12.6
2003	EM	ISA2	T	2	DI02001	97.27	11.83
2003	EM	ISA2	T	2	DI02006	100.04	12.2
2003	EM	ISA2	T	2	DI02008	103.82	12.22
2003	EM	ISA2	T	2	DI02021	94.31	12.33
2003	EM	ISA2	T	2	DI02028	87.11	12.38
2003	EM	ISA2	T	2	DI02032	89.18	13.15
2003	EM	ISA2	T	2	EM01023	95.46	11.86
2003	EM	ISA2	T	2	EM01024	96.35	12.6
2003	EM	ISA2	T	2	EM01062	94.59	13.32
2003	EM	ISA2	T	2	EM01063	85.37	13.3
2003	EM	ISA2	T	2	EM01150	93.37	12.79
2003	EM	ISA2	T	2	EM01214	82.03	12.96
2003	EM	ISA2	T	2	EM01216	88.66	11.68
2003	EM	ISA2	T	2	EM01271	92.17	11.42
2003	EM	ISA2	T	2	EM01288	89.63	13.22
2003	EM	ISA2	T	2	EM01324	94.3	12.51
2003	EM	ISA2	T	2	EM01325	88.1	12.42
2003	EM	ISA2	T	2	EM01328	90.55	12.54
2003	EM	ISA2	T	2	EM01352	85.39	12.12
2003	LM	ISA2	T	1	Apache	90.31	12.08
2003	LM	ISA2	T	1	Charger	103.89	11.99
2003	LM	ISA2	T	1	Soissons	86.86	12.81
2003	LM	ISA2	T	1	Isengrain	95.26	11.71
2003	LM	ISA2	T	1	CF01196	102.84	12.47
2003	LM	ISA2	T	1	CF01216	96.84	12.06
2003	LM	ISA2	T	1	CF01043	93.07	13.56
2003	LM	ISA2	T	1	CF01085	103.11	12.1
2003	LM	ISA2	T	1	CF00060	94.75	13.88
2003	LM	ISA2	T	1	CF01184	101.34	12.42
2003	LM	ISA2	T	1	RE01015	94.51	12.05
2003	LM	ISA2	T	1	RE01037	100.56	13.31
2003	LM	ISA2	T	1	RE01086	89.75	12.83
2003	LM	ISA2	T	1	RE01092	98	14.16
2003	LM	ISA2	T	1	RE02101	93.63	12.64
2003	LM	ISA2	T	1	DI02001	101.51	12.04
2003	LM	ISA2	T	1	DI02006	106.77	11.16
2003	LM	ISA2	T	1	DI02008	111.22	11.39
2003	LM	ISA2	T	1	DI02021	99.16	11.74
2003	LM	ISA2	T	1	DI02028	96.6	11.96
2003	LM	ISA2	T	1	DI02032	95.03	12.69
2003	LM	ISA2	T	1	EM01023	98.87	11.98
2003	LM	ISA2	T	1	EM01024	102.33	13.04
2003	LM	ISA2	T	1	EM01062	95.08	11.91
2003	LM	ISA2	T	1	EM01063	90.27	13.89
2003	LM	ISA2	T	1	EM01150	93.57	12.75
2003	LM	ISA2	T	1	EM01214	86.88	13.87
2003	LM	ISA2	T	1	EM01216	97.62	12.3
2003	LM	ISA2	T	1	EM01271	107.15	10.75
2003	LM	ISA2	T	1	EM01288	92.3	13.86
2003	LM	ISA2	T	1	EM01324	92.83	11.58
2003	LM	ISA2	T	1	EM01325	94.11	12.36
2003	LM	ISA2	T	1	EM01328	95.68	12.07
2003	LM	ISA2	T	1	EM01352	102.29	12.52
2003	LM	ISA2	T	2	Apache	93.96	12.85
2003	LM	ISA2	T	2	Charger	99.5	12.41
2003	LM	ISA2	T	2	Soissons	94.7	12.45
2003	LM	ISA2	T	2	Isengrain	96.35	12.3
2003	LM	ISA2	T	2	CF01196	103.06	11.89
2003	LM	ISA2	T	2	CF01216	106.61	12.28
2003	LM	ISA2	T	2	CF01043	92.97	14.2
2003	LM	ISA2	T	2	CF01085	104.32	11.29
2003	LM	ISA2	T	2	CF00060	85.19	13.57
2003	LM	ISA2	T	2	CF01184	101.34	12.21
2003	LM	ISA2	T	2	RE01015	97.56	12.09
2003	LM	ISA2	T	2	RE01037	100.61	12.81
2003	LM	ISA2	T	2	RE01086	91.7	12.6
2003	LM	ISA2	T	2	RE01092	93.05	13.47
2003	LM	ISA2	T	2	RE02101	94.92	12.35
2003	LM	ISA2	T	2	DI02001	104.19	13.12
2003	LM	ISA2	T	2	DI02006	106.01	12.05
2003	LM	ISA2	T	2	DI02008	104.59	13.03
2003	LM	ISA2	T	2	DI02021	101.88	12.4
2003	LM	ISA2	T	2	DI02028	89.55	11.57
2003	LM	ISA2	T	2	DI02032	94.63	12.92
2003	LM	ISA2	T	2	EM01023	102.21	11.88
2003	LM	ISA2	T	2	EM01024	97.23	12.24
2003	LM	ISA2	T	2	EM01062	95.4	12.67
2003	LM	ISA2	T	2	EM01063	89.68	13.45
2003	LM	ISA2	T	2	EM01150	95.87	13.22
2003	LM	ISA2	T	2	EM01214	87.95	12.13
2003	LM	ISA2	T	2	EM01216	98.72	11.88
2003	LM	ISA2	T	2	EM01271	106.22	11.71
2003	LM	ISA2	T	2	EM01288	89.75	12.83
2003	LM	ISA2	T	2	EM01324	95.36	12.28
2003	LM	ISA2	T	2	EM01325	95.64	12.47
2003	LM	ISA2	T	2	EM01328	92.91	12.76
2003	LM	ISA2	T	2	EM01352	98.44	13.25
2003	RE	ISA2	T	1	Apache	112.43	9.96
2003	RE	ISA2	T	1	Charger	104.48	9.78
2003	RE	ISA2	T	1	Soissons	80.93	9.62
2003	RE	ISA2	T	1	Isengrain	101.64	9.98
2003	RE	ISA2	T	1	CF01196	88.72	10.72
2003	RE	ISA2	T	1	CF01216	107.83	10.55
2003	RE	ISA2	T	1	CF01043	96.33	10.36
2003	RE	ISA2	T	1	CF01085	94.39	11
2003	RE	ISA2	T	1	CF00060	85.65	11.48
2003	RE	ISA2	T	1	CF01184	88.88	11.36
2003	RE	ISA2	T	1	RE01015	86.97	10.84
2003	RE	ISA2	T	1	RE01037	92.71	11.63
2003	RE	ISA2	T	1	RE01086	104.11	10.63
2003	RE	ISA2	T	1	RE01092	84.58	11.81
2003	RE	ISA2	T	1	RE02101	100.36	10.47
2003	RE	ISA2	T	1	DI02001	91.97	10.87
2003	RE	ISA2	T	1	DI02006	106.38	10.36
2003	RE	ISA2	T	1	DI02008	92.24	10.71
2003	RE	ISA2	T	1	DI02021	95.93	10.69
2003	RE	ISA2	T	1	DI02028	98.18	10.91
2003	RE	ISA2	T	1	DI02032	96.48	11.62
2003	RE	ISA2	T	1	EM01023	89.85	11.42
2003	RE	ISA2	T	1	EM01024	85.16	10.61
2003	RE	ISA2	T	1	EM01062	87.33	10.96
2003	RE	ISA2	T	1	EM01063	75.76	12.93
2003	RE	ISA2	T	1	EM01150	90.81	10.02
2003	RE	ISA2	T	1	EM01214	116.32	10.74
2003	RE	ISA2	T	1	EM01216	94.2	10.59
2003	RE	ISA2	T	1	EM01271	94.59	10.69
2003	RE	ISA2	T	1	EM01288	85.94	11.63
2003	RE	ISA2	T	1	EM01324	91.56	9.71
2003	RE	ISA2	T	1	EM01325	86.4	11.25
2003	RE	ISA2	T	1	EM01328	88.93	12.15
2003	RE	ISA2	T	1	EM01352	95.22	11.8
2003	RE	ISA2	T	2	Apache	103.89	9.47
2003	RE	ISA2	T	2	Charger	94.26	9.49
2003	RE	ISA2	T	2	Soissons	91.98	10.2
2003	RE	ISA2	T	2	Isengrain	101.17	9.46
2003	RE	ISA2	T	2	CF01196	87.95	11.07
2003	RE	ISA2	T	2	CF01216	91.31	10.28
2003	RE	ISA2	T	2	CF01043	98.23	14.08
2003	RE	ISA2	T	2	CF01085	102.47	11.02
2003	RE	ISA2	T	2	CF00060	90.23	11.11
2003	RE	ISA2	T	2	CF01184	84.07	11.79
2003	RE	ISA2	T	2	RE01015	91	11.23
2003	RE	ISA2	T	2	RE01037	88.21	11.68
2003	RE	ISA2	T	2	RE01086	104.79	11.39
2003	RE	ISA2	T	2	RE01092	92.35	12.5
2003	RE	ISA2	T	2	RE02101	106.25	10.45
2003	RE	ISA2	T	2	DI02001	104.77	11.23
2003	RE	ISA2	T	2	DI02006	96.13	10.33
2003	RE	ISA2	T	2	DI02008	93.8	10.82
2003	RE	ISA2	T	2	DI02021	102.49	11.31
2003	RE	ISA2	T	2	DI02028	99.7	10.46
2003	RE	ISA2	T	2	DI02032	97.26	10.8
2003	RE	ISA2	T	2	EM01023	93.42	11.87
2003	RE	ISA2	T	2	EM01024	89.45	10.64
2003	RE	ISA2	T	2	EM01062	89.87	10.24
2003	RE	ISA2	T	2	EM01063	81.12	12.53
2003	RE	ISA2	T	2	EM01150	89.08	11.55
2003	RE	ISA2	T	2	EM01214	96.06	10.56
2003	RE	ISA2	T	2	EM01216	95.04	10.37
2003	RE	ISA2	T	2	EM01271	99.39	10.74
2003	RE	ISA2	T	2	EM01288	82.33	11.98
2003	RE	ISA2	T	2	EM01324	96.26	10.34
2003	RE	ISA2	T	2	EM01325	85.79	11.8
2003	RE	ISA2	T	2	EM01328	81.43	10.9
2003	RE	ISA2	T	2	EM01352	92.79	11.57
2004	CF	ISA1	T	1	Apache	131.3	11.62
2004	CF	ISA1	T	1	Isengrain	134.3	11.67
2004	CF	ISA1	T	1	Caphorn	123.2	12.55
2004	CF	ISA1	T	1	Charger	110	12.26
2004	CF	ISA1	T	1	Oratorio	112.5	12.86
2004	CF	ISA1	T	1	Farandole	128.5	12.26
2004	CF	ISA1	T	1	Orvantis	119	10.13
2004	CF	ISA1	T	1	Soissons	112.5	12.03
2004	CF	ISA1	T	1	Tamaro	82.3	13.86
2004	CF	ISA1	T	1	Crousty	107.5	11.25
2004	CF	ISA1	T	1	EM99006	102.9	10.2
2004	CF	ISA1	T	1	EM99017	128.1	10.78
2004	CF	ISA1	T	1	Stru991490.1	114.6	9.98
2004	CF	ISA1	T	1	Stru991495.3	123.6	10.96
2004	CF	ISA1	T	1	EM00074	127.9	12.05
2004	CF	ISA1	T	1	EM00107	128.2	11.04
2004	CF	ISA1	T	1	EM00264	120.9	10.41
2004	CF	ISA1	T	1	EM01023	105.2	8.82
2004	CF	ISA1	T	1	EM01214	124.9	10.81
2004	CF	ISA1	T	1	EM01271	115.6	9.93
2004	CF	ISA1	T	1	CF00193	122.3	11.86
2004	CF	ISA1	T	1	CF01085	133.9	11.56
2004	CF	ISA1	T	1	Skerzzo	117.2	12.87
2004	CF	ISA1	T	1	Rytmic	103	9.64
2004	CF	ISA1	T	1	RE01015	110.4	9.98
2004	CF	ISA1	T	1	RE02101	105.9	9.45
2004	CF	ISA1	T	1	Koreli	129.3	10.69
2004	CF	ISA1	T	1	DI01022	120.4	9.94
2004	CF	ISA1	T	1	DI02001	122.1	9.83
2004	CF	ISA1	T	1	DI02006	131.9	11.3
2004	CF	ISA1	T	1	DI02008	125.9	11.62
2004	CF	ISA1	T	1	RE01047	102.5	10.27
2004	CF	ISA1	T	1	RE02080	113.9	9.52
2004	CF	ISA1	T	1	RE02162	98.4	11.09
2004	CF	ISA1	T	2	Apache	129.3	10.72
2004	CF	ISA1	T	2	Isengrain	139.2	11.36
2004	CF	ISA1	T	2	Caphorn	130.6	12.21
2004	CF	ISA1	T	2	Charger	120	11.54
2004	CF	ISA1	T	2	Oratorio	98.7	8.66
2004	CF	ISA1	T	2	Farandole	116.5	10.18
2004	CF	ISA1	T	2	Orvantis	127.5	11.04
2004	CF	ISA1	T	2	Soissons	115.2	11.15
2004	CF	ISA1	T	2	Tamaro	74.7	13.42
2004	CF	ISA1	T	2	Crousty	105	11.49
2004	CF	ISA1	T	2	EM99006	128.9	11.74
2004	CF	ISA1	T	2	EM99017	115.2	13.23
2004	CF	ISA1	T	2	Stru991490.1	117.2	10.28
2004	CF	ISA1	T	2	Stru991495.3	108.4	9.29
2004	CF	ISA1	T	2	EM00074	119.5	10.82
2004	CF	ISA1	T	2	EM00107	125.4	9.64
2004	CF	ISA1	T	2	EM00264	122.4	10.81
2004	CF	ISA1	T	2	EM01023	121.2	11.19
2004	CF	ISA1	T	2	EM01214	119.9	10.7
2004	CF	ISA1	T	2	EM01271	118.2	10.27
2004	CF	ISA1	T	2	CF00193	113.9	9.56
2004	CF	ISA1	T	2	CF01085	107.7	9.84
2004	CF	ISA1	T	2	Skerzzo	118.1	13.38
2004	CF	ISA1	T	2	Rytmic	121.8	11.74
2004	CF	ISA1	T	2	RE01015	104.8	9.68
2004	CF	ISA1	T	2	RE02101	111.4	10.09
2004	CF	ISA1	T	2	Koreli	127.9	10.71
2004	CF	ISA1	T	2	DI01022	120.6	9.55
2004	CF	ISA1	T	2	DI02001	126.8	10.34
2004	CF	ISA1	T	2	DI02006	118.6	9.98
2004	CF	ISA1	T	2	DI02008	135.2	11.77
2004	CF	ISA1	T	2	RE01047	124.4	11.91
2004	CF	ISA1	T	2	RE02080	125.1	10.94
2004	CF	ISA1	T	2	RE02162	109.2	12.92
2004	DI	ISA1	T	1	Apache	102.37	10.38
2004	DI	ISA1	T	1	Isengrain	88.38	11.2
2004	DI	ISA1	T	1	Caphorn	101.58	12.04
2004	DI	ISA1	T	1	Charger	86.13	10.24
2004	DI	ISA1	T	1	Oratorio	91.77	12.83
2004	DI	ISA1	T	1	Farandole	89.56	10.71
2004	DI	ISA1	T	1	Orvantis	91.8	11.2
2004	DI	ISA1	T	1	Soissons	85.73	12.5
2004	DI	ISA1	T	1	Tamaro	65.75	15.23
2004	DI	ISA1	T	1	Crousty	92.11	12.5
2004	DI	ISA1	T	1	EM99006	71.63	12.64
2004	DI	ISA1	T	1	EM99017	85.86	12.02
2004	DI	ISA1	T	1	Stru991490.1	88.37	12.27
2004	DI	ISA1	T	1	Stru991495.3	90.77	11.02
2004	DI	ISA1	T	1	EM00074	91.99	10.98
2004	DI	ISA1	T	1	EM00107	86.16	11.13
2004	DI	ISA1	T	1	EM00264	85.3	12.21
2004	DI	ISA1	T	1	EM01023	83.04	11.74
2004	DI	ISA1	T	1	EM01214	90.89	11.45
2004	DI	ISA1	T	1	EM01271	95.52	10.75
2004	DI	ISA1	T	1	CF00193	93.31	12.33
2004	DI	ISA1	T	1	CF01085	95.06	12.05
2004	DI	ISA1	T	1	Skerzzo	69.54	13.62
2004	DI	ISA1	T	1	Rytmic	82.52	12.2
2004	DI	ISA1	T	1	RE01015	93.46	11.59
2004	DI	ISA1	T	1	RE02101	87.24	10.49
2004	DI	ISA1	T	1	Koreli	102.06	11.38
2004	DI	ISA1	T	1	DI01022	90.78	13.33
2004	DI	ISA1	T	1	DI02001	94.47	10.81
2004	DI	ISA1	T	1	DI02006	100.48	10.96
2004	DI	ISA1	T	1	DI02008	96.91	11.04
2004	DI	ISA1	T	1	RE01047	86.02	11.4
2004	DI	ISA1	T	1	RE02080	83.81	10.66
2004	DI	ISA1	T	1	RE02162	88.34	12.02
2004	DI	ISA1	T	2	Apache	109.66	12.76
2004	DI	ISA1	T	2	Isengrain	102.8	12.35
2004	DI	ISA1	T	2	Caphorn	97.28	12.32
2004	DI	ISA1	T	2	Charger	94.85	10.18
2004	DI	ISA1	T	2	Oratorio	90.99	12.93
2004	DI	ISA1	T	2	Farandole	105.44	13.58
2004	DI	ISA1	T	2	Orvantis	103.67	11.57
2004	DI	ISA1	T	2	Soissons	93.32	14.21
2004	DI	ISA1	T	2	Tamaro	69.73	15.77
2004	DI	ISA1	T	2	Crousty	87.23	13.26
2004	DI	ISA1	T	2	EM99006	84.42	13.92
2004	DI	ISA1	T	2	EM99017	98.94	12.79
2004	DI	ISA1	T	2	Stru991490.1	92.76	11.22
2004	DI	ISA1	T	2	Stru991495.3	94.9	11.83
2004	DI	ISA1	T	2	EM00074	89.6	13.33
2004	DI	ISA1	T	2	EM00107	92.19	13.04
2004	DI	ISA1	T	2	EM00264	89.63	12.34
2004	DI	ISA1	T	2	EM01023	96.07	12.54
2004	DI	ISA1	T	2	EM01214	101.93	12.82
2004	DI	ISA1	T	2	EM01271	103.95	11.26
2004	DI	ISA1	T	2	CF00193	104.89	12.25
2004	DI	ISA1	T	2	CF01085	99.89	12.39
2004	DI	ISA1	T	2	Skerzzo	85.42	14.88
2004	DI	ISA1	T	2	Rytmic	92.93	12.02
2004	DI	ISA1	T	2	RE01015	94.28	11.38
2004	DI	ISA1	T	2	RE02101	99.45	11.75
2004	DI	ISA1	T	2	Koreli	101.56	11.9
2004	DI	ISA1	T	2	DI01022	97.14	12.77
2004	DI	ISA1	T	2	DI02001	108.67	11.06
2004	DI	ISA1	T	2	DI02006	108.21	11.96
2004	DI	ISA1	T	2	DI02008	100.91	11.35
2004	DI	ISA1	T	2	RE01047	97.81	12.04
2004	DI	ISA1	T	2	RE02080	96.34	11.76
2004	DI	ISA1	T	2	RE02162	87.86	12.65
2004	EM	ISA1	T	1	Apache	92.03	8.21
2004	EM	ISA1	T	1	Isengrain	85.72	7.54
2004	EM	ISA1	T	1	Caphorn	78.38	8.68
2004	EM	ISA1	T	1	Charger	84.8	8.39
2004	EM	ISA1	T	1	Oratorio	84.6	7.77
2004	EM	ISA1	T	1	Farandole	83	8.57
2004	EM	ISA1	T	1	Orvantis	88.05	8.63
2004	EM	ISA1	T	1	Soissons	79.5	7.84
2004	EM	ISA1	T	1	Tamaro	65	10.11
2004	EM	ISA1	T	1	Crousty	87.97	7.96
2004	EM	ISA1	T	1	EM99006	82.26	7.48
2004	EM	ISA1	T	1	EM99017	86.35	7.58
2004	EM	ISA1	T	1	Stru991490.1	87.93	7.56
2004	EM	ISA1	T	1	Stru991495.3	90.23	6.99
2004	EM	ISA1	T	1	EM00074	88.39	6.84
2004	EM	ISA1	T	1	EM00107	93.13	7.01
2004	EM	ISA1	T	1	EM00264	89.44	8.36
2004	EM	ISA1	T	1	EM01023	78.36	7.15
2004	EM	ISA1	T	1	EM01214	88.01	7.6
2004	EM	ISA1	T	1	EM01271	89.88	8.57
2004	EM	ISA1	T	1	CF00193	82.54	8.75
2004	EM	ISA1	T	1	CF01085	98.33	8.67
2004	EM	ISA1	T	1	Skerzzo	73.88	7.76
2004	EM	ISA1	T	1	Rytmic	90.56	7.49
2004	EM	ISA1	T	1	RE01015	92.53	7.66
2004	EM	ISA1	T	1	RE02101	84.29	7.52
2004	EM	ISA1	T	1	Koreli	89.24	8.17
2004	EM	ISA1	T	1	DI01022	77.65	7.04
2004	EM	ISA1	T	1	DI02001	85.2	7.32
2004	EM	ISA1	T	1	DI02006	87.29	7.06
2004	EM	ISA1	T	1	DI02008	88.72	7.63
2004	EM	ISA1	T	1	RE01047	82.25	6.54
2004	EM	ISA1	T	1	RE02080	81.69	9.74
2004	EM	ISA1	T	1	RE02162	78.01	9.01
2004	EM	ISA1	T	2	Apache	91.02	8.03
2004	EM	ISA1	T	2	Isengrain	83.23	7.1
2004	EM	ISA1	T	2	Caphorn	86.69	8.56
2004	EM	ISA1	T	2	Charger	88.1	6.74
2004	EM	ISA1	T	2	Oratorio	85.25	8.26
2004	EM	ISA1	T	2	Farandole	87.9	7.82
2004	EM	ISA1	T	2	Orvantis	92.07	7.89
2004	EM	ISA1	T	2	Soissons	78.01	8.3
2004	EM	ISA1	T	2	Tamaro	64.69	10.2
2004	EM	ISA1	T	2	Crousty	81.29	7.61
2004	EM	ISA1	T	2	EM99006	85.09	7.71
2004	EM	ISA1	T	2	EM99017	84.9	7.03
2004	EM	ISA1	T	2	Stru991490.1	81.63	7.57
2004	EM	ISA1	T	2	Stru991495.3	103.39	7.57
2004	EM	ISA1	T	2	EM00074	93.56	7.43
2004	EM	ISA1	T	2	EM00107	77.04	7.26
2004	EM	ISA1	T	2	EM00264	91.96	8.18
2004	EM	ISA1	T	2	EM01023	80.25	8.2
2004	EM	ISA1	T	2	EM01214	84.89	8.34
2004	EM	ISA1	T	2	EM01271	91.96	8.02
2004	EM	ISA1	T	2	CF00193	85.89	8.68
2004	EM	ISA1	T	2	CF01085	87.24	8.38
2004	EM	ISA1	T	2	Skerzzo	76.23	8.4
2004	EM	ISA1	T	2	Rytmic	90.13	7.72
2004	EM	ISA1	T	2	RE01015	90.85	8.07
2004	EM	ISA1	T	2	RE02101	90.7	8.36
2004	EM	ISA1	T	2	Koreli	91.33	8.14
2004	EM	ISA1	T	2	DI01022	85.42	7.72
2004	EM	ISA1	T	2	DI02001	85.47	7.72
2004	EM	ISA1	T	2	DI02006	90.31	8.01
2004	EM	ISA1	T	2	DI02008	88.5	7.94
2004	EM	ISA1	T	2	RE01047	83.61	7.7
2004	EM	ISA1	T	2	RE02080	77.14	9.32
2004	EM	ISA1	T	2	RE02162	78.97	8.85
2004	LM	ISA1	T	1	Apache	105.58	10.3
2004	LM	ISA1	T	1	Isengrain	105.23	10.08
2004	LM	ISA1	T	1	Caphorn	105.99	11.01
2004	LM	ISA1	T	1	Charger	106.73	9.53
2004	LM	ISA1	T	1	Oratorio	101.43	11.2
2004	LM	ISA1	T	1	Farandole	116.83	11.12
2004	LM	ISA1	T	1	Orvantis	111.85	9.75
2004	LM	ISA1	T	1	Soissons	105.58	10.42
2004	LM	ISA1	T	1	Tamaro	79.75	13.6
2004	LM	ISA1	T	1	Crousty	106.58	10.47
2004	LM	ISA1	T	1	EM99006	104.27	10.73
2004	LM	ISA1	T	1	EM99017	114.29	9.71
2004	LM	ISA1	T	1	Stru991490.1	111.44	10.44
2004	LM	ISA1	T	1	Stru991495.3	113.17	9.5
2004	LM	ISA1	T	1	EM00074	109.82	9.43
2004	LM	ISA1	T	1	EM00107	115.55	9.86
2004	LM	ISA1	T	1	EM00264	108.03	10.15
2004	LM	ISA1	T	1	EM01023	97.34	9.54
2004	LM	ISA1	T	1	EM01214	104.34	10.66
2004	LM	ISA1	T	1	EM01271	116.23	9.23
2004	LM	ISA1	T	1	CF00193	108.91	11.43
2004	LM	ISA1	T	1	CF01085	113.48	10.44
2004	LM	ISA1	T	1	Skerzzo	110.03	11.08
2004	LM	ISA1	T	1	Rytmic	105.44	11.36
2004	LM	ISA1	T	1	RE01015	110.56	10.99
2004	LM	ISA1	T	1	RE02101	104.04	10.83
2004	LM	ISA1	T	1	Koreli	112.86	10.33
2004	LM	ISA1	T	1	DI01022	114.1	10.52
2004	LM	ISA1	T	1	DI02001	113.74	9.42
2004	LM	ISA1	T	1	DI02006	115.69	9.5
2004	LM	ISA1	T	1	DI02008	108.77	9.47
2004	LM	ISA1	T	1	RE01047	97.89	10.02
2004	LM	ISA1	T	1	RE02080	111.52	10.37
2004	LM	ISA1	T	1	RE02162	104.09	11.05
2004	LM	ISA1	T	2	Apache	108.37	10.01
2004	LM	ISA1	T	2	Isengrain	109.57	10.64
2004	LM	ISA1	T	2	Caphorn	101.67	10.42
2004	LM	ISA1	T	2	Charger	107.06	9.2
2004	LM	ISA1	T	2	Oratorio	103.09	11.84
2004	LM	ISA1	T	2	Farandole	120.5	10.88
2004	LM	ISA1	T	2	Orvantis	117.47	9.95
2004	LM	ISA1	T	2	Soissons	99.38	10.84
2004	LM	ISA1	T	2	Tamaro	84.03	13.13
2004	LM	ISA1	T	2	Crousty	107.21	10.03
2004	LM	ISA1	T	2	EM99006	104.71	10.89
2004	LM	ISA1	T	2	EM99017	119.59	10.14
2004	LM	ISA1	T	2	Stru991490.1	111.02	10.13
2004	LM	ISA1	T	2	Stru991495.3	115.1	11.08
2004	LM	ISA1	T	2	EM00074	113.24	9.6
2004	LM	ISA1	T	2	EM00107	115.21	9.65
2004	LM	ISA1	T	2	EM00264	107.74	10.12
2004	LM	ISA1	T	2	EM01023	105.27	9.54
2004	LM	ISA1	T	2	EM01214	105.34	10.29
2004	LM	ISA1	T	2	EM01271	114.49	8.65
2004	LM	ISA1	T	2	CF00193	104.42	9.79
2004	LM	ISA1	T	2	CF01085	118.43	10.31
2004	LM	ISA1	T	2	Skerzzo	105.8	10.78
2004	LM	ISA1	T	2	Rytmic	115.9	11.32
2004	LM	ISA1	T	2	RE01015	111.81	10.2
2004	LM	ISA1	T	2	RE02101	100.78	10.77
2004	LM	ISA1	T	2	Koreli	116.98	9.42
2004	LM	ISA1	T	2	DI01022	117.84	9.8
2004	LM	ISA1	T	2	DI02001	120.31	9.43
2004	LM	ISA1	T	2	DI02006	110.14	9.85
2004	LM	ISA1	T	2	DI02008	113.81	9.76
2004	LM	ISA1	T	2	RE01047	106.94	10.56
2004	LM	ISA1	T	2	RE02080	116.86	10.08
2004	LM	ISA1	T	2	RE02162	99	10.46
2004	RE	ISA1	T	1	Apache	121.46	9.21
2004	RE	ISA1	T	1	Isengrain	135.89	9.46
2004	RE	ISA1	T	1	Caphorn	125.51	10.77
2004	RE	ISA1	T	1	Charger	122.01	9.02
2004	RE	ISA1	T	1	Oratorio	122.76	9.75
2004	RE	ISA1	T	1	Farandole	124.43	9.68
2004	RE	ISA1	T	1	Orvantis	132.14	10.59
2004	RE	ISA1	T	1	Soissons	118.56	10.71
2004	RE	ISA1	T	1	Tamaro	91.13	13.26
2004	RE	ISA1	T	1	Crousty	116.06	10.47
2004	RE	ISA1	T	1	EM99006	124.36	10.72
2004	RE	ISA1	T	1	EM99017	132.12	9.5
2004	RE	ISA1	T	1	Stru991490.1	123.2	9.21
2004	RE	ISA1	T	1	Stru991495.3	125.83	10.19
2004	RE	ISA1	T	1	EM00074	124.94	8.75
2004	RE	ISA1	T	1	EM00107	121.43	10.48
2004	RE	ISA1	T	1	EM00264	113.38	10.41
2004	RE	ISA1	T	1	EM01023	120.42	10.16
2004	RE	ISA1	T	1	EM01214	124.2	10.04
2004	RE	ISA1	T	1	EM01271	123.83	8.81
2004	RE	ISA1	T	1	CF00193	113.92	10.26
2004	RE	ISA1	T	1	CF01085	122.84	11.02
2004	RE	ISA1	T	1	Skerzzo	115.23	10.71
2004	RE	ISA1	T	1	Rytmic	118.63	9.66
2004	RE	ISA1	T	1	RE01015	117.6	10.63
2004	RE	ISA1	T	1	RE02101	111.74	10.6
2004	RE	ISA1	T	1	Koreli	120.23	10.14
2004	RE	ISA1	T	1	DI01022	125.35	9.67
2004	RE	ISA1	T	1	DI02001	127.65	10.16
2004	RE	ISA1	T	1	DI02006	115.86	9.26
2004	RE	ISA1	T	1	DI02008	117.89	9.2
2004	RE	ISA1	T	1	RE01047	113.98	9.29
2004	RE	ISA1	T	1	RE02080	117.42	10.02
2004	RE	ISA1	T	1	RE02162	111.74	11.51
2004	RE	ISA1	T	2	Apache	120.83	10.97
2004	RE	ISA1	T	2	Isengrain	136.63	9.74
2004	RE	ISA1	T	2	Caphorn	123.63	10.51
2004	RE	ISA1	T	2	Charger	124.15	10.02
2004	RE	ISA1	T	2	Oratorio	118.89	10.23
2004	RE	ISA1	T	2	Farandole	126.89	9.84
2004	RE	ISA1	T	2	Orvantis	130.15	10.14
2004	RE	ISA1	T	2	Soissons	115.79	11.06
2004	RE	ISA1	T	2	Tamaro	91.09	13.69
2004	RE	ISA1	T	2	Crousty	117.32	10.79
2004	RE	ISA1	T	2	EM99006	120.45	10.01
2004	RE	ISA1	T	2	EM99017	126.8	10.21
2004	RE	ISA1	T	2	Stru991490.1	122.12	10.91
2004	RE	ISA1	T	2	Stru991495.3	128.3	10.17
2004	RE	ISA1	T	2	EM00074	120.36	10.2
2004	RE	ISA1	T	2	EM00107	125.14	9.98
2004	RE	ISA1	T	2	EM00264	116.37	10.44
2004	RE	ISA1	T	2	EM01023	120.48	9.57
2004	RE	ISA1	T	2	EM01214	125.62	11.03
2004	RE	ISA1	T	2	EM01271	120.53	8.52
2004	RE	ISA1	T	2	CF00193	118.72	10.91
2004	RE	ISA1	T	2	CF01085	121.98	10.96
2004	RE	ISA1	T	2	Skerzzo	119.4	11.27
2004	RE	ISA1	T	2	Rytmic	116.16	10.39
2004	RE	ISA1	T	2	RE01015	116.35	11.17
2004	RE	ISA1	T	2	RE02101	117.38	10.85
2004	RE	ISA1	T	2	Koreli	130.92	10.53
2004	RE	ISA1	T	2	DI01022	124.79	10.2
2004	RE	ISA1	T	2	DI02001	126.56	10.27
2004	RE	ISA1	T	2	DI02006	123.12	8.65
2004	RE	ISA1	T	2	DI02008	122.77	10.43
2004	RE	ISA1	T	2	RE01047	115.45	9.94
2004	RE	ISA1	T	2	RE02080	124.26	10.01
2004	RE	ISA1	T	2	RE02162	117.64	11.21
2004	CF	ISA2	T	1	Apache	126.1	11.23
2004	CF	ISA2	T	1	Isengrain	129	11.57
2004	CF	ISA2	T	1	Caphorn	113.4	12.57
2004	CF	ISA2	T	1	Charger	108.9	10.47
2004	CF	ISA2	T	1	Oratorio	102.3	12.59
2004	CF	ISA2	T	1	Farandole	126.7	13.25
2004	CF	ISA2	T	1	Orvantis	129.4	11.35
2004	CF	ISA2	T	1	EM02024	118.4	11.56
2004	CF	ISA2	T	1	EM02026	109.8	12.27
2004	CF	ISA2	T	1	EM02065	111.9	11.97
2004	CF	ISA2	T	1	EM02096	106.1	11.96
2004	CF	ISA2	T	1	EM02207	114.9	11.19
2004	CF	ISA2	T	1	EM02209	116.9	11.9
2004	CF	ISA2	T	1	EM02224	118.7	12.73
2004	CF	ISA2	T	1	EM02231	112.2	11.39
2004	CF	ISA2	T	1	EM02233	115	12.53
2004	CF	ISA2	T	1	CF02093	115	11.63
2004	CF	ISA2	T	1	CF01014	110.1	11.66
2004	CF	ISA2	T	1	CF01046	106.3	11.7
2004	CF	ISA2	T	1	CF02092	118.9	12.15
2004	CF	ISA2	T	1	CF02143	113.6	11.81
2004	CF	ISA2	T	1	CF02170	111.2	12.92
2004	CF	ISA2	T	1	CF02252	100.2	12.09
2004	CF	ISA2	T	1	CF02266	97.1	12.37
2004	CF	ISA2	T	1	CF02283	104.4	10.9
2004	CF	ISA2	T	1	CF01185	105.4	10.79
2004	CF	ISA2	T	1	DI03003	109.7	10.86
2004	CF	ISA2	T	1	DI03008	123.4	11.97
2004	CF	ISA2	T	1	DI03011	123.1	11.89
2004	CF	ISA2	T	1	DI03012	110.8	13.21
2004	CF	ISA2	T	1	DI03015	121.6	11.85
2004	CF	ISA2	T	1	Stru001588.1	132.2	10.89
2004	CF	ISA2	T	1	Stru001590	112.7	13.09
2004	CF	ISA2	T	2	Apache	125.1	12.27
2004	CF	ISA2	T	2	Isengrain	134	11.35
2004	CF	ISA2	T	2	Caphorn	104.6	12.3
2004	CF	ISA2	T	2	Charger	108.3	11.68
2004	CF	ISA2	T	2	Oratorio	105.5	11.61
2004	CF	ISA2	T	2	Farandole	125.4	13.41
2004	CF	ISA2	T	2	Orvantis	118.5	11.7
2004	CF	ISA2	T	2	EM02024	112.9	11.34
2004	CF	ISA2	T	2	EM02026	111.8	12.11
2004	CF	ISA2	T	2	EM02054	115.3	11.43
2004	CF	ISA2	T	2	EM02065	103.5	11.4
2004	CF	ISA2	T	2	EM02096	104.2	12.25
2004	CF	ISA2	T	2	EM02207	119.1	11.66
2004	CF	ISA2	T	2	EM02209	111.3	11.86
2004	CF	ISA2	T	2	EM02224	118.6	13.23
2004	CF	ISA2	T	2	EM02231	102.2	12.05
2004	CF	ISA2	T	2	EM02233	110.8	12.15
2004	CF	ISA2	T	2	CF02093	101.6	13.11
2004	CF	ISA2	T	2	CF01014	103.1	11.11
2004	CF	ISA2	T	2	CF01046	109	11.45
2004	CF	ISA2	T	2	CF02092	113.5	12.04
2004	CF	ISA2	T	2	CF02143	111.5	11.32
2004	CF	ISA2	T	2	CF02170	117.3	12.86
2004	CF	ISA2	T	2	CF02252	101	11.7
2004	CF	ISA2	T	2	CF02266	98.9	12.15
2004	CF	ISA2	T	2	CF02283	95.7	10.77
2004	CF	ISA2	T	2	CF01185	104.3	10.47
2004	CF	ISA2	T	2	DI03003	106.2	10.6
2004	CF	ISA2	T	2	DI03008	122.7	11.37
2004	CF	ISA2	T	2	DI03011	117.4	12.18
2004	CF	ISA2	T	2	DI03012	110.2	12.13
2004	CF	ISA2	T	2	DI03015	123.6	11.51
2004	CF	ISA2	T	2	Stru001588.1	115.8	11.19
2004	CF	ISA2	T	2	Stru001590	114.4	13.79
2004	DI	ISA2	T	1	Apache	91.74	10.81
2004	DI	ISA2	T	1	Isengrain	92.53	10.95
2004	DI	ISA2	T	1	Caphorn	92.05	11.79
2004	DI	ISA2	T	1	Charger	91.78	10.63
2004	DI	ISA2	T	1	Oratorio	85.15	12.18
2004	DI	ISA2	T	1	Farandole	94.62	11.84
2004	DI	ISA2	T	1	Orvantis	100.94	11.3
2004	DI	ISA2	T	1	EM02024	75.83	11.96
2004	DI	ISA2	T	1	EM02026	78.1	12.39
2004	DI	ISA2	T	1	EM02054	80.53	11.23
2004	DI	ISA2	T	1	EM02065	79.25	11.39
2004	DI	ISA2	T	1	EM02096	77.93	10.57
2004	DI	ISA2	T	1	EM02207	91.39	11.01
2004	DI	ISA2	T	1	EM02209	84.81	11.04
2004	DI	ISA2	T	1	EM02224	86.25	12.15
2004	DI	ISA2	T	1	EM02231	81.19	11.9
2004	DI	ISA2	T	1	EM02233	88.02	10.94
2004	DI	ISA2	T	1	CF02093	91.63	11.62
2004	DI	ISA2	T	1	CF01014	79.31	12.18
2004	DI	ISA2	T	1	CF01046	88.35	12.23
2004	DI	ISA2	T	1	CF02092	85.65	11.17
2004	DI	ISA2	T	1	CF02143	91.09	11.43
2004	DI	ISA2	T	1	CF02170	83.82	11.93
2004	DI	ISA2	T	1	CF02252	85.1	11.48
2004	DI	ISA2	T	1	CF02266	80.71	10.58
2004	DI	ISA2	T	1	CF02283	81.5	11.43
2004	DI	ISA2	T	1	CF01185	84.05	9.5
2004	DI	ISA2	T	1	DI03003	80.79	10.78
2004	DI	ISA2	T	1	DI03008	84.5	12.85
2004	DI	ISA2	T	1	DI03011	84.53	12.66
2004	DI	ISA2	T	1	DI03012	77.71	12.88
2004	DI	ISA2	T	1	DI03015	100.41	10.85
2004	DI	ISA2	T	1	Stru001588.1	78.08	10.49
2004	DI	ISA2	T	1	Stru001590	73.59	11.65
2004	DI	ISA2	T	2	Apache	102.59	11.35
2004	DI	ISA2	T	2	Isengrain	95.57	12.37
2004	DI	ISA2	T	2	Caphorn	98.26	12.27
2004	DI	ISA2	T	2	Charger	99.75	11.72
2004	DI	ISA2	T	2	Oratorio	94.97	13.54
2004	DI	ISA2	T	2	Farandole	113.53	12.52
2004	DI	ISA2	T	2	Orvantis	106.75	11.16
2004	DI	ISA2	T	2	EM02024	82.61	13.26
2004	DI	ISA2	T	2	EM02026	80.61	12.89
2004	DI	ISA2	T	2	EM02054	92.11	12.38
2004	DI	ISA2	T	2	EM02065	98.81	11.99
2004	DI	ISA2	T	2	EM02096	93.15	12.51
2004	DI	ISA2	T	2	EM02207	99.08	11.18
2004	DI	ISA2	T	2	EM02209	92.34	12.06
2004	DI	ISA2	T	2	EM02224	103.47	12.63
2004	DI	ISA2	T	2	EM02231	85.75	12.19
2004	DI	ISA2	T	2	EM02233	99.14	12.14
2004	DI	ISA2	T	2	CF02093	100.25	12.18
2004	DI	ISA2	T	2	CF01014	84.11	13.03
2004	DI	ISA2	T	2	CF01046	106.2	12.29
2004	DI	ISA2	T	2	CF02092	105.91	12.47
2004	DI	ISA2	T	2	CF02143	106.74	12.64
2004	DI	ISA2	T	2	CF02170	91.8	13.62
2004	DI	ISA2	T	2	CF02252	95.32	12.41
2004	DI	ISA2	T	2	CF02266	95.48	11.83
2004	DI	ISA2	T	2	CF02283	89.89	11.34
2004	DI	ISA2	T	2	CF01185	97.83	11.1
2004	DI	ISA2	T	2	DI03003	93.89	11.37
2004	DI	ISA2	T	2	DI03008	91.69	13.86
2004	DI	ISA2	T	2	DI03011	97.87	14.13
2004	DI	ISA2	T	2	DI03012	85.07	13.69
2004	DI	ISA2	T	2	DI03015	99	12.17
2004	DI	ISA2	T	2	Stru001588.1	96.32	12.06
2004	DI	ISA2	T	2	Stru001590	82.99	12.47
2004	EM	ISA2	T	1	Apache	91.33	7.24
2004	EM	ISA2	T	1	Isengrain	85.2	9.31
2004	EM	ISA2	T	1	Caphorn	81.95	7.59
2004	EM	ISA2	T	1	Charger	86.86	7.35
2004	EM	ISA2	T	1	Oratorio	81.53	7.64
2004	EM	ISA2	T	1	Farandole	84.87	9.76
2004	EM	ISA2	T	1	Orvantis	86.05	7.58
2004	EM	ISA2	T	1	EM02024	85.98	8.16
2004	EM	ISA2	T	1	EM02026	77.11	8.7
2004	EM	ISA2	T	1	EM02054	86.81	8.05
2004	EM	ISA2	T	1	EM02065	77.12	8.07
2004	EM	ISA2	T	1	EM02096	81.03	7.61
2004	EM	ISA2	T	1	EM02207	75.58	7.89
2004	EM	ISA2	T	1	EM02209	85.17	9.09
2004	EM	ISA2	T	1	EM02224	81.66	7.75
2004	EM	ISA2	T	1	EM02231	83.36	8.06
2004	EM	ISA2	T	1	EM02233	85.19	7.38
2004	EM	ISA2	T	1	CF02093	83.58	7.31
2004	EM	ISA2	T	1	CF01014	79.21	8.66
2004	EM	ISA2	T	1	CF01046	86.73	7.52
2004	EM	ISA2	T	1	CF02092	83.38	9.05
[truncated: 16,008 more rows]
