# Supplementary material for: BWGS: A R package for genomic selection and its application to a wheat breeding programme
Source: PLoS One. 2020 Apr 2;15(4):e0222733. doi: 10.1371/journal.pone.0222733 (PMC7141418; doi:10.1371/journal.pone.0222733)
Supplement: S1 Data — (ZIP) [file pone.0222733.s001.zip › Data/MAP47K.txt]

"CODE" "chrom" "dis"
"AX-89540660" "AX-89540660" "1A" 0
"AX-89445498" "AX-89445498" "1A" 0.379
"AX-89690937" "AX-89690937" "1A" 0.379
"AX-89763567" "AX-89763567" "1A" 0.379
"AX-89351204" "AX-89351204" "1A" 0.951
"AX-89427426" "AX-89427426" "1A" 0.951
"AX-89636575" "AX-89636575" "1A" 0.951
"AX-89310613" "AX-89310613" "1A" 1.515
"AX-89318910" "AX-89318910" "1A" 1.515
"AX-89362547" "AX-89362547" "1A" 1.515
"AX-89444657" "AX-89444657" "1A" 1.515
"AX-89460974" "AX-89460974" "1A" 1.515
"AX-89560529" "AX-89560529" "1A" 1.515
"AX-89562713" "AX-89562713" "1A" 1.515
"AX-89565731" "AX-89565731" "1A" 1.515
"AX-89577886" "AX-89577886" "1A" 1.515
"AX-89596350" "AX-89596350" "1A" 1.515
"AX-89632283" "AX-89632283" "1A" 1.515
"AX-89646182" "AX-89646182" "1A" 1.515
"AX-89647418" "AX-89647418" "1A" 1.515
"AX-89658078" "AX-89658078" "1A" 1.515
"AX-89736229" "AX-89736229" "1A" 1.515
"AX-89470964" "AX-89470964" "1A" 1.515
"AX-89668142" "AX-89668142" "1A" 1.515
"AX-89320551" "AX-89320551" "1A" 3.477
"AX-89386674" "AX-89386674" "1A" 3.477
"AX-89420131" "AX-89420131" "1A" 3.477
"AX-89634735" "AX-89634735" "1A" 3.477
"AX-89590641" "AX-89590641" "1A" 3.477
"AX-89611514" "AX-89611514" "1A" 3.477
"AX-89695206" "AX-89695206" "1A" 3.477
"AX-89699261" "AX-89699261" "1A" 3.477
"AX-89374706" "AX-89374706" "1A" 3.665
"AX-89382767" "AX-89382767" "1A" 3.665
"AX-89427769" "AX-89427769" "1A" 3.665
"AX-89477442" "AX-89477442" "1A" 3.665
"AX-89565792" "AX-89565792" "1A" 3.665
"AX-89578536" "AX-89578536" "1A" 3.665
"AX-89596374" "AX-89596374" "1A" 3.665
"AX-89609393" "AX-89609393" "1A" 3.665
"AX-89619680" "AX-89619680" "1A" 3.665
"AX-89647193" "AX-89647193" "1A" 3.665
"AX-89770450" "AX-89770450" "1A" 3.665
"AX-89325073" "AX-89325073" "1A" 3.665
"AX-89334345" "AX-89334345" "1A" 3.665
"AX-89511140" "AX-89511140" "1A" 3.665
"AX-89535909" "AX-89535909" "1A" 3.665
"AX-89637368" "AX-89637368" "1A" 3.665
"AX-89606275" "AX-89606275" "1A" 5.792
"AX-89380938" "AX-89380938" "1A" 6.547
"AX-89473628" "AX-89473628" "1A" 6.547
"AX-89477671" "AX-89477671" "1A" 6.547
"AX-89589014" "AX-89589014" "1A" 6.547
"AX-89590401" "AX-89590401" "1A" 6.547
"AX-89605081" "AX-89605081" "1A" 6.547
"AX-89672216" "AX-89672216" "1A" 6.547
"AX-89346851" "AX-89346851" "1A" 6.547
"AX-89430529" "AX-89430529" "1A" 6.736
"AX-89438629" "AX-89438629" "1A" 6.736
"AX-89464047" "AX-89464047" "1A" 6.736
"AX-89503275" "AX-89503275" "1A" 6.736
"AX-89543240" "AX-89543240" "1A" 6.736
"AX-89370141" "AX-89370141" "1A" 6.736
"AX-89377118" "AX-89377118" "1A" 12.549
"AX-89401020" "AX-89401020" "1A" 12.549
"AX-89420955" "AX-89420955" "1A" 12.549
"AX-89425552" "AX-89425552" "1A" 12.549
"AX-89488152" "AX-89488152" "1A" 12.549
"AX-89490682" "AX-89490682" "1A" 12.549
"AX-89510258" "AX-89510258" "1A" 12.549
"AX-89567997" "AX-89567997" "1A" 12.549
"AX-89584835" "AX-89584835" "1A" 12.549
"AX-89644236" "AX-89644236" "1A" 12.549
"AX-89651235" "AX-89651235" "1A" 12.549
"AX-89653018" "AX-89653018" "1A" 12.549
"AX-89676999" "AX-89676999" "1A" 12.549
"AX-89684064" "AX-89684064" "1A" 12.549
"AX-89686907" "AX-89686907" "1A" 12.549
"AX-89712209" "AX-89712209" "1A" 12.549
"AX-89741118" "AX-89741118" "1A" 12.549
"AX-89332200" "AX-89332200" "1A" 12.549
"AX-89625594" "AX-89625594" "1A" 12.549
"AX-89363828" "AX-89363828" "1A" 13.311
"AX-89389516" "AX-89389516" "1A" 13.311
"AX-89460636" "AX-89460636" "1A" 13.311
"AX-89547108" "AX-89547108" "1A" 13.311
"AX-89549569" "AX-89549569" "1A" 13.311
"AX-89604788" "AX-89604788" "1A" 13.311
"AX-89749359" "AX-89749359" "1A" 13.311
"AX-89774453" "AX-89774453" "1A" 13.311
"AX-89716076" "AX-89716076" "1A" 13.311
"AX-89543225" "AX-89543225" "1A" 13.5
"AX-89345954" "AX-89345954" "1A" 15.415
"AX-89375318" "AX-89375318" "1A" 15.415
"AX-89399559" "AX-89399559" "1A" 15.415
"AX-89424130" "AX-89424130" "1A" 15.415
"AX-89455388" "AX-89455388" "1A" 15.415
"AX-89488372" "AX-89488372" "1A" 15.415
"AX-89511823" "AX-89511823" "1A" 15.415
"AX-89520181" "AX-89520181" "1A" 15.415
"AX-89566837" "AX-89566837" "1A" 15.415
"AX-89642140" "AX-89642140" "1A" 15.415
"AX-89642495" "AX-89642495" "1A" 15.415
"AX-89645406" "AX-89645406" "1A" 15.415
"AX-89663511" "AX-89663511" "1A" 15.415
"AX-89664505" "AX-89664505" "1A" 15.415
"AX-89732964" "AX-89732964" "1A" 15.415
"AX-89317864" "AX-89317864" "1A" 15.415
"AX-89421810" "AX-89421810" "1A" 15.415
"AX-89451064" "AX-89451064" "1A" 15.415
"AX-89594591" "AX-89594591" "1A" 15.415
"AX-89596504" "AX-89596504" "1A" 15.415
"AX-89610148" "AX-89610148" "1A" 15.415
"AX-89756401" "AX-89756401" "1A" 15.415
"AX-89372597" "AX-89372597" "1A" 16.059
"AX-89435602" "AX-89435602" "1A" 16.059
"AX-89585302" "AX-89585302" "1A" 16.059
"AX-89476818" "AX-89476818" "1A" 16.059
"AX-89733706" "AX-89733706" "1A" 16.059
"AX-89578750" "AX-89578750" "1A" 16.247
"AX-89692469" "AX-89692469" "1A" 16.247
"AX-89702008" "AX-89702008" "1A" 16.247
"AX-89720618" "AX-89720618" "1A" 16.247
"AX-89338763" "AX-89338763" "1A" 16.247
"AX-89514049" "AX-89514049" "1A" 16.247
"AX-89522524" "AX-89522524" "1A" 16.247
"AX-89586349" "AX-89586349" "1A" 16.247
"AX-89719335" "AX-89719335" "1A" 16.247
"AX-89376831" "AX-89376831" "1A" 17.194
"AX-89513256" "AX-89513256" "1A" 17.194
"AX-89524184" "AX-89524184" "1A" 17.194
"AX-89567869" "AX-89567869" "1A" 17.194
"AX-89642750" "AX-89642750" "1A" 17.194
"AX-89652952" "AX-89652952" "1A" 17.194
"AX-89335569" "AX-89335569" "1A" 17.194
"AX-89675472" "AX-89675472" "1A" 17.194
"AX-89747539" "AX-89747539" "1A" 17.194
"AX-89754148" "AX-89754148" "1A" 17.194
"AX-89403118" "AX-89403118" "1A" 17.569
"AX-89420818" "AX-89420818" "1A" 17.569
"AX-89465251" "AX-89465251" "1A" 17.569
"AX-89658987" "AX-89658987" "1A" 17.569
"AX-89715880" "AX-89715880" "1A" 17.569
"AX-89416479" "AX-89416479" "1A" 22.127
"AX-89426754" "AX-89426754" "1A" 22.127
"AX-89461655" "AX-89461655" "1A" 22.127
"AX-89362896" "AX-89362896" "1A" 22.316
"AX-89395210" "AX-89395210" "1A" 22.316
"AX-89493346" "AX-89493346" "1A" 22.316
"AX-89506162" "AX-89506162" "1A" 22.316
"AX-89532207" "AX-89532207" "1A" 22.316
"AX-89588947" "AX-89588947" "1A" 22.316
"AX-89598549" "AX-89598549" "1A" 22.316
"AX-89662596" "AX-89662596" "1A" 22.316
"AX-89732877" "AX-89732877" "1A" 22.316
"AX-89741027" "AX-89741027" "1A" 22.316
"AX-89777586" "AX-89777586" "1A" 22.316
"AX-89510286" "AX-89510286" "1A" 22.506
"AX-89759495" "AX-89759495" "1A" 22.506
"AX-89323950" "AX-89323950" "1A" 23.26
"AX-89337079" "AX-89337079" "1A" 23.26
"AX-89369776" "AX-89369776" "1A" 23.26
"AX-89380289" "AX-89380289" "1A" 23.26
"AX-89438044" "AX-89438044" "1A" 23.26
"AX-89445130" "AX-89445130" "1A" 23.26
"AX-89587169" "AX-89587169" "1A" 23.26
"AX-89644868" "AX-89644868" "1A" 23.26
"AX-89693536" "AX-89693536" "1A" 23.26
"AX-89721787" "AX-89721787" "1A" 23.26
"AX-89589550" "AX-89589550" "1A" 23.26
"AX-89422282" "AX-89422282" "1A" 23.831
"AX-89495221" "AX-89495221" "1A" 23.831
"AX-89632089" "AX-89632089" "1A" 23.831
"AX-89703909" "AX-89703909" "1A" 23.831
"AX-89330998" "AX-89330998" "1A" 23.831
"AX-89486957" "AX-89486957" "1A" 23.831
"AX-89314223" "AX-89314223" "1A" 25.178
"AX-86161189" "AX-86161189" "1A" 25.178
"AX-89360418" "AX-89360418" "1A" 25.555
"AX-89578038" "AX-89578038" "1A" 25.555
"AX-89610585" "AX-89610585" "1A" 25.555
"AX-89674665" "AX-89674665" "1A" 25.555
"AX-89684920" "AX-89684920" "1A" 25.555
"AX-89377245" "AX-89377245" "1A" 26.313
"AX-89408457" "AX-89408457" "1A" 26.313
"AX-89544026" "AX-89544026" "1A" 26.313
"AX-89614595" "AX-89614595" "1A" 26.313
"AX-89624162" "AX-89624162" "1A" 26.313
"AX-89624273" "AX-89624273" "1A" 26.313
"AX-89615779" "AX-89615779" "1A" 26.313
"AX-89756021" "AX-89756021" "1A" 26.313
"AX-89327637" "AX-89327637" "1A" 26.498
"AX-89441204" "AX-89441204" "1A" 26.498
"AX-89471526" "AX-89471526" "1A" 26.498
"AX-89471617" "AX-89471617" "1A" 26.498
"AX-89549914" "AX-89549914" "1A" 26.498
"AX-89648040" "AX-89648040" "1A" 26.498
"AX-89653398" "AX-89653398" "1A" 26.498
"AX-89659245" "AX-89659245" "1A" 26.498
"AX-89664795" "AX-89664795" "1A" 26.498
"AX-89774475" "AX-89774475" "1A" 26.498
"AX-89457138" "AX-89457138" "1A" 26.498
"AX-89713828" "AX-89713828" "1A" 26.498
"AX-89724621" "AX-89724621" "1A" 26.498
"AX-89769610" "AX-89769610" "1A" 26.498
"AX-89362287" "AX-89362287" "1A" 26.69
"AX-89711530" "AX-89711530" "1A" 26.883
"AX-89554892" "AX-89554892" "1A" 27.259
"AX-89557871" "AX-89557871" "1A" 27.259
"AX-89614861" "AX-89614861" "1A" 27.259
"AX-89507418" "AX-89507418" "1A" 27.446
"AX-89524028" "AX-89524028" "1A" 27.446
"AX-89610774" "AX-89610774" "1A" 27.446
"AX-89710073" "AX-89710073" "1A" 27.446
"AX-89339281" "AX-89339281" "1A" 27.632
"AX-89527960" "AX-89527960" "1A" 27.632
"AX-89591022" "AX-89591022" "1A" 27.632
"AX-89594072" "AX-89594072" "1A" 27.632
"AX-89661670" "AX-89661670" "1A" 27.632
"AX-89702566" "AX-89702566" "1A" 27.632
"AX-89450990" "AX-89450990" "1A" 27.819
"AX-89329718" "AX-89329718" "1A" 28.781
"AX-89370608" "AX-89370608" "1A" 28.781
"AX-89405988" "AX-89405988" "1A" 28.781
"AX-89542340" "AX-89542340" "1A" 28.781
"AX-89717546" "AX-89717546" "1A" 28.969
"AX-89763324" "AX-89763324" "1A" 28.969
"AX-89773106" "AX-89773106" "1A" 28.969
"AX-89375326" "AX-89375326" "1A" 28.969
"AX-89378817" "AX-89378817" "1A" 28.969
"AX-89571950" "AX-89571950" "1A" 28.969
"AX-89614149" "AX-89614149" "1A" 28.969
"AX-89687917" "AX-89687917" "1A" 28.969
"AX-89726685" "AX-89726685" "1A" 28.969
"AX-89417652" "AX-89417652" "1A" 29.528
"AX-89519787" "AX-89519787" "1A" 29.528
"AX-89537303" "AX-89537303" "1A" 29.528
"AX-89605101" "AX-89605101" "1A" 29.528
"AX-89628189" "AX-89628189" "1A" 29.528
"AX-89696034" "AX-89696034" "1A" 29.528
"AX-89408380" "AX-89408380" "1A" 29.528
"AX-89461940" "AX-89461940" "1A" 29.528
"AX-89594774" "AX-89594774" "1A" 29.528
"AX-89629212" "AX-89629212" "1A" 29.528
"AX-89343681" "AX-89343681" "1A" 29.714
"AX-89448839" "AX-89448839" "1A" 29.714
"AX-89635636" "AX-89635636" "1A" 29.714
"AX-89378885" "AX-89378885" "1A" 29.714
"AX-89382202" "AX-89382202" "1A" 29.714
"AX-89663788" "AX-89663788" "1A" 29.714
"AX-89484141" "AX-89484141" "1A" 29.899
"AX-89550823" "AX-89550823" "1A" 29.899
"AX-89590715" "AX-89590715" "1A" 30.272
"AX-89614186" "AX-89614186" "1A" 30.272
"AX-89360013" "AX-89360013" "1A" 30.461
"AX-89507438" "AX-89507438" "1A" 30.461
"AX-89603222" "AX-89603222" "1A" 30.461
"AX-89624342" "AX-89624342" "1A" 30.461
"AX-89628084" "AX-89628084" "1A" 30.461
"AX-89658675" "AX-89658675" "1A" 30.461
"AX-89712746" "AX-89712746" "1A" 30.461
"AX-89479795" "AX-89479795" "1A" 30.461
"AX-89530320" "AX-89530320" "1A" 30.461
"AX-89324821" "AX-89324821" "1A" 32.015
"AX-89333014" "AX-89333014" "1A" 32.015
"AX-89333244" "AX-89333244" "1A" 32.015
"AX-89346252" "AX-89346252" "1A" 32.015
"AX-89346467" "AX-89346467" "1A" 32.015
"AX-89354903" "AX-89354903" "1A" 32.015
"AX-89357782" "AX-89357782" "1A" 32.015
"AX-89377292" "AX-89377292" "1A" 32.015
"AX-89401506" "AX-89401506" "1A" 32.015
"AX-89401868" "AX-89401868" "1A" 32.015
"AX-89405379" "AX-89405379" "1A" 32.015
"AX-89416961" "AX-89416961" "1A" 32.015
"AX-89420373" "AX-89420373" "1A" 32.015
"AX-89429533" "AX-89429533" "1A" 32.015
"AX-89443697" "AX-89443697" "1A" 32.015
"AX-89447054" "AX-89447054" "1A" 32.015
"AX-89449109" "AX-89449109" "1A" 32.015
"AX-89451860" "AX-89451860" "1A" 32.015
"AX-89455821" "AX-89455821" "1A" 32.015
"AX-89457536" "AX-89457536" "1A" 32.015
"AX-89457875" "AX-89457875" "1A" 32.015
"AX-89469665" "AX-89469665" "1A" 32.015
"AX-89476802" "AX-89476802" "1A" 32.015
"AX-89479201" "AX-89479201" "1A" 32.015
"AX-89479810" "AX-89479810" "1A" 32.015
"AX-89494124" "AX-89494124" "1A" 32.015
"AX-89496076" "AX-89496076" "1A" 32.015
"AX-89500630" "AX-89500630" "1A" 32.015
"AX-89502509" "AX-89502509" "1A" 32.015
"AX-89504601" "AX-89504601" "1A" 32.015
"AX-89514695" "AX-89514695" "1A" 32.015
"AX-89522270" "AX-89522270" "1A" 32.015
"AX-89526490" "AX-89526490" "1A" 32.015
"AX-89527633" "AX-89527633" "1A" 32.015
"AX-89552176" "AX-89552176" "1A" 32.015
"AX-89555348" "AX-89555348" "1A" 32.015
"AX-89556315" "AX-89556315" "1A" 32.015
"AX-89571809" "AX-89571809" "1A" 32.015
"AX-89597573" "AX-89597573" "1A" 32.015
"AX-89611920" "AX-89611920" "1A" 32.015
"AX-89621106" "AX-89621106" "1A" 32.015
"AX-89622880" "AX-89622880" "1A" 32.015
"AX-89633645" "AX-89633645" "1A" 32.015
"AX-89635554" "AX-89635554" "1A" 32.015
"AX-89640988" "AX-89640988" "1A" 32.015
"AX-89646823" "AX-89646823" "1A" 32.015
"AX-89648333" "AX-89648333" "1A" 32.015
"AX-89656634" "AX-89656634" "1A" 32.015
"AX-89663276" "AX-89663276" "1A" 32.015
"AX-89668373" "AX-89668373" "1A" 32.015
"AX-89677919" "AX-89677919" "1A" 32.015
"AX-89683278" "AX-89683278" "1A" 32.015
"AX-89702145" "AX-89702145" "1A" 32.015
"AX-89726931" "AX-89726931" "1A" 32.015
"AX-89729190" "AX-89729190" "1A" 32.015
"AX-89740804" "AX-89740804" "1A" 32.015
"AX-89752505" "AX-89752505" "1A" 32.015
"AX-89754069" "AX-89754069" "1A" 32.015
"AX-89757126" "AX-89757126" "1A" 32.015
"AX-89771404" "AX-89771404" "1A" 32.015
"AX-89771574" "AX-89771574" "1A" 32.015
"AX-89772562" "AX-89772562" "1A" 32.015
"AX-89312112" "AX-89312112" "1A" 32.015
"AX-89431833" "AX-89431833" "1A" 32.015
"AX-89544754" "AX-89544754" "1A" 32.015
"AX-89597173" "AX-89597173" "1A" 32.015
"AX-89655024" "AX-89655024" "1A" 32.015
"AX-89676423" "AX-89676423" "1A" 32.015
"AX-89771966" "AX-89771966" "1A" 32.015
"AX-89327310" "AX-89327310" "1A" 32.203
"AX-89444156" "AX-89444156" "1A" 32.203
"AX-89474512" "AX-89474512" "1A" 32.203
"AX-89597307" "AX-89597307" "1A" 32.203
"AX-89627923" "AX-89627923" "1A" 32.203
"AX-89658513" "AX-89658513" "1A" 32.203
"AX-89374803" "AX-89374803" "1A" 32.579
"AX-89429158" "AX-89429158" "1A" 32.579
"AX-89549813" "AX-89549813" "1A" 32.579
"AX-89624061" "AX-89624061" "1A" 32.579
"AX-89329421" "AX-89329421" "1A" 32.579
"AX-89360698" "AX-89360698" "1A" 33.145
"AX-89401734" "AX-89401734" "1A" 33.145
"AX-89523715" "AX-89523715" "1A" 33.145
"AX-89558470" "AX-89558470" "1A" 33.145
"AX-89757478" "AX-89757478" "1A" 33.145
"AX-89777508" "AX-89777508" "1A" 33.145
"AX-89346745" "AX-89346745" "1A" 33.145
"AX-89564975" "AX-89564975" "1A" 34.106
"AX-89344521" "AX-89344521" "1A" 35.072
"AX-89385724" "AX-89385724" "1A" 35.072
"AX-89643910" "AX-89643910" "1A" 35.072
"AX-89660279" "AX-89660279" "1A" 35.072
"AX-89755495" "AX-89755495" "1A" 35.072
"AX-89623521" "AX-89623521" "1A" 35.072
"AX-89312438" "AX-89312438" "1A" 35.449
"AX-89323505" "AX-89323505" "1A" 35.449
"AX-89324625" "AX-89324625" "1A" 35.449
"AX-89334232" "AX-89334232" "1A" 35.449
"AX-89339576" "AX-89339576" "1A" 35.449
"AX-89344379" "AX-89344379" "1A" 35.449
"AX-89345479" "AX-89345479" "1A" 35.449
"AX-89359799" "AX-89359799" "1A" 35.449
"AX-89370014" "AX-89370014" "1A" 35.449
"AX-89372109" "AX-89372109" "1A" 35.449
"AX-89394546" "AX-89394546" "1A" 35.449
"AX-89395897" "AX-89395897" "1A" 35.449
"AX-89404162" "AX-89404162" "1A" 35.449
"AX-89419593" "AX-89419593" "1A" 35.449
"AX-89420868" "AX-89420868" "1A" 35.449
"AX-89435758" "AX-89435758" "1A" 35.449
"AX-89439958" "AX-89439958" "1A" 35.449
"AX-89448595" "AX-89448595" "1A" 35.449
"AX-89466712" "AX-89466712" "1A" 35.449
"AX-89494472" "AX-89494472" "1A" 35.449
"AX-89497067" "AX-89497067" "1A" 35.449
"AX-89505383" "AX-89505383" "1A" 35.449
"AX-89521522" "AX-89521522" "1A" 35.449
"AX-89545176" "AX-89545176" "1A" 35.449
"AX-89559965" "AX-89559965" "1A" 35.449
"AX-89563228" "AX-89563228" "1A" 35.449
"AX-89565799" "AX-89565799" "1A" 35.449
"AX-89567884" "AX-89567884" "1A" 35.449
"AX-89604716" "AX-89604716" "1A" 35.449
"AX-89627598" "AX-89627598" "1A" 35.449
"AX-89629982" "AX-89629982" "1A" 35.449
"AX-89690617" "AX-89690617" "1A" 35.449
"AX-89714983" "AX-89714983" "1A" 35.449
"AX-89720288" "AX-89720288" "1A" 35.449
"AX-89721703" "AX-89721703" "1A" 35.449
"AX-89725122" "AX-89725122" "1A" 35.449
"AX-89727363" "AX-89727363" "1A" 35.449
"AX-89743664" "AX-89743664" "1A" 35.449
"AX-89757541" "AX-89757541" "1A" 35.449
"AX-89328997" "AX-89328997" "1A" 35.449
"AX-89347448" "AX-89347448" "1A" 35.449
"AX-89365467" "AX-89365467" "1A" 35.449
"AX-89394675" "AX-89394675" "1A" 35.449
"AX-89416252" "AX-89416252" "1A" 35.449
"AX-89455689" "AX-89455689" "1A" 35.449
"AX-89458315" "AX-89458315" "1A" 35.449
"AX-89533205" "AX-89533205" "1A" 35.449
"AX-89599460" "AX-89599460" "1A" 35.449
"AX-89604306" "AX-89604306" "1A" 35.449
"AX-89640839" "AX-89640839" "1A" 35.449
"AX-89693403" "AX-89693403" "1A" 35.449
"AX-89741644" "AX-89741644" "1A" 35.449
"AX-86163420" "AX-86163420" "1A" 36.212
"AX-86184354" "AX-86184354" "1A" 36.212
"AX-89311095" "AX-89311095" "1A" 36.212
"AX-89324486" "AX-89324486" "1A" 36.212
"AX-89337375" "AX-89337375" "1A" 36.212
"AX-89368561" "AX-89368561" "1A" 36.212
"AX-89378124" "AX-89378124" "1A" 36.212
"AX-89378954" "AX-89378954" "1A" 36.212
"AX-89408869" "AX-89408869" "1A" 36.212
"AX-89426016" "AX-89426016" "1A" 36.212
"AX-89503023" "AX-89503023" "1A" 36.212
"AX-89513169" "AX-89513169" "1A" 36.212
"AX-89522004" "AX-89522004" "1A" 36.212
"AX-89523517" "AX-89523517" "1A" 36.212
"AX-89569433" "AX-89569433" "1A" 36.212
"AX-89574634" "AX-89574634" "1A" 36.212
"AX-89609466" "AX-89609466" "1A" 36.212
"AX-89639651" "AX-89639651" "1A" 36.212
"AX-89646698" "AX-89646698" "1A" 36.212
"AX-89663498" "AX-89663498" "1A" 36.212
"AX-89672838" "AX-89672838" "1A" 36.212
"AX-89708359" "AX-89708359" "1A" 36.212
"AX-89742523" "AX-89742523" "1A" 36.212
"AX-89746603" "AX-89746603" "1A" 36.212
"AX-89747462" "AX-89747462" "1A" 36.212
"AX-89572292" "AX-89572292" "1A" 36.403
"AX-89459861" "AX-89459861" "1A" 36.594
"AX-89405865" "AX-89405865" "1A" 37.187
"AX-89452294" "AX-89452294" "1A" 37.187
"AX-89476431" "AX-89476431" "1A" 37.187
"AX-89526550" "AX-89526550" "1A" 37.187
"AX-89398577" "AX-89398577" "1A" 38.149
"AX-89319877" "AX-89319877" "1A" 38.337
"AX-89319889" "AX-89319889" "1A" 38.337
"AX-89328104" "AX-89328104" "1A" 38.337
"AX-89329220" "AX-89329220" "1A" 38.337
"AX-89334974" "AX-89334974" "1A" 38.337
"AX-89341203" "AX-89341203" "1A" 38.337
"AX-89349506" "AX-89349506" "1A" 38.337
"AX-89350015" "AX-89350015" "1A" 38.337
"AX-89385112" "AX-89385112" "1A" 38.337
"AX-89385194" "AX-89385194" "1A" 38.337
"AX-89387637" "AX-89387637" "1A" 38.337
"AX-89400554" "AX-89400554" "1A" 38.337
"AX-89401390" "AX-89401390" "1A" 38.337
"AX-89405097" "AX-89405097" "1A" 38.337
"AX-89422539" "AX-89422539" "1A" 38.337
"AX-89423505" "AX-89423505" "1A" 38.337
"AX-89430376" "AX-89430376" "1A" 38.337
"AX-89434060" "AX-89434060" "1A" 38.337
"AX-89448498" "AX-89448498" "1A" 38.337
"AX-89451386" "AX-89451386" "1A" 38.337
"AX-89480757" "AX-89480757" "1A" 38.337
"AX-89490478" "AX-89490478" "1A" 38.337
"AX-89491909" "AX-89491909" "1A" 38.337
"AX-89492305" "AX-89492305" "1A" 38.337
"AX-89501760" "AX-89501760" "1A" 38.337
"AX-89510054" "AX-89510054" "1A" 38.337
"AX-89537974" "AX-89537974" "1A" 38.337
"AX-89547094" "AX-89547094" "1A" 38.337
"AX-89553679" "AX-89553679" "1A" 38.337
"AX-89556585" "AX-89556585" "1A" 38.337
"AX-89572575" "AX-89572575" "1A" 38.337
"AX-89585163" "AX-89585163" "1A" 38.337
"AX-89592428" "AX-89592428" "1A" 38.337
"AX-89613786" "AX-89613786" "1A" 38.337
"AX-89621778" "AX-89621778" "1A" 38.337
"AX-89625979" "AX-89625979" "1A" 38.337
"AX-89634254" "AX-89634254" "1A" 38.337
"AX-89640182" "AX-89640182" "1A" 38.337
"AX-89645370" "AX-89645370" "1A" 38.337
"AX-89652674" "AX-89652674" "1A" 38.337
"AX-89662429" "AX-89662429" "1A" 38.337
"AX-89664221" "AX-89664221" "1A" 38.337
"AX-89667449" "AX-89667449" "1A" 38.337
"AX-89668617" "AX-89668617" "1A" 38.337
"AX-89672156" "AX-89672156" "1A" 38.337
"AX-89675591" "AX-89675591" "1A" 38.337
"AX-89684796" "AX-89684796" "1A" 38.337
"AX-89687016" "AX-89687016" "1A" 38.337
"AX-89692099" "AX-89692099" "1A" 38.337
"AX-89696060" "AX-89696060" "1A" 38.337
"AX-89713250" "AX-89713250" "1A" 38.337
"AX-89752193" "AX-89752193" "1A" 38.337
"AX-89755239" "AX-89755239" "1A" 38.337
"AX-89773124" "AX-89773124" "1A" 38.337
"AX-89775544" "AX-89775544" "1A" 38.337
"AX-89776284" "AX-89776284" "1A" 38.337
"AX-89450170" "AX-89450170" "1A" 38.337
"AX-89467157" "AX-89467157" "1A" 38.337
"AX-89581776" "AX-89581776" "1A" 38.337
"AX-89617718" "AX-89617718" "1A" 38.337
"AX-89698555" "AX-89698555" "1A" 38.337
"AX-89713187" "AX-89713187" "1A" 38.337
"AX-89744589" "AX-89744589" "1A" 38.337
"AX-89519573" "AX-89519573" "1A" 38.525
"AX-89321423" "AX-89321423" "1A" 39.273
"AX-89333631" "AX-89333631" "1A" 39.273
"AX-89343479" "AX-89343479" "1A" 39.273
"AX-89356536" "AX-89356536" "1A" 39.273
"AX-89389693" "AX-89389693" "1A" 39.273
"AX-89467704" "AX-89467704" "1A" 39.273
"AX-89553176" "AX-89553176" "1A" 39.273
"AX-89585024" "AX-89585024" "1A" 39.273
"AX-89649547" "AX-89649547" "1A" 39.273
"AX-89685043" "AX-89685043" "1A" 39.273
"AX-89702112" "AX-89702112" "1A" 39.273
"AX-89729585" "AX-89729585" "1A" 39.273
"AX-89739910" "AX-89739910" "1A" 39.273
"AX-89742629" "AX-89742629" "1A" 39.273
"AX-89428097" "AX-89428097" "1A" 39.273
"AX-89330644" "AX-89330644" "1A" 39.836
"AX-89342780" "AX-89342780" "1A" 39.836
"AX-89435965" "AX-89435965" "1A" 39.836
"AX-89454394" "AX-89454394" "1A" 39.836
"AX-89461483" "AX-89461483" "1A" 39.836
"AX-89472363" "AX-89472363" "1A" 39.836
"AX-89571662" "AX-89571662" "1A" 39.836
"AX-89597781" "AX-89597781" "1A" 39.836
"AX-89634318" "AX-89634318" "1A" 39.836
"AX-89643168" "AX-89643168" "1A" 39.836
"AX-89711397" "AX-89711397" "1A" 39.836
"AX-89730216" "AX-89730216" "1A" 39.836
"AX-89741253" "AX-89741253" "1A" 39.836
"AX-89477002" "AX-89477002" "1A" 39.836
"AX-89492036" "AX-89492036" "1A" 39.836
"AX-89554884" "AX-89554884" "1A" 39.836
"AX-89591729" "AX-89591729" "1A" 39.836
"AX-89664180" "AX-89664180" "1A" 39.836
"AX-89741639" "AX-89741639" "1A" 39.836
"AX-89742300" "AX-89742300" "1A" 39.836
"AX-89399517" "AX-89399517" "1A" 40.411
"AX-89431938" "AX-89431938" "1A" 40.411
"AX-89485437" "AX-89485437" "1A" 40.411
"AX-89507156" "AX-89507156" "1A" 40.411
"AX-89526742" "AX-89526742" "1A" 40.411
"AX-89527218" "AX-89527218" "1A" 40.411
"AX-89543597" "AX-89543597" "1A" 40.411
"AX-89586836" "AX-89586836" "1A" 40.411
"AX-89645344" "AX-89645344" "1A" 40.411
"AX-89649068" "AX-89649068" "1A" 40.411
"AX-89651527" "AX-89651527" "1A" 40.411
"AX-89738773" "AX-89738773" "1A" 40.411
"AX-89754512" "AX-89754512" "1A" 40.411
"AX-89596693" "AX-89596693" "1A" 40.97
"AX-89601721" "AX-89601721" "1A" 40.97
"AX-89370432" "AX-89370432" "1A" 40.97
"AX-89750475" "AX-89750475" "1A" 41.155
"AX-89769912" "AX-89769912" "1A" 41.155
"AX-89332561" "AX-89332561" "1A" 41.71
"AX-89530267" "AX-89530267" "1A" 41.71
"AX-89566099" "AX-89566099" "1A" 41.71
"AX-89604810" "AX-89604810" "1A" 41.71
"AX-89690621" "AX-89690621" "1A" 41.71
"AX-89736533" "AX-89736533" "1A" 41.71
"AX-89777898" "AX-89777898" "1A" 41.71
"AX-89434834" "AX-89434834" "1A" 41.895
"AX-89466468" "AX-89466468" "1A" 41.895
"AX-89474849" "AX-89474849" "1A" 41.895
"AX-89483072" "AX-89483072" "1A" 41.895
"AX-89552955" "AX-89552955" "1A" 41.895
"AX-89678458" "AX-89678458" "1A" 41.895
"AX-89708369" "AX-89708369" "1A" 41.895
"AX-89747616" "AX-89747616" "1A" 41.895
"AX-89749025" "AX-89749025" "1A" 41.895
"AX-89450806" "AX-89450806" "1A" 42.08
"AX-86170121" "AX-86170121" "1A" 44.527
"AX-89714011" "AX-89714011" "1A" 45.283
"AX-89526228" "AX-89526228" "1A" 45.661
"AX-89748424" "AX-89748424" "1A" 45.846
"AX-89350280" "AX-89350280" "1A" 46.032
"AX-89428291" "AX-89428291" "1A" 46.221
"AX-89622638" "AX-89622638" "1A" 46.221
"AX-89443961" "AX-89443961" "1A" 46.802
"AX-89447591" "AX-89447591" "1A" 46.802
"AX-89521773" "AX-89521773" "1A" 46.802
"AX-89639273" "AX-89639273" "1A" 46.802
"AX-89606464" "AX-89606464" "1A" 46.802
"AX-89310483" "AX-89310483" "1A" 47.781
"AX-89340102" "AX-89340102" "1A" 47.781
"AX-89341579" "AX-89341579" "1A" 47.781
"AX-89391778" "AX-89391778" "1A" 47.781
"AX-89425946" "AX-89425946" "1A" 47.781
"AX-89433001" "AX-89433001" "1A" 47.781
"AX-89450177" "AX-89450177" "1A" 47.781
"AX-89469845" "AX-89469845" "1A" 47.781
"AX-89488030" "AX-89488030" "1A" 47.781
"AX-89491924" "AX-89491924" "1A" 47.781
"AX-89513140" "AX-89513140" "1A" 47.781
"AX-89523113" "AX-89523113" "1A" 47.781
"AX-89548006" "AX-89548006" "1A" 47.781
"AX-89554494" "AX-89554494" "1A" 47.781
"AX-89571498" "AX-89571498" "1A" 47.781
"AX-89576252" "AX-89576252" "1A" 47.781
"AX-89580973" "AX-89580973" "1A" 47.781
"AX-89588630" "AX-89588630" "1A" 47.781
"AX-89597401" "AX-89597401" "1A" 47.781
"AX-89613855" "AX-89613855" "1A" 47.781
"AX-89650353" "AX-89650353" "1A" 47.781
"AX-89656654" "AX-89656654" "1A" 47.781
"AX-89661566" "AX-89661566" "1A" 47.781
"AX-89704460" "AX-89704460" "1A" 47.781
"AX-89709393" "AX-89709393" "1A" 47.781
"AX-89742609" "AX-89742609" "1A" 47.781
"AX-89753477" "AX-89753477" "1A" 47.781
"AX-89757525" "AX-89757525" "1A" 47.781
"AX-89770033" "AX-89770033" "1A" 47.781
"AX-89314073" "AX-89314073" "1A" 47.781
"AX-89329839" "AX-89329839" "1A" 47.781
"AX-89339817" "AX-89339817" "1A" 47.781
"AX-89517937" "AX-89517937" "1A" 47.781
"AX-89557263" "AX-89557263" "1A" 47.781
"AX-89321701" "AX-89321701" "1A" 48.162
"AX-89369964" "AX-89369964" "1A" 48.162
"AX-89458539" "AX-89458539" "1A" 48.162
"AX-89588556" "AX-89588556" "1A" 48.162
"AX-89589629" "AX-89589629" "1A" 48.162
"AX-89606859" "AX-89606859" "1A" 48.162
"AX-89616673" "AX-89616673" "1A" 48.162
"AX-89628076" "AX-89628076" "1A" 48.162
"AX-89693288" "AX-89693288" "1A" 48.162
"AX-89420091" "AX-89420091" "1A" 48.162
"AX-89668818" "AX-89668818" "1A" 48.162
"AX-86169498" "AX-86169498" "1A" 49.518
"AX-89313153" "AX-89313153" "1A" 49.518
"AX-89314013" "AX-89314013" "1A" 49.518
"AX-89314545" "AX-89314545" "1A" 49.518
"AX-89316635" "AX-89316635" "1A" 49.518
"AX-89319491" "AX-89319491" "1A" 49.518
"AX-89319568" "AX-89319568" "1A" 49.518
"AX-89319746" "AX-89319746" "1A" 49.518
"AX-89320958" "AX-89320958" "1A" 49.518
"AX-89323757" "AX-89323757" "1A" 49.518
"AX-89324557" "AX-89324557" "1A" 49.518
"AX-89326783" "AX-89326783" "1A" 49.518
"AX-89331045" "AX-89331045" "1A" 49.518
"AX-89331822" "AX-89331822" "1A" 49.518
"AX-89332586" "AX-89332586" "1A" 49.518
"AX-89333554" "AX-89333554" "1A" 49.518
"AX-89343606" "AX-89343606" "1A" 49.518
"AX-89347857" "AX-89347857" "1A" 49.518
"AX-89349981" "AX-89349981" "1A" 49.518
"AX-89350703" "AX-89350703" "1A" 49.518
"AX-89350886" "AX-89350886" "1A" 49.518
"AX-89351247" "AX-89351247" "1A" 49.518
"AX-89353858" "AX-89353858" "1A" 49.518
"AX-89360616" "AX-89360616" "1A" 49.518
"AX-89364874" "AX-89364874" "1A" 49.518
"AX-89371999" "AX-89371999" "1A" 49.518
"AX-89374005" "AX-89374005" "1A" 49.518
"AX-89376527" "AX-89376527" "1A" 49.518
"AX-89376931" "AX-89376931" "1A" 49.518
"AX-89377082" "AX-89377082" "1A" 49.518
"AX-89377878" "AX-89377878" "1A" 49.518
"AX-89381396" "AX-89381396" "1A" 49.518
"AX-89381751" "AX-89381751" "1A" 49.518
"AX-89385645" "AX-89385645" "1A" 49.518
"AX-89386071" "AX-89386071" "1A" 49.518
"AX-89387272" "AX-89387272" "1A" 49.518
"AX-89396594" "AX-89396594" "1A" 49.518
"AX-89397825" "AX-89397825" "1A" 49.518
"AX-89398660" "AX-89398660" "1A" 49.518
"AX-89399078" "AX-89399078" "1A" 49.518
"AX-89401847" "AX-89401847" "1A" 49.518
"AX-89408603" "AX-89408603" "1A" 49.518
"AX-89410871" "AX-89410871" "1A" 49.518
"AX-89410881" "AX-89410881" "1A" 49.518
"AX-89413516" "AX-89413516" "1A" 49.518
"AX-89416725" "AX-89416725" "1A" 49.518
"AX-89421151" "AX-89421151" "1A" 49.518
"AX-89421238" "AX-89421238" "1A" 49.518
"AX-89421764" "AX-89421764" "1A" 49.518
"AX-89424853" "AX-89424853" "1A" 49.518
"AX-89429428" "AX-89429428" "1A" 49.518
"AX-89432561" "AX-89432561" "1A" 49.518
"AX-89434515" "AX-89434515" "1A" 49.518
"AX-89435484" "AX-89435484" "1A" 49.518
"AX-89435916" "AX-89435916" "1A" 49.518
"AX-89436785" "AX-89436785" "1A" 49.518
"AX-89446073" "AX-89446073" "1A" 49.518
"AX-89449555" "AX-89449555" "1A" 49.518
"AX-89449674" "AX-89449674" "1A" 49.518
"AX-89449929" "AX-89449929" "1A" 49.518
"AX-89450565" "AX-89450565" "1A" 49.518
"AX-89451757" "AX-89451757" "1A" 49.518
"AX-89452584" "AX-89452584" "1A" 49.518
"AX-89453980" "AX-89453980" "1A" 49.518
"AX-89455644" "AX-89455644" "1A" 49.518
"AX-89456767" "AX-89456767" "1A" 49.518
"AX-89457842" "AX-89457842" "1A" 49.518
"AX-89459900" "AX-89459900" "1A" 49.518
"AX-89466599" "AX-89466599" "1A" 49.518
"AX-89471066" "AX-89471066" "1A" 49.518
"AX-89474462" "AX-89474462" "1A" 49.518
"AX-89475667" "AX-89475667" "1A" 49.518
"AX-89478224" "AX-89478224" "1A" 49.518
"AX-89486461" "AX-89486461" "1A" 49.518
"AX-89489176" "AX-89489176" "1A" 49.518
"AX-89492017" "AX-89492017" "1A" 49.518
"AX-89493036" "AX-89493036" "1A" 49.518
"AX-89497958" "AX-89497958" "1A" 49.518
"AX-89499175" "AX-89499175" "1A" 49.518
"AX-89499593" "AX-89499593" "1A" 49.518
"AX-89501773" "AX-89501773" "1A" 49.518
"AX-89503456" "AX-89503456" "1A" 49.518
"AX-89504978" "AX-89504978" "1A" 49.518
"AX-89505437" "AX-89505437" "1A" 49.518
"AX-89506578" "AX-89506578" "1A" 49.518
"AX-89506776" "AX-89506776" "1A" 49.518
"AX-89510917" "AX-89510917" "1A" 49.518
"AX-89511072" "AX-89511072" "1A" 49.518
"AX-89514079" "AX-89514079" "1A" 49.518
"AX-89514686" "AX-89514686" "1A" 49.518
"AX-89514951" "AX-89514951" "1A" 49.518
"AX-89515043" "AX-89515043" "1A" 49.518
"AX-89517175" "AX-89517175" "1A" 49.518
"AX-89521406" "AX-89521406" "1A" 49.518
"AX-89521473" "AX-89521473" "1A" 49.518
"AX-89523501" "AX-89523501" "1A" 49.518
"AX-89524500" "AX-89524500" "1A" 49.518
"AX-89525163" "AX-89525163" "1A" 49.518
"AX-89526806" "AX-89526806" "1A" 49.518
"AX-89527335" "AX-89527335" "1A" 49.518
"AX-89527849" "AX-89527849" "1A" 49.518
"AX-89529273" "AX-89529273" "1A" 49.518
"AX-89531586" "AX-89531586" "1A" 49.518
"AX-89532248" "AX-89532248" "1A" 49.518
"AX-89535081" "AX-89535081" "1A" 49.518
"AX-89537787" "AX-89537787" "1A" 49.518
"AX-89538749" "AX-89538749" "1A" 49.518
"AX-89540447" "AX-89540447" "1A" 49.518
"AX-89541365" "AX-89541365" "1A" 49.518
"AX-89544965" "AX-89544965" "1A" 49.518
"AX-89548449" "AX-89548449" "1A" 49.518
"AX-89552237" "AX-89552237" "1A" 49.518
"AX-89556821" "AX-89556821" "1A" 49.518
"AX-89561453" "AX-89561453" "1A" 49.518
"AX-89563014" "AX-89563014" "1A" 49.518
"AX-89563976" "AX-89563976" "1A" 49.518
"AX-89568615" "AX-89568615" "1A" 49.518
"AX-89569890" "AX-89569890" "1A" 49.518
"AX-89574187" "AX-89574187" "1A" 49.518
"AX-89586798" "AX-89586798" "1A" 49.518
"AX-89588955" "AX-89588955" "1A" 49.518
"AX-89592440" "AX-89592440" "1A" 49.518
"AX-89592949" "AX-89592949" "1A" 49.518
"AX-89593646" "AX-89593646" "1A" 49.518
"AX-89601616" "AX-89601616" "1A" 49.518
"AX-89604734" "AX-89604734" "1A" 49.518
"AX-89605730" "AX-89605730" "1A" 49.518
"AX-89606831" "AX-89606831" "1A" 49.518
"AX-89608896" "AX-89608896" "1A" 49.518
"AX-89610495" "AX-89610495" "1A" 49.518
"AX-89610560" "AX-89610560" "1A" 49.518
"AX-89615861" "AX-89615861" "1A" 49.518
"AX-89617017" "AX-89617017" "1A" 49.518
"AX-89620377" "AX-89620377" "1A" 49.518
"AX-89620782" "AX-89620782" "1A" 49.518
"AX-89620994" "AX-89620994" "1A" 49.518
"AX-89625826" "AX-89625826" "1A" 49.518
"AX-89625929" "AX-89625929" "1A" 49.518
"AX-89633491" "AX-89633491" "1A" 49.518
"AX-89635891" "AX-89635891" "1A" 49.518
"AX-89636617" "AX-89636617" "1A" 49.518
"AX-89638780" "AX-89638780" "1A" 49.518
"AX-89639172" "AX-89639172" "1A" 49.518
"AX-89641694" "AX-89641694" "1A" 49.518
"AX-89642924" "AX-89642924" "1A" 49.518
"AX-89643130" "AX-89643130" "1A" 49.518
"AX-89644633" "AX-89644633" "1A" 49.518
"AX-89644939" "AX-89644939" "1A" 49.518
"AX-89645026" "AX-89645026" "1A" 49.518
"AX-89647464" "AX-89647464" "1A" 49.518
"AX-89652664" "AX-89652664" "1A" 49.518
"AX-89652851" "AX-89652851" "1A" 49.518
"AX-89655291" "AX-89655291" "1A" 49.518
"AX-89655384" "AX-89655384" "1A" 49.518
"AX-89657274" "AX-89657274" "1A" 49.518
"AX-89658026" "AX-89658026" "1A" 49.518
"AX-89659311" "AX-89659311" "1A" 49.518
"AX-89663796" "AX-89663796" "1A" 49.518
"AX-89666808" "AX-89666808" "1A" 49.518
"AX-89670475" "AX-89670475" "1A" 49.518
"AX-89673589" "AX-89673589" "1A" 49.518
"AX-89677800" "AX-89677800" "1A" 49.518
"AX-89678565" "AX-89678565" "1A" 49.518
"AX-89680719" "AX-89680719" "1A" 49.518
"AX-89681772" "AX-89681772" "1A" 49.518
"AX-89684393" "AX-89684393" "1A" 49.518
"AX-89685770" "AX-89685770" "1A" 49.518
"AX-89692024" "AX-89692024" "1A" 49.518
"AX-89692336" "AX-89692336" "1A" 49.518
"AX-89692560" "AX-89692560" "1A" 49.518
"AX-89692648" "AX-89692648" "1A" 49.518
"AX-89694180" "AX-89694180" "1A" 49.518
"AX-89694318" "AX-89694318" "1A" 49.518
"AX-89698484" "AX-89698484" "1A" 49.518
"AX-89698932" "AX-89698932" "1A" 49.518
"AX-89699588" "AX-89699588" "1A" 49.518
"AX-89702408" "AX-89702408" "1A" 49.518
"AX-89702839" "AX-89702839" "1A" 49.518
"AX-89703770" "AX-89703770" "1A" 49.518
"AX-89703841" "AX-89703841" "1A" 49.518
"AX-89703926" "AX-89703926" "1A" 49.518
"AX-89704679" "AX-89704679" "1A" 49.518
"AX-89707328" "AX-89707328" "1A" 49.518
"AX-89707838" "AX-89707838" "1A" 49.518
"AX-89708056" "AX-89708056" "1A" 49.518
"AX-89709069" "AX-89709069" "1A" 49.518
"AX-89711563" "AX-89711563" "1A" 49.518
"AX-89715856" "AX-89715856" "1A" 49.518
"AX-89722208" "AX-89722208" "1A" 49.518
"AX-89735672" "AX-89735672" "1A" 49.518
"AX-89739147" "AX-89739147" "1A" 49.518
"AX-89743131" "AX-89743131" "1A" 49.518
"AX-89744882" "AX-89744882" "1A" 49.518
"AX-89750274" "AX-89750274" "1A" 49.518
"AX-89756060" "AX-89756060" "1A" 49.518
"AX-89757683" "AX-89757683" "1A" 49.518
"AX-89759958" "AX-89759958" "1A" 49.518
"AX-89761192" "AX-89761192" "1A" 49.518
"AX-89761411" "AX-89761411" "1A" 49.518
"AX-89764552" "AX-89764552" "1A" 49.518
"AX-89765741" "AX-89765741" "1A" 49.518
"AX-89766577" "AX-89766577" "1A" 49.518
"AX-89767204" "AX-89767204" "1A" 49.518
"AX-89771125" "AX-89771125" "1A" 49.518
"AX-89771472" "AX-89771472" "1A" 49.518
"AX-89773544" "AX-89773544" "1A" 49.518
"AX-89774875" "AX-89774875" "1A" 49.518
"AX-89776649" "AX-89776649" "1A" 49.518
"AX-89343074" "AX-89343074" "1A" 49.518
"AX-89350954" "AX-89350954" "1A" 49.518
"AX-89365223" "AX-89365223" "1A" 49.518
"AX-89373583" "AX-89373583" "1A" 49.518
"AX-89391232" "AX-89391232" "1A" 49.518
"AX-89406108" "AX-89406108" "1A" 49.518
"AX-89448320" "AX-89448320" "1A" 49.518
"AX-89477834" "AX-89477834" "1A" 49.518
"AX-89481779" "AX-89481779" "1A" 49.518
"AX-89512186" "AX-89512186" "1A" 49.518
"AX-89534340" "AX-89534340" "1A" 49.518
"AX-89536882" "AX-89536882" "1A" 49.518
"AX-89545570" "AX-89545570" "1A" 49.518
"AX-89546434" "AX-89546434" "1A" 49.518
"AX-89568750" "AX-89568750" "1A" 49.518
"AX-89588654" "AX-89588654" "1A" 49.518
"AX-89592675" "AX-89592675" "1A" 49.518
"AX-89636595" "AX-89636595" "1A" 49.518
"AX-89637933" "AX-89637933" "1A" 49.518
"AX-89712048" "AX-89712048" "1A" 49.518
"AX-89719274" "AX-89719274" "1A" 49.518
"AX-89721306" "AX-89721306" "1A" 49.518
"AX-89729279" "AX-89729279" "1A" 49.518
"AX-89731979" "AX-89731979" "1A" 49.518
"AX-89738159" "AX-89738159" "1A" 49.518
"AX-89744059" "AX-89744059" "1A" 49.518
"AX-89750761" "AX-89750761" "1A" 49.518
"AX-89323208" "AX-89323208" "1A" 51.04
"AX-89388586" "AX-89388586" "1A" 51.04
"AX-89394910" "AX-89394910" "1A" 51.04
"AX-89398738" "AX-89398738" "1A" 51.04
"AX-89404644" "AX-89404644" "1A" 51.04
"AX-89408994" "AX-89408994" "1A" 51.04
"AX-89431313" "AX-89431313" "1A" 51.04
"AX-89442680" "AX-89442680" "1A" 51.04
"AX-89450235" "AX-89450235" "1A" 51.04
"AX-89462980" "AX-89462980" "1A" 51.04
"AX-89475626" "AX-89475626" "1A" 51.04
"AX-89483475" "AX-89483475" "1A" 51.04
"AX-89484539" "AX-89484539" "1A" 51.04
"AX-89487537" "AX-89487537" "1A" 51.04
"AX-89493529" "AX-89493529" "1A" 51.04
"AX-89542762" "AX-89542762" "1A" 51.04
"AX-89593927" "AX-89593927" "1A" 51.04
"AX-89636439" "AX-89636439" "1A" 51.04
"AX-89637805" "AX-89637805" "1A" 51.04
"AX-89646418" "AX-89646418" "1A" 51.04
"AX-89655731" "AX-89655731" "1A" 51.04
"AX-89660115" "AX-89660115" "1A" 51.04
"AX-89661167" "AX-89661167" "1A" 51.04
"AX-89686612" "AX-89686612" "1A" 51.04
"AX-89689086" "AX-89689086" "1A" 51.04
"AX-89698027" "AX-89698027" "1A" 51.04
"AX-89708363" "AX-89708363" "1A" 51.04
"AX-89714417" "AX-89714417" "1A" 51.04
"AX-89716223" "AX-89716223" "1A" 51.04
"AX-89721910" "AX-89721910" "1A" 51.04
"AX-89769482" "AX-89769482" "1A" 51.04
"AX-89689146" "AX-89689146" "1A" 51.04
"AX-89734285" "AX-89734285" "1A" 51.04
"AX-89332613" "AX-89332613" "1A" 51.412
"AX-89335950" "AX-89335950" "1A" 51.412
"AX-89337222" "AX-89337222" "1A" 51.412
"AX-89344462" "AX-89344462" "1A" 51.412
"AX-89347685" "AX-89347685" "1A" 51.412
"AX-89351754" "AX-89351754" "1A" 51.412
"AX-89354909" "AX-89354909" "1A" 51.412
"AX-89355935" "AX-89355935" "1A" 51.412
"AX-89360133" "AX-89360133" "1A" 51.412
"AX-89363651" "AX-89363651" "1A" 51.412
"AX-89370958" "AX-89370958" "1A" 51.412
"AX-89371838" "AX-89371838" "1A" 51.412
"AX-89382947" "AX-89382947" "1A" 51.412
"AX-89385085" "AX-89385085" "1A" 51.412
"AX-89387009" "AX-89387009" "1A" 51.412
"AX-89392748" "AX-89392748" "1A" 51.412
"AX-89401515" "AX-89401515" "1A" 51.412
"AX-89428270" "AX-89428270" "1A" 51.412
"AX-89439781" "AX-89439781" "1A" 51.412
"AX-89440382" "AX-89440382" "1A" 51.412
"AX-89444666" "AX-89444666" "1A" 51.412
"AX-89444966" "AX-89444966" "1A" 51.412
"AX-89447044" "AX-89447044" "1A" 51.412
"AX-89459408" "AX-89459408" "1A" 51.412
"AX-89476390" "AX-89476390" "1A" 51.412
"AX-89478968" "AX-89478968" "1A" 51.412
"AX-89480327" "AX-89480327" "1A" 51.412
"AX-89484490" "AX-89484490" "1A" 51.412
"AX-89486743" "AX-89486743" "1A" 51.412
"AX-89493873" "AX-89493873" "1A" 51.412
"AX-89498453" "AX-89498453" "1A" 51.412
"AX-89501188" "AX-89501188" "1A" 51.412
"AX-89508746" "AX-89508746" "1A" 51.412
"AX-89522349" "AX-89522349" "1A" 51.412
"AX-89530137" "AX-89530137" "1A" 51.412
"AX-89536148" "AX-89536148" "1A" 51.412
"AX-89547388" "AX-89547388" "1A" 51.412
"AX-89553685" "AX-89553685" "1A" 51.412
"AX-89563644" "AX-89563644" "1A" 51.412
"AX-89574433" "AX-89574433" "1A" 51.412
"AX-89575456" "AX-89575456" "1A" 51.412
"AX-89594057" "AX-89594057" "1A" 51.412
"AX-89612583" "AX-89612583" "1A" 51.412
"AX-89624553" "AX-89624553" "1A" 51.412
"AX-89627444" "AX-89627444" "1A" 51.412
"AX-89630994" "AX-89630994" "1A" 51.412
"AX-89637061" "AX-89637061" "1A" 51.412
"AX-89658264" "AX-89658264" "1A" 51.412
"AX-89663865" "AX-89663865" "1A" 51.412
"AX-89670576" "AX-89670576" "1A" 51.412
"AX-89670682" "AX-89670682" "1A" 51.412
"AX-89671343" "AX-89671343" "1A" 51.412
"AX-89672027" "AX-89672027" "1A" 51.412
"AX-89673496" "AX-89673496" "1A" 51.412
"AX-89674652" "AX-89674652" "1A" 51.412
"AX-89679672" "AX-89679672" "1A" 51.412
"AX-89682935" "AX-89682935" "1A" 51.412
"AX-89683142" "AX-89683142" "1A" 51.412
"AX-89691854" "AX-89691854" "1A" 51.412
"AX-89694254" "AX-89694254" "1A" 51.412
"AX-89697425" "AX-89697425" "1A" 51.412
"AX-89699204" "AX-89699204" "1A" 51.412
"AX-89705154" "AX-89705154" "1A" 51.412
"AX-89716615" "AX-89716615" "1A" 51.412
"AX-89717312" "AX-89717312" "1A" 51.412
"AX-89725215" "AX-89725215" "1A" 51.412
"AX-89730767" "AX-89730767" "1A" 51.412
"AX-89734068" "AX-89734068" "1A" 51.412
"AX-89734264" "AX-89734264" "1A" 51.412
"AX-89738783" "AX-89738783" "1A" 51.412
"AX-89743347" "AX-89743347" "1A" 51.412
"AX-89747885" "AX-89747885" "1A" 51.412
"AX-89748785" "AX-89748785" "1A" 51.412
"AX-89751091" "AX-89751091" "1A" 51.412
"AX-89751795" "AX-89751795" "1A" 51.412
"AX-89755708" "AX-89755708" "1A" 51.412
"AX-89762747" "AX-89762747" "1A" 51.412
"AX-89767336" "AX-89767336" "1A" 51.412
"AX-89771542" "AX-89771542" "1A" 51.412
"AX-89773315" "AX-89773315" "1A" 51.412
"AX-89775780" "AX-89775780" "1A" 51.412
"AX-89313125" "AX-89313125" "1A" 51.412
"AX-89347574" "AX-89347574" "1A" 51.412
"AX-89350761" "AX-89350761" "1A" 51.412
"AX-89385393" "AX-89385393" "1A" 51.412
"AX-89392824" "AX-89392824" "1A" 51.412
"AX-89404275" "AX-89404275" "1A" 51.412
"AX-89441617" "AX-89441617" "1A" 51.412
"AX-89519186" "AX-89519186" "1A" 51.412
"AX-89605892" "AX-89605892" "1A" 51.412
"AX-89618463" "AX-89618463" "1A" 51.412
"AX-89625837" "AX-89625837" "1A" 51.412
"AX-89661168" "AX-89661168" "1A" 51.412
"AX-89733987" "AX-89733987" "1A" 51.412
"AX-89742446" "AX-89742446" "1A" 51.412
"AX-89650166" "AX-89650166" "1A" 51.601
"AX-89367662" "AX-89367662" "1A" 51.982
"AX-89403317" "AX-89403317" "1A" 51.982
"AX-89466084" "AX-89466084" "1A" 51.982
"AX-89726782" "AX-89726782" "1A" 51.982
"AX-89714387" "AX-89714387" "1A" 51.982
"AX-89606017" "AX-89606017" "1A" 52.551
"AX-86168155" "AX-86168155" "1A" 52.747
"AX-89318579" "AX-89318579" "1A" 52.747
"AX-89319345" "AX-89319345" "1A" 52.747
"AX-89321592" "AX-89321592" "1A" 52.747
"AX-89328321" "AX-89328321" "1A" 52.747
"AX-89332020" "AX-89332020" "1A" 52.747
"AX-89336026" "AX-89336026" "1A" 52.747
"AX-89341313" "AX-89341313" "1A" 52.747
"AX-89343501" "AX-89343501" "1A" 52.747
"AX-89359678" "AX-89359678" "1A" 52.747
"AX-89360107" "AX-89360107" "1A" 52.747
"AX-89361526" "AX-89361526" "1A" 52.747
"AX-89362297" "AX-89362297" "1A" 52.747
"AX-89366205" "AX-89366205" "1A" 52.747
"AX-89366240" "AX-89366240" "1A" 52.747
"AX-89369328" "AX-89369328" "1A" 52.747
"AX-89371484" "AX-89371484" "1A" 52.747
"AX-89386133" "AX-89386133" "1A" 52.747
"AX-89386520" "AX-89386520" "1A" 52.747
"AX-89398109" "AX-89398109" "1A" 52.747
"AX-89399337" "AX-89399337" "1A" 52.747
"AX-89407339" "AX-89407339" "1A" 52.747
"AX-89412918" "AX-89412918" "1A" 52.747
"AX-89413564" "AX-89413564" "1A" 52.747
"AX-89414334" "AX-89414334" "1A" 52.747
"AX-89415689" "AX-89415689" "1A" 52.747
"AX-89415861" "AX-89415861" "1A" 52.747
"AX-89418489" "AX-89418489" "1A" 52.747
"AX-89420463" "AX-89420463" "1A" 52.747
"AX-89420627" "AX-89420627" "1A" 52.747
"AX-89431911" "AX-89431911" "1A" 52.747
"AX-89436883" "AX-89436883" "1A" 52.747
"AX-89438307" "AX-89438307" "1A" 52.747
"AX-89444816" "AX-89444816" "1A" 52.747
"AX-89455038" "AX-89455038" "1A" 52.747
"AX-89464090" "AX-89464090" "1A" 52.747
"AX-89466691" "AX-89466691" "1A" 52.747
"AX-89466867" "AX-89466867" "1A" 52.747
"AX-89472673" "AX-89472673" "1A" 52.747
"AX-89475672" "AX-89475672" "1A" 52.747
"AX-89479162" "AX-89479162" "1A" 52.747
"AX-89482967" "AX-89482967" "1A" 52.747
"AX-89486684" "AX-89486684" "1A" 52.747
"AX-89489191" "AX-89489191" "1A" 52.747
"AX-89489697" "AX-89489697" "1A" 52.747
"AX-89490380" "AX-89490380" "1A" 52.747
"AX-89491864" "AX-89491864" "1A" 52.747
"AX-89492296" "AX-89492296" "1A" 52.747
"AX-89494185" "AX-89494185" "1A" 52.747
"AX-89504623" "AX-89504623" "1A" 52.747
"AX-89506679" "AX-89506679" "1A" 52.747
"AX-89506741" "AX-89506741" "1A" 52.747
"AX-89509602" "AX-89509602" "1A" 52.747
"AX-89510494" "AX-89510494" "1A" 52.747
"AX-89512185" "AX-89512185" "1A" 52.747
"AX-89514750" "AX-89514750" "1A" 52.747
"AX-89520982" "AX-89520982" "1A" 52.747
"AX-89521077" "AX-89521077" "1A" 52.747
"AX-89522282" "AX-89522282" "1A" 52.747
"AX-89529553" "AX-89529553" "1A" 52.747
"AX-89530509" "AX-89530509" "1A" 52.747
"AX-89531044" "AX-89531044" "1A" 52.747
"AX-89531609" "AX-89531609" "1A" 52.747
"AX-89533196" "AX-89533196" "1A" 52.747
"AX-89534763" "AX-89534763" "1A" 52.747
"AX-89539581" "AX-89539581" "1A" 52.747
"AX-89545607" "AX-89545607" "1A" 52.747
"AX-89546945" "AX-89546945" "1A" 52.747
"AX-89547628" "AX-89547628" "1A" 52.747
"AX-89549253" "AX-89549253" "1A" 52.747
"AX-89553092" "AX-89553092" "1A" 52.747
"AX-89557986" "AX-89557986" "1A" 52.747
"AX-89562748" "AX-89562748" "1A" 52.747
"AX-89564003" "AX-89564003" "1A" 52.747
"AX-89567703" "AX-89567703" "1A" 52.747
"AX-89570248" "AX-89570248" "1A" 52.747
"AX-89570672" "AX-89570672" "1A" 52.747
"AX-89575439" "AX-89575439" "1A" 52.747
"AX-89575935" "AX-89575935" "1A" 52.747
"AX-89576302" "AX-89576302" "1A" 52.747
"AX-89582664" "AX-89582664" "1A" 52.747
"AX-89587637" "AX-89587637" "1A" 52.747
"AX-89588183" "AX-89588183" "1A" 52.747
"AX-89589162" "AX-89589162" "1A" 52.747
"AX-89592697" "AX-89592697" "1A" 52.747
"AX-89597773" "AX-89597773" "1A" 52.747
"AX-89599048" "AX-89599048" "1A" 52.747
"AX-89600662" "AX-89600662" "1A" 52.747
"AX-89602049" "AX-89602049" "1A" 52.747
"AX-89613831" "AX-89613831" "1A" 52.747
"AX-89614684" "AX-89614684" "1A" 52.747
"AX-89616675" "AX-89616675" "1A" 52.747
"AX-89617884" "AX-89617884" "1A" 52.747
"AX-89620187" "AX-89620187" "1A" 52.747
"AX-89625103" "AX-89625103" "1A" 52.747
"AX-89630426" "AX-89630426" "1A" 52.747
"AX-89634551" "AX-89634551" "1A" 52.747
"AX-89635263" "AX-89635263" "1A" 52.747
"AX-89638009" "AX-89638009" "1A" 52.747
"AX-89638622" "AX-89638622" "1A" 52.747
"AX-89640138" "AX-89640138" "1A" 52.747
"AX-89642310" "AX-89642310" "1A" 52.747
"AX-89645157" "AX-89645157" "1A" 52.747
"AX-89650475" "AX-89650475" "1A" 52.747
"AX-89653831" "AX-89653831" "1A" 52.747
"AX-89656568" "AX-89656568" "1A" 52.747
"AX-89657281" "AX-89657281" "1A" 52.747
"AX-89657605" "AX-89657605" "1A" 52.747
"AX-89659255" "AX-89659255" "1A" 52.747
"AX-89666694" "AX-89666694" "1A" 52.747
"AX-89683561" "AX-89683561" "1A" 52.747
"AX-89684406" "AX-89684406" "1A" 52.747
"AX-89694348" "AX-89694348" "1A" 52.747
"AX-89697940" "AX-89697940" "1A" 52.747
"AX-89710512" "AX-89710512" "1A" 52.747
"AX-89712911" "AX-89712911" "1A" 52.747
"AX-89714021" "AX-89714021" "1A" 52.747
"AX-89716012" "AX-89716012" "1A" 52.747
"AX-89719222" "AX-89719222" "1A" 52.747
"AX-89720386" "AX-89720386" "1A" 52.747
"AX-89722190" "AX-89722190" "1A" 52.747
"AX-89726064" "AX-89726064" "1A" 52.747
"AX-89728942" "AX-89728942" "1A" 52.747
"AX-89732415" "AX-89732415" "1A" 52.747
"AX-89737160" "AX-89737160" "1A" 52.747
"AX-89739340" "AX-89739340" "1A" 52.747
"AX-89740122" "AX-89740122" "1A" 52.747
"AX-89745764" "AX-89745764" "1A" 52.747
"AX-89745925" "AX-89745925" "1A" 52.747
"AX-89748382" "AX-89748382" "1A" 52.747
"AX-89750941" "AX-89750941" "1A" 52.747
"AX-89771649" "AX-89771649" "1A" 52.747
"AX-89773472" "AX-89773472" "1A" 52.747
"AX-89776599" "AX-89776599" "1A" 52.747
"AX-86167655" "AX-86167655" "1A" 52.747
"AX-86168842" "AX-86168842" "1A" 52.747
"AX-89310365" "AX-89310365" "1A" 52.747
"AX-89338850" "AX-89338850" "1A" 52.747
"AX-89446394" "AX-89446394" "1A" 52.747
"AX-89448350" "AX-89448350" "1A" 52.747
"AX-89498180" "AX-89498180" "1A" 52.747
"AX-89529126" "AX-89529126" "1A" 52.747
"AX-89545424" "AX-89545424" "1A" 52.747
"AX-89640416" "AX-89640416" "1A" 52.747
"AX-89691010" "AX-89691010" "1A" 52.747
"AX-89726514" "AX-89726514" "1A" 52.747
"AX-89753215" "AX-89753215" "1A" 52.747
"AX-89530007" "AX-89530007" "1A" 52.938
"AX-86168298" "AX-86168298" "1A" 53.125
"AX-89376211" "AX-89376211" "1A" 53.125
"AX-89442956" "AX-89442956" "1A" 53.125
"AX-89728643" "AX-89728643" "1A" 53.125
"AX-89314290" "AX-89314290" "1A" 53.313
"AX-89320354" "AX-89320354" "1A" 53.313
"AX-89361498" "AX-89361498" "1A" 53.313
"AX-89365727" "AX-89365727" "1A" 53.313
"AX-89400455" "AX-89400455" "1A" 53.313
"AX-89404867" "AX-89404867" "1A" 53.313
"AX-89414510" "AX-89414510" "1A" 53.313
"AX-89417770" "AX-89417770" "1A" 53.313
"AX-89427080" "AX-89427080" "1A" 53.313
"AX-89441926" "AX-89441926" "1A" 53.313
"AX-89485205" "AX-89485205" "1A" 53.313
"AX-89501191" "AX-89501191" "1A" 53.313
"AX-89506274" "AX-89506274" "1A" 53.313
"AX-89507293" "AX-89507293" "1A" 53.313
"AX-89524673" "AX-89524673" "1A" 53.313
"AX-89525720" "AX-89525720" "1A" 53.313
"AX-89527093" "AX-89527093" "1A" 53.313
"AX-89530372" "AX-89530372" "1A" 53.313
"AX-89540045" "AX-89540045" "1A" 53.313
"AX-89543845" "AX-89543845" "1A" 53.313
"AX-89566525" "AX-89566525" "1A" 53.313
"AX-89576114" "AX-89576114" "1A" 53.313
"AX-89579642" "AX-89579642" "1A" 53.313
"AX-89595662" "AX-89595662" "1A" 53.313
"AX-89605665" "AX-89605665" "1A" 53.313
"AX-89610580" "AX-89610580" "1A" 53.313
"AX-89613445" "AX-89613445" "1A" 53.313
"AX-89646828" "AX-89646828" "1A" 53.313
"AX-89670163" "AX-89670163" "1A" 53.313
"AX-89745645" "AX-89745645" "1A" 53.313
"AX-89342503" "AX-89342503" "1A" 53.501
"AX-89368385" "AX-89368385" "1A" 53.501
"AX-89485097" "AX-89485097" "1A" 53.501
"AX-89511868" "AX-89511868" "1A" 53.501
"AX-89548972" "AX-89548972" "1A" 53.501
"AX-89574844" "AX-89574844" "1A" 53.501
"AX-89614801" "AX-89614801" "1A" 53.501
"AX-89621329" "AX-89621329" "1A" 53.501
"AX-89655485" "AX-89655485" "1A" 53.501
"AX-89722741" "AX-89722741" "1A" 53.501
"AX-89731857" "AX-89731857" "1A" 53.501
"AX-89767467" "AX-89767467" "1A" 53.501
"AX-89742678" "AX-89742678" "1A" 53.693
"AX-86165887" "AX-86165887" "1A" 54.076
"AX-89313882" "AX-89313882" "1A" 54.076
"AX-89315803" "AX-89315803" "1A" 54.076
"AX-89317973" "AX-89317973" "1A" 54.076
"AX-89327190" "AX-89327190" "1A" 54.076
"AX-89327298" "AX-89327298" "1A" 54.076
"AX-89327852" "AX-89327852" "1A" 54.076
"AX-89331954" "AX-89331954" "1A" 54.076
"AX-89355010" "AX-89355010" "1A" 54.076
"AX-89357093" "AX-89357093" "1A" 54.076
"AX-89360644" "AX-89360644" "1A" 54.076
"AX-89378880" "AX-89378880" "1A" 54.076
"AX-89381086" "AX-89381086" "1A" 54.076
"AX-89391843" "AX-89391843" "1A" 54.076
"AX-89410637" "AX-89410637" "1A" 54.076
"AX-89429144" "AX-89429144" "1A" 54.076
"AX-89432652" "AX-89432652" "1A" 54.076
"AX-89477629" "AX-89477629" "1A" 54.076
"AX-89482234" "AX-89482234" "1A" 54.076
"AX-89486282" "AX-89486282" "1A" 54.076
"AX-89496779" "AX-89496779" "1A" 54.076
"AX-89506855" "AX-89506855" "1A" 54.076
"AX-89510363" "AX-89510363" "1A" 54.076
"AX-89511995" "AX-89511995" "1A" 54.076
"AX-89542081" "AX-89542081" "1A" 54.076
"AX-89545721" "AX-89545721" "1A" 54.076
"AX-89577393" "AX-89577393" "1A" 54.076
"AX-89590540" "AX-89590540" "1A" 54.076
"AX-89591542" "AX-89591542" "1A" 54.076
"AX-89617274" "AX-89617274" "1A" 54.076
"AX-89630406" "AX-89630406" "1A" 54.076
"AX-89636264" "AX-89636264" "1A" 54.076
"AX-89640608" "AX-89640608" "1A" 54.076
"AX-89642990" "AX-89642990" "1A" 54.076
"AX-89655720" "AX-89655720" "1A" 54.076
"AX-89658410" "AX-89658410" "1A" 54.076
"AX-89676653" "AX-89676653" "1A" 54.076
"AX-89682188" "AX-89682188" "1A" 54.076
"AX-89693419" "AX-89693419" "1A" 54.076
"AX-89702968" "AX-89702968" "1A" 54.076
"AX-89735041" "AX-89735041" "1A" 54.076
"AX-89739813" "AX-89739813" "1A" 54.076
"AX-89740049" "AX-89740049" "1A" 54.076
"AX-89744342" "AX-89744342" "1A" 54.076
"AX-89747434" "AX-89747434" "1A" 54.076
"AX-89760862" "AX-89760862" "1A" 54.076
"AX-89769052" "AX-89769052" "1A" 54.076
"AX-89770987" "AX-89770987" "1A" 54.076
"AX-89343817" "AX-89343817" "1A" 54.076
"AX-89392956" "AX-89392956" "1A" 54.076
"AX-89565634" "AX-89565634" "1A" 54.076
"AX-89585985" "AX-89585985" "1A" 54.076
"AX-89595507" "AX-89595507" "1A" 54.076
"AX-89617577" "AX-89617577" "1A" 54.076
"AX-89743189" "AX-89743189" "1A" 54.076
"AX-89419443" "AX-89419443" "1A" 54.265
"AX-89453914" "AX-89453914" "1A" 54.265
"AX-89615437" "AX-89615437" "1A" 54.265
"AX-89628114" "AX-89628114" "1A" 54.265
"AX-89672613" "AX-89672613" "1A" 54.265
"AX-89315052" "AX-89315052" "1A" 54.454
"AX-89318155" "AX-89318155" "1A" 54.454
"AX-89339636" "AX-89339636" "1A" 54.454
"AX-89355923" "AX-89355923" "1A" 54.454
"AX-89364723" "AX-89364723" "1A" 54.454
"AX-89366918" "AX-89366918" "1A" 54.454
"AX-89367107" "AX-89367107" "1A" 54.454
"AX-89370567" "AX-89370567" "1A" 54.454
"AX-89372963" "AX-89372963" "1A" 54.454
"AX-89385162" "AX-89385162" "1A" 54.454
"AX-89385267" "AX-89385267" "1A" 54.454
"AX-89385406" "AX-89385406" "1A" 54.454
"AX-89387163" "AX-89387163" "1A" 54.454
"AX-89387970" "AX-89387970" "1A" 54.454
"AX-89390424" "AX-89390424" "1A" 54.454
"AX-89393408" "AX-89393408" "1A" 54.454
"AX-89406940" "AX-89406940" "1A" 54.454
"AX-89407224" "AX-89407224" "1A" 54.454
"AX-89417086" "AX-89417086" "1A" 54.454
"AX-89417589" "AX-89417589" "1A" 54.454
"AX-89419968" "AX-89419968" "1A" 54.454
"AX-89421288" "AX-89421288" "1A" 54.454
"AX-89432441" "AX-89432441" "1A" 54.454
"AX-89435670" "AX-89435670" "1A" 54.454
"AX-89444116" "AX-89444116" "1A" 54.454
"AX-89446836" "AX-89446836" "1A" 54.454
"AX-89452692" "AX-89452692" "1A" 54.454
"AX-89464677" "AX-89464677" "1A" 54.454
"AX-89465252" "AX-89465252" "1A" 54.454
"AX-89496183" "AX-89496183" "1A" 54.454
"AX-89500041" "AX-89500041" "1A" 54.454
"AX-89500349" "AX-89500349" "1A" 54.454
"AX-89504859" "AX-89504859" "1A" 54.454
"AX-89504908" "AX-89504908" "1A" 54.454
"AX-89516756" "AX-89516756" "1A" 54.454
"AX-89520174" "AX-89520174" "1A" 54.454
"AX-89521971" "AX-89521971" "1A" 54.454
"AX-89538802" "AX-89538802" "1A" 54.454
"AX-89539081" "AX-89539081" "1A" 54.454
"AX-89540489" "AX-89540489" "1A" 54.454
"AX-89549658" "AX-89549658" "1A" 54.454
"AX-89552303" "AX-89552303" "1A" 54.454
"AX-89553852" "AX-89553852" "1A" 54.454
"AX-89556237" "AX-89556237" "1A" 54.454
"AX-89562737" "AX-89562737" "1A" 54.454
"AX-89568040" "AX-89568040" "1A" 54.454
"AX-89579486" "AX-89579486" "1A" 54.454
"AX-89579586" "AX-89579586" "1A" 54.454
"AX-89581076" "AX-89581076" "1A" 54.454
"AX-89587116" "AX-89587116" "1A" 54.454
"AX-89598909" "AX-89598909" "1A" 54.454
"AX-89600568" "AX-89600568" "1A" 54.454
"AX-89605168" "AX-89605168" "1A" 54.454
"AX-89606796" "AX-89606796" "1A" 54.454
"AX-89610046" "AX-89610046" "1A" 54.454
"AX-89611169" "AX-89611169" "1A" 54.454
"AX-89611472" "AX-89611472" "1A" 54.454
"AX-89614899" "AX-89614899" "1A" 54.454
"AX-89623650" "AX-89623650" "1A" 54.454
"AX-89626260" "AX-89626260" "1A" 54.454
"AX-89635289" "AX-89635289" "1A" 54.454
"AX-89635656" "AX-89635656" "1A" 54.454
"AX-89646025" "AX-89646025" "1A" 54.454
"AX-89652985" "AX-89652985" "1A" 54.454
"AX-89657080" "AX-89657080" "1A" 54.454
"AX-89672065" "AX-89672065" "1A" 54.454
"AX-89678642" "AX-89678642" "1A" 54.454
"AX-89681805" "AX-89681805" "1A" 54.454
"AX-89682483" "AX-89682483" "1A" 54.454
"AX-89686353" "AX-89686353" "1A" 54.454
"AX-89695754" "AX-89695754" "1A" 54.454
"AX-89707453" "AX-89707453" "1A" 54.454
"AX-89750263" "AX-89750263" "1A" 54.454
"AX-89754220" "AX-89754220" "1A" 54.454
"AX-89319974" "AX-89319974" "1A" 54.454
"AX-89771290" "AX-89771290" "1A" 54.454
"AX-89315733" "AX-89315733" "1A" 54.641
"AX-89315959" "AX-89315959" "1A" 54.641
"AX-89323868" "AX-89323868" "1A" 54.641
"AX-89395230" "AX-89395230" "1A" 54.641
"AX-89398630" "AX-89398630" "1A" 54.641
"AX-89417375" "AX-89417375" "1A" 54.641
"AX-89428788" "AX-89428788" "1A" 54.641
"AX-89514352" "AX-89514352" "1A" 54.641
"AX-89523324" "AX-89523324" "1A" 54.641
"AX-89529398" "AX-89529398" "1A" 54.641
"AX-89541587" "AX-89541587" "1A" 54.641
"AX-89596319" "AX-89596319" "1A" 54.641
"AX-89599368" "AX-89599368" "1A" 54.641
"AX-89615238" "AX-89615238" "1A" 54.641
"AX-89653543" "AX-89653543" "1A" 54.641
"AX-89711829" "AX-89711829" "1A" 54.641
"AX-89721498" "AX-89721498" "1A" 54.641
"AX-89724054" "AX-89724054" "1A" 54.641
"AX-89736200" "AX-89736200" "1A" 54.641
"AX-89753661" "AX-89753661" "1A" 54.641
"AX-89767747" "AX-89767747" "1A" 54.641
"AX-89368867" "AX-89368867" "1A" 54.641
"AX-89451779" "AX-89451779" "1A" 54.641
"AX-89642187" "AX-89642187" "1A" 54.641
"AX-89377814" "AX-89377814" "1A" 54.827
"AX-89386103" "AX-89386103" "1A" 54.827
"AX-89387813" "AX-89387813" "1A" 54.827
"AX-89435739" "AX-89435739" "1A" 54.827
"AX-89448493" "AX-89448493" "1A" 54.827
"AX-89491131" "AX-89491131" "1A" 54.827
"AX-89563368" "AX-89563368" "1A" 54.827
"AX-89617181" "AX-89617181" "1A" 54.827
"AX-89701270" "AX-89701270" "1A" 54.827
"AX-89721724" "AX-89721724" "1A" 54.827
"AX-89775970" "AX-89775970" "1A" 54.827
"AX-86163815" "AX-86163815" "1A" 55.015
"AX-89315996" "AX-89315996" "1A" 55.015
"AX-89344511" "AX-89344511" "1A" 55.015
"AX-89350072" "AX-89350072" "1A" 55.015
"AX-89361724" "AX-89361724" "1A" 55.015
"AX-89424324" "AX-89424324" "1A" 55.015
"AX-89481071" "AX-89481071" "1A" 55.015
"AX-89484745" "AX-89484745" "1A" 55.015
"AX-89505363" "AX-89505363" "1A" 55.015
"AX-89515271" "AX-89515271" "1A" 55.015
"AX-89525046" "AX-89525046" "1A" 55.015
"AX-89535396" "AX-89535396" "1A" 55.015
"AX-89555770" "AX-89555770" "1A" 55.015
"AX-89588059" "AX-89588059" "1A" 55.015
"AX-89603448" "AX-89603448" "1A" 55.015
"AX-89605029" "AX-89605029" "1A" 55.015
"AX-89620065" "AX-89620065" "1A" 55.015
"AX-89635771" "AX-89635771" "1A" 55.015
"AX-89641652" "AX-89641652" "1A" 55.015
"AX-89667967" "AX-89667967" "1A" 55.015
"AX-89681740" "AX-89681740" "1A" 55.015
"AX-89697521" "AX-89697521" "1A" 55.015
"AX-89698163" "AX-89698163" "1A" 55.015
"AX-89698241" "AX-89698241" "1A" 55.015
"AX-89701238" "AX-89701238" "1A" 55.015
"AX-89703896" "AX-89703896" "1A" 55.015
"AX-89723685" "AX-89723685" "1A" 55.015
"AX-89330264" "AX-89330264" "1A" 55.588
"AX-89358663" "AX-89358663" "1A" 55.588
"AX-89404283" "AX-89404283" "1A" 55.588
"AX-89409892" "AX-89409892" "1A" 55.588
"AX-89438560" "AX-89438560" "1A" 55.588
"AX-89451523" "AX-89451523" "1A" 55.588
"AX-89488696" "AX-89488696" "1A" 55.588
"AX-89490276" "AX-89490276" "1A" 55.588
"AX-89503391" "AX-89503391" "1A" 55.588
"AX-89504494" "AX-89504494" "1A" 55.588
"AX-89510611" "AX-89510611" "1A" 55.588
"AX-89537552" "AX-89537552" "1A" 55.588
"AX-89661148" "AX-89661148" "1A" 55.588
"AX-89679952" "AX-89679952" "1A" 55.588
"AX-89697654" "AX-89697654" "1A" 55.588
"AX-89772406" "AX-89772406" "1A" 55.588
"AX-89776299" "AX-89776299" "1A" 55.588
"AX-89415736" "AX-89415736" "1A" 55.588
"AX-89609164" "AX-89609164" "1A" 55.588
"AX-89741357" "AX-89741357" "1A" 55.588
"AX-89364381" "AX-89364381" "1A" 56.916
"AX-89752091" "AX-89752091" "1A" 56.916
"AX-89394711" "AX-89394711" "1A" 57.103
"AX-89444758" "AX-89444758" "1A" 57.103
"AX-89516165" "AX-89516165" "1A" 58.237
"AX-89321959" "AX-89321959" "1A" 58.425
"AX-89329103" "AX-89329103" "1A" 58.425
"AX-89344110" "AX-89344110" "1A" 58.425
"AX-89386374" "AX-89386374" "1A" 58.425
"AX-89401015" "AX-89401015" "1A" 58.425
"AX-89476525" "AX-89476525" "1A" 58.425
"AX-89487095" "AX-89487095" "1A" 58.425
"AX-89491031" "AX-89491031" "1A" 58.425
"AX-89515986" "AX-89515986" "1A" 58.425
"AX-89544721" "AX-89544721" "1A" 58.425
"AX-89563439" "AX-89563439" "1A" 58.425
"AX-89569411" "AX-89569411" "1A" 58.425
"AX-89589660" "AX-89589660" "1A" 58.425
"AX-89592757" "AX-89592757" "1A" 58.425
"AX-89616623" "AX-89616623" "1A" 58.425
"AX-89625763" "AX-89625763" "1A" 58.425
"AX-89661695" "AX-89661695" "1A" 58.425
"AX-89706676" "AX-89706676" "1A" 58.425
"AX-89750662" "AX-89750662" "1A" 58.425
"AX-89768433" "AX-89768433" "1A" 58.425
"AX-89341871" "AX-89341871" "1A" 59.006
"AX-89349075" "AX-89349075" "1A" 59.006
"AX-89397630" "AX-89397630" "1A" 59.006
"AX-89401057" "AX-89401057" "1A" 59.006
"AX-89427822" "AX-89427822" "1A" 59.006
"AX-89434568" "AX-89434568" "1A" 59.006
"AX-89470168" "AX-89470168" "1A" 59.006
"AX-89479475" "AX-89479475" "1A" 59.006
"AX-89492295" "AX-89492295" "1A" 59.006
"AX-89548438" "AX-89548438" "1A" 59.006
"AX-89646032" "AX-89646032" "1A" 59.006
"AX-89772457" "AX-89772457" "1A" 59.006
"AX-89777116" "AX-89777116" "1A" 59.006
"AX-89333486" "AX-89333486" "1A" 59.195
"AX-89410950" "AX-89410950" "1A" 59.195
"AX-89574560" "AX-89574560" "1A" 59.195
"AX-89582255" "AX-89582255" "1A" 59.195
"AX-89679399" "AX-89679399" "1A" 59.195
"AX-89451714" "AX-89451714" "1A" 60.16
"AX-89530447" "AX-89530447" "1A" 60.16
"AX-89659363" "AX-89659363" "1A" 60.16
"AX-89691377" "AX-89691377" "1A" 60.16
"AX-89702862" "AX-89702862" "1A" 60.16
"AX-89745539" "AX-89745539" "1A" 60.16
"AX-89753728" "AX-89753728" "1A" 60.16
"AX-89774190" "AX-89774190" "1A" 60.16
"AX-89332775" "AX-89332775" "1A" 60.731
"AX-89374878" "AX-89374878" "1A" 60.922
"AX-89673290" "AX-89673290" "1A" 60.922
"AX-89324577" "AX-89324577" "1A" 61.11
"AX-89352118" "AX-89352118" "1A" 61.11
"AX-89392171" "AX-89392171" "1A" 61.11
"AX-89397046" "AX-89397046" "1A" 61.11
"AX-89398636" "AX-89398636" "1A" 61.11
"AX-89399013" "AX-89399013" "1A" 61.11
"AX-89414349" "AX-89414349" "1A" 61.11
"AX-89418192" "AX-89418192" "1A" 61.11
"AX-89420992" "AX-89420992" "1A" 61.11
"AX-89434759" "AX-89434759" "1A" 61.11
"AX-89460018" "AX-89460018" "1A" 61.11
"AX-89501849" "AX-89501849" "1A" 61.11
"AX-89510578" "AX-89510578" "1A" 61.11
"AX-89511150" "AX-89511150" "1A" 61.11
"AX-89519611" "AX-89519611" "1A" 61.11
"AX-89519784" "AX-89519784" "1A" 61.11
"AX-89563996" "AX-89563996" "1A" 61.11
"AX-89569710" "AX-89569710" "1A" 61.11
"AX-89600695" "AX-89600695" "1A" 61.11
"AX-89608676" "AX-89608676" "1A" 61.11
"AX-89623465" "AX-89623465" "1A" 61.11
"AX-89632828" "AX-89632828" "1A" 61.11
"AX-89669668" "AX-89669668" "1A" 61.11
"AX-89677169" "AX-89677169" "1A" 61.11
"AX-89710547" "AX-89710547" "1A" 61.11
"AX-89713978" "AX-89713978" "1A" 61.11
"AX-89728062" "AX-89728062" "1A" 61.11
"AX-89743864" "AX-89743864" "1A" 61.11
"AX-89753441" "AX-89753441" "1A" 61.11
"AX-89760269" "AX-89760269" "1A" 61.11
"AX-89768242" "AX-89768242" "1A" 61.11
"AX-89775778" "AX-89775778" "1A" 61.11
"AX-89318746" "AX-89318746" "1A" 61.11
"AX-89403149" "AX-89403149" "1A" 61.11
"AX-89533229" "AX-89533229" "1A" 61.11
"AX-89554467" "AX-89554467" "1A" 61.11
"AX-89710028" "AX-89710028" "1A" 61.11
"AX-89577136" "AX-89577136" "1A" 61.685
"AX-89763732" "AX-89763732" "1A" 62.26
"AX-89380066" "AX-89380066" "1A" 62.449
"AX-89584838" "AX-89584838" "1A" 63.018
"AX-89664895" "AX-89664895" "1A" 63.597
"AX-89459676" "AX-89459676" "1A" 64.374
"AX-89415588" "AX-89415588" "1A" 64.566
"AX-89707583" "AX-89707583" "1A" 64.758
"AX-89310294" "AX-89310294" "1A" 64.949
"AX-89310742" "AX-89310742" "1A" 64.949
"AX-89340396" "AX-89340396" "1A" 64.949
"AX-89387716" "AX-89387716" "1A" 64.949
"AX-89438781" "AX-89438781" "1A" 64.949
"AX-89520811" "AX-89520811" "1A" 64.949
"AX-89640989" "AX-89640989" "1A" 64.949
"AX-89680652" "AX-89680652" "1A" 64.949
"AX-89690172" "AX-89690172" "1A" 64.949
"AX-89700402" "AX-89700402" "1A" 64.949
"AX-89720387" "AX-89720387" "1A" 64.949
"AX-89760949" "AX-89760949" "1A" 64.949
"AX-89727028" "AX-89727028" "1A" 64.949
"AX-89556903" "AX-89556903" "1A" 65.334
"AX-89573812" "AX-89573812" "1A" 65.334
"AX-89766395" "AX-89766395" "1A" 65.334
"AX-89631526" "AX-89631526" "1A" 65.717
"AX-89495482" "AX-89495482" "1A" 65.908
"AX-89526539" "AX-89526539" "1A" 65.908
"AX-89584594" "AX-89584594" "1A" 65.908
"AX-89626108" "AX-89626108" "1A" 65.908
"AX-89712032" "AX-89712032" "1A" 65.908
"AX-89719005" "AX-89719005" "1A" 65.908
"AX-89751463" "AX-89751463" "1A" 65.908
"AX-89517226" "AX-89517226" "1A" 66.1
"AX-89341384" "AX-89341384" "1A" 66.488
"AX-89384832" "AX-89384832" "1A" 66.488
"AX-89483037" "AX-89483037" "1A" 66.488
"AX-89542505" "AX-89542505" "1A" 66.488
"AX-89554130" "AX-89554130" "1A" 66.488
"AX-89556978" "AX-89556978" "1A" 66.488
"AX-89577528" "AX-89577528" "1A" 66.488
"AX-89584560" "AX-89584560" "1A" 66.488
"AX-89610602" "AX-89610602" "1A" 66.488
"AX-89613741" "AX-89613741" "1A" 66.488
"AX-89631979" "AX-89631979" "1A" 66.488
"AX-89674504" "AX-89674504" "1A" 66.488
"AX-89344688" "AX-89344688" "1A" 66.488
"AX-89316857" "AX-89316857" "1A" 66.681
"AX-89317443" "AX-89317443" "1A" 66.681
"AX-89341095" "AX-89341095" "1A" 66.681
"AX-89375068" "AX-89375068" "1A" 66.681
"AX-89376364" "AX-89376364" "1A" 66.681
"AX-89382234" "AX-89382234" "1A" 66.681
"AX-89396257" "AX-89396257" "1A" 66.681
"AX-89399393" "AX-89399393" "1A" 66.681
"AX-89400052" "AX-89400052" "1A" 66.681
"AX-89402957" "AX-89402957" "1A" 66.681
"AX-89408078" "AX-89408078" "1A" 66.681
"AX-89416115" "AX-89416115" "1A" 66.681
"AX-89416569" "AX-89416569" "1A" 66.681
"AX-89441708" "AX-89441708" "1A" 66.681
"AX-89443400" "AX-89443400" "1A" 66.681
"AX-89444165" "AX-89444165" "1A" 66.681
"AX-89449076" "AX-89449076" "1A" 66.681
"AX-89456965" "AX-89456965" "1A" 66.681
"AX-89459111" "AX-89459111" "1A" 66.681
"AX-89465496" "AX-89465496" "1A" 66.681
"AX-89475239" "AX-89475239" "1A" 66.681
"AX-89475519" "AX-89475519" "1A" 66.681
"AX-89482197" "AX-89482197" "1A" 66.681
"AX-89488384" "AX-89488384" "1A" 66.681
"AX-89488511" "AX-89488511" "1A" 66.681
"AX-89508062" "AX-89508062" "1A" 66.681
"AX-89538013" "AX-89538013" "1A" 66.681
"AX-89538861" "AX-89538861" "1A" 66.681
"AX-89539944" "AX-89539944" "1A" 66.681
"AX-89562519" "AX-89562519" "1A" 66.681
"AX-89568171" "AX-89568171" "1A" 66.681
"AX-89579838" "AX-89579838" "1A" 66.681
"AX-89595671" "AX-89595671" "1A" 66.681
"AX-89609392" "AX-89609392" "1A" 66.681
"AX-89624303" "AX-89624303" "1A" 66.681
"AX-89649097" "AX-89649097" "1A" 66.681
"AX-89657790" "AX-89657790" "1A" 66.681
"AX-89672363" "AX-89672363" "1A" 66.681
"AX-89675571" "AX-89675571" "1A" 66.681
"AX-89683057" "AX-89683057" "1A" 66.681
"AX-89688396" "AX-89688396" "1A" 66.681
"AX-89689268" "AX-89689268" "1A" 66.681
"AX-89693649" "AX-89693649" "1A" 66.681
"AX-89695043" "AX-89695043" "1A" 66.681
"AX-89696573" "AX-89696573" "1A" 66.681
"AX-89699765" "AX-89699765" "1A" 66.681
"AX-89715661" "AX-89715661" "1A" 66.681
"AX-89719001" "AX-89719001" "1A" 66.681
"AX-89740759" "AX-89740759" "1A" 66.681
"AX-89744904" "AX-89744904" "1A" 66.681
"AX-89746595" "AX-89746595" "1A" 66.681
"AX-89754316" "AX-89754316" "1A" 66.681
"AX-89773231" "AX-89773231" "1A" 66.681
"AX-89774723" "AX-89774723" "1A" 66.681
"AX-89348066" "AX-89348066" "1A" 66.681
"AX-89414436" "AX-89414436" "1A" 66.681
"AX-89435412" "AX-89435412" "1A" 66.681
"AX-89463698" "AX-89463698" "1A" 66.681
"AX-89528325" "AX-89528325" "1A" 66.681
"AX-89727185" "AX-89727185" "1A" 66.681
"AX-89769009" "AX-89769009" "1A" 66.681
"AX-89340185" "AX-89340185" "1A" 66.873
"AX-89364275" "AX-89364275" "1A" 66.873
"AX-89386545" "AX-89386545" "1A" 66.873
"AX-89418714" "AX-89418714" "1A" 66.873
"AX-89438125" "AX-89438125" "1A" 66.873
"AX-89469283" "AX-89469283" "1A" 66.873
"AX-89474925" "AX-89474925" "1A" 66.873
"AX-89489947" "AX-89489947" "1A" 66.873
"AX-89508156" "AX-89508156" "1A" 66.873
"AX-89548109" "AX-89548109" "1A" 66.873
"AX-89555451" "AX-89555451" "1A" 66.873
"AX-89569951" "AX-89569951" "1A" 66.873
"AX-89590711" "AX-89590711" "1A" 66.873
"AX-89592353" "AX-89592353" "1A" 66.873
"AX-89592846" "AX-89592846" "1A" 66.873
"AX-89622091" "AX-89622091" "1A" 66.873
"AX-89632340" "AX-89632340" "1A" 66.873
"AX-89638843" "AX-89638843" "1A" 66.873
"AX-89649296" "AX-89649296" "1A" 66.873
"AX-89660835" "AX-89660835" "1A" 66.873
"AX-89683187" "AX-89683187" "1A" 66.873
"AX-89683875" "AX-89683875" "1A" 66.873
"AX-89700526" "AX-89700526" "1A" 66.873
"AX-89742310" "AX-89742310" "1A" 66.873
"AX-89745613" "AX-89745613" "1A" 66.873
"AX-89765089" "AX-89765089" "1A" 66.873
"AX-89413789" "AX-89413789" "1A" 66.873
"AX-89602391" "AX-89602391" "1A" 66.873
"AX-89372053" "AX-89372053" "1A" 67.254
"AX-89348509" "AX-89348509" "1A" 67.443
"AX-89349301" "AX-89349301" "1A" 67.443
"AX-89368233" "AX-89368233" "1A" 67.443
"AX-89368300" "AX-89368300" "1A" 67.443
"AX-89368635" "AX-89368635" "1A" 67.443
"AX-89461153" "AX-89461153" "1A" 67.443
"AX-89463472" "AX-89463472" "1A" 67.443
"AX-89488947" "AX-89488947" "1A" 67.443
"AX-89516666" "AX-89516666" "1A" 67.443
"AX-89572327" "AX-89572327" "1A" 67.443
"AX-89581138" "AX-89581138" "1A" 67.443
"AX-89585875" "AX-89585875" "1A" 67.443
"AX-89641363" "AX-89641363" "1A" 67.443
"AX-89700558" "AX-89700558" "1A" 67.443
"AX-89728562" "AX-89728562" "1A" 67.443
"AX-89773977" "AX-89773977" "1A" 67.443
"AX-89495897" "AX-89495897" "1A" 67.443
"AX-89530504" "AX-89530504" "1A" 68.598
"AX-89455345" "AX-89455345" "1A" 68.98
"AX-89468764" "AX-89468764" "1A" 68.98
"AX-89480852" "AX-89480852" "1A" 68.98
"AX-89485373" "AX-89485373" "1A" 68.98
"AX-89488053" "AX-89488053" "1A" 68.98
"AX-89497856" "AX-89497856" "1A" 68.98
"AX-89530217" "AX-89530217" "1A" 68.98
"AX-89552161" "AX-89552161" "1A" 68.98
"AX-89554653" "AX-89554653" "1A" 68.98
"AX-89561856" "AX-89561856" "1A" 68.98
"AX-89563837" "AX-89563837" "1A" 68.98
"AX-89566730" "AX-89566730" "1A" 68.98
"AX-89574915" "AX-89574915" "1A" 68.98
"AX-89595485" "AX-89595485" "1A" 68.98
"AX-89609642" "AX-89609642" "1A" 68.98
"AX-89641142" "AX-89641142" "1A" 68.98
"AX-89662852" "AX-89662852" "1A" 68.98
"AX-89665176" "AX-89665176" "1A" 68.98
"AX-89666304" "AX-89666304" "1A" 68.98
"AX-89671128" "AX-89671128" "1A" 68.98
"AX-89693289" "AX-89693289" "1A" 68.98
"AX-89711235" "AX-89711235" "1A" 68.98
"AX-89723529" "AX-89723529" "1A" 68.98
"AX-89748832" "AX-89748832" "1A" 68.98
"AX-89749474" "AX-89749474" "1A" 68.98
"AX-89753527" "AX-89753527" "1A" 68.98
"AX-89776851" "AX-89776851" "1A" 68.98
"AX-89381622" "AX-89381622" "1A" 68.98
"AX-89625445" "AX-89625445" "1A" 68.98
"AX-89315193" "AX-89315193" "1A" 69.758
"AX-89318440" "AX-89318440" "1A" 69.948
"AX-89326835" "AX-89326835" "1A" 69.948
"AX-89356667" "AX-89356667" "1A" 69.948
"AX-89383056" "AX-89383056" "1A" 69.948
"AX-89396502" "AX-89396502" "1A" 69.948
"AX-89400446" "AX-89400446" "1A" 69.948
"AX-89427526" "AX-89427526" "1A" 69.948
"AX-89440550" "AX-89440550" "1A" 69.948
"AX-89569056" "AX-89569056" "1A" 69.948
"AX-89588521" "AX-89588521" "1A" 69.948
"AX-89614049" "AX-89614049" "1A" 69.948
"AX-89664884" "AX-89664884" "1A" 69.948
"AX-89685313" "AX-89685313" "1A" 69.948
"AX-89724976" "AX-89724976" "1A" 69.948
"AX-89756894" "AX-89756894" "1A" 69.948
"AX-89764953" "AX-89764953" "1A" 69.948
"AX-89412337" "AX-89412337" "1A" 69.948
"AX-89639447" "AX-89639447" "1A" 69.948
"AX-89373960" "AX-89373960" "1A" 70.136
"AX-89431182" "AX-89431182" "1A" 70.136
"AX-89472185" "AX-89472185" "1A" 70.136
"AX-89538941" "AX-89538941" "1A" 70.136
"AX-89554926" "AX-89554926" "1A" 70.136
"AX-89585547" "AX-89585547" "1A" 70.136
"AX-89651063" "AX-89651063" "1A" 70.136
"AX-89732204" "AX-89732204" "1A" 70.136
"AX-89745148" "AX-89745148" "1A" 70.136
"AX-89439324" "AX-89439324" "1A" 70.136
"AX-89349204" "AX-89349204" "1A" 70.325
"AX-89472501" "AX-89472501" "1A" 70.325
"AX-89481873" "AX-89481873" "1A" 70.325
"AX-89651113" "AX-89651113" "1A" 71.088
"AX-89323914" "AX-89323914" "1A" 72.229
"AX-89395998" "AX-89395998" "1A" 72.229
"AX-89440864" "AX-89440864" "1A" 72.229
"AX-89453705" "AX-89453705" "1A" 72.229
"AX-89528386" "AX-89528386" "1A" 72.229
"AX-89604276" "AX-89604276" "1A" 72.229
"AX-89643243" "AX-89643243" "1A" 72.229
"AX-89690527" "AX-89690527" "1A" 72.229
"AX-89464683" "AX-89464683" "1A" 72.229
"AX-89326278" "AX-89326278" "1A" 72.609
"AX-89335523" "AX-89335523" "1A" 72.609
"AX-89338997" "AX-89338997" "1A" 72.609
"AX-89344936" "AX-89344936" "1A" 72.609
"AX-89346530" "AX-89346530" "1A" 72.609
"AX-89394855" "AX-89394855" "1A" 72.609
"AX-89395671" "AX-89395671" "1A" 72.609
"AX-89398098" "AX-89398098" "1A" 72.609
"AX-89414928" "AX-89414928" "1A" 72.609
"AX-89471745" "AX-89471745" "1A" 72.609
"AX-89483053" "AX-89483053" "1A" 72.609
"AX-89485726" "AX-89485726" "1A" 72.609
"AX-89487373" "AX-89487373" "1A" 72.609
"AX-89489652" "AX-89489652" "1A" 72.609
"AX-89490080" "AX-89490080" "1A" 72.609
"AX-89493500" "AX-89493500" "1A" 72.609
"AX-89520920" "AX-89520920" "1A" 72.609
"AX-89538300" "AX-89538300" "1A" 72.609
"AX-89544467" "AX-89544467" "1A" 72.609
"AX-89570198" "AX-89570198" "1A" 72.609
"AX-89620222" "AX-89620222" "1A" 72.609
"AX-89636503" "AX-89636503" "1A" 72.609
"AX-89649803" "AX-89649803" "1A" 72.609
"AX-89654297" "AX-89654297" "1A" 72.609
"AX-89715191" "AX-89715191" "1A" 72.609
"AX-89720066" "AX-89720066" "1A" 72.609
"AX-89744167" "AX-89744167" "1A" 72.609
"AX-89750838" "AX-89750838" "1A" 72.609
"AX-89472035" "AX-89472035" "1A" 72.609
"AX-89700128" "AX-89700128" "1A" 72.609
"AX-89316846" "AX-89316846" "1A" 72.797
"AX-89321558" "AX-89321558" "1A" 72.797
"AX-89325871" "AX-89325871" "1A" 72.797
"AX-89332711" "AX-89332711" "1A" 72.797
"AX-89341466" "AX-89341466" "1A" 72.797
"AX-89356842" "AX-89356842" "1A" 72.797
"AX-89358873" "AX-89358873" "1A" 72.797
"AX-89376432" "AX-89376432" "1A" 72.797
"AX-89381618" "AX-89381618" "1A" 72.797
"AX-89384318" "AX-89384318" "1A" 72.797
"AX-89397127" "AX-89397127" "1A" 72.797
"AX-89398334" "AX-89398334" "1A" 72.797
"AX-89402369" "AX-89402369" "1A" 72.797
"AX-89445577" "AX-89445577" "1A" 72.797
"AX-89448950" "AX-89448950" "1A" 72.797
"AX-89457045" "AX-89457045" "1A" 72.797
"AX-89484484" "AX-89484484" "1A" 72.797
"AX-89500775" "AX-89500775" "1A" 72.797
"AX-89502090" "AX-89502090" "1A" 72.797
"AX-89507183" "AX-89507183" "1A" 72.797
"AX-89514161" "AX-89514161" "1A" 72.797
"AX-89521467" "AX-89521467" "1A" 72.797
"AX-89527179" "AX-89527179" "1A" 72.797
"AX-89538619" "AX-89538619" "1A" 72.797
"AX-89556857" "AX-89556857" "1A" 72.797
"AX-89593795" "AX-89593795" "1A" 72.797
"AX-89594667" "AX-89594667" "1A" 72.797
"AX-89598827" "AX-89598827" "1A" 72.797
"AX-89607674" "AX-89607674" "1A" 72.797
"AX-89653980" "AX-89653980" "1A" 72.797
"AX-89676171" "AX-89676171" "1A" 72.797
"AX-89681579" "AX-89681579" "1A" 72.797
"AX-89683207" "AX-89683207" "1A" 72.797
"AX-89689423" "AX-89689423" "1A" 72.797
"AX-89698502" "AX-89698502" "1A" 72.797
"AX-89706884" "AX-89706884" "1A" 72.797
"AX-89725509" "AX-89725509" "1A" 72.797
"AX-89736876" "AX-89736876" "1A" 72.797
"AX-89739968" "AX-89739968" "1A" 72.797
"AX-89744714" "AX-89744714" "1A" 72.797
"AX-89750986" "AX-89750986" "1A" 72.797
"AX-89760969" "AX-89760969" "1A" 72.797
"AX-89777735" "AX-89777735" "1A" 72.797
"AX-89322088" "AX-89322088" "1A" 72.797
"AX-89337165" "AX-89337165" "1A" 72.797
"AX-89363858" "AX-89363858" "1A" 72.797
"AX-89387877" "AX-89387877" "1A" 72.797
"AX-89667953" "AX-89667953" "1A" 72.797
"AX-89726287" "AX-89726287" "1A" 72.797
"AX-89514015" "AX-89514015" "1A" 72.988
"AX-89570710" "AX-89570710" "1A" 72.988
"AX-89697471" "AX-89697471" "1A" 72.988
"AX-89321838" "AX-89321838" "1A" 72.988
"AX-89416172" "AX-89416172" "1A" 72.988
"AX-89359916" "AX-89359916" "1A" 73.554
"AX-89413792" "AX-89413792" "1A" 73.554
"AX-89449656" "AX-89449656" "1A" 73.554
"AX-89472289" "AX-89472289" "1A" 73.554
"AX-89474177" "AX-89474177" "1A" 73.554
"AX-89548150" "AX-89548150" "1A" 73.554
"AX-89761485" "AX-89761485" "1A" 73.554
"AX-89732114" "AX-89732114" "1A" 73.554
"AX-89750049" "AX-89750049" "1A" 73.554
"AX-89314044" "AX-89314044" "1A" 73.74
"AX-89317904" "AX-89317904" "1A" 73.74
"AX-89349874" "AX-89349874" "1A" 73.74
"AX-89351546" "AX-89351546" "1A" 73.74
"AX-89361278" "AX-89361278" "1A" 73.74
"AX-89368774" "AX-89368774" "1A" 73.74
"AX-89370917" "AX-89370917" "1A" 73.74
"AX-89379841" "AX-89379841" "1A" 73.74
"AX-89387371" "AX-89387371" "1A" 73.74
"AX-89388522" "AX-89388522" "1A" 73.74
"AX-89409716" "AX-89409716" "1A" 73.74
"AX-89421348" "AX-89421348" "1A" 73.74
"AX-89431060" "AX-89431060" "1A" 73.74
"AX-89431743" "AX-89431743" "1A" 73.74
"AX-89464843" "AX-89464843" "1A" 73.74
"AX-89465249" "AX-89465249" "1A" 73.74
"AX-89507173" "AX-89507173" "1A" 73.74
"AX-89511716" "AX-89511716" "1A" 73.74
"AX-89526006" "AX-89526006" "1A" 73.74
"AX-89566422" "AX-89566422" "1A" 73.74
"AX-89582489" "AX-89582489" "1A" 73.74
"AX-89592772" "AX-89592772" "1A" 73.74
"AX-89609897" "AX-89609897" "1A" 73.74
"AX-89633120" "AX-89633120" "1A" 73.74
"AX-89634173" "AX-89634173" "1A" 73.74
"AX-89639033" "AX-89639033" "1A" 73.74
"AX-89651649" "AX-89651649" "1A" 73.74
"AX-89660062" "AX-89660062" "1A" 73.74
"AX-89661087" "AX-89661087" "1A" 73.74
"AX-89662114" "AX-89662114" "1A" 73.74
"AX-89672734" "AX-89672734" "1A" 73.74
"AX-89687792" "AX-89687792" "1A" 73.74
"AX-89688263" "AX-89688263" "1A" 73.74
"AX-89694475" "AX-89694475" "1A" 73.74
"AX-89708873" "AX-89708873" "1A" 73.74
"AX-89720293" "AX-89720293" "1A" 73.74
"AX-89761298" "AX-89761298" "1A" 73.74
"AX-89769393" "AX-89769393" "1A" 73.74
"AX-89777544" "AX-89777544" "1A" 73.74
"AX-89458389" "AX-89458389" "1A" 73.74
"AX-89721623" "AX-89721623" "1A" 73.74
"AX-89464093" "AX-89464093" "1A" 73.927
"AX-89720158" "AX-89720158" "1A" 73.927
"AX-89348757" "AX-89348757" "1A" 74.113
"AX-89361666" "AX-89361666" "1A" 74.113
"AX-89367803" "AX-89367803" "1A" 74.113
"AX-89381546" "AX-89381546" "1A" 74.113
"AX-89441808" "AX-89441808" "1A" 74.113
"AX-89467212" "AX-89467212" "1A" 74.113
"AX-89505865" "AX-89505865" "1A" 74.113
"AX-89507982" "AX-89507982" "1A" 74.113
"AX-89514745" "AX-89514745" "1A" 74.113
"AX-89605882" "AX-89605882" "1A" 74.113
"AX-89606044" "AX-89606044" "1A" 74.113
"AX-89671075" "AX-89671075" "1A" 74.113
"AX-89675553" "AX-89675553" "1A" 74.113
"AX-89710649" "AX-89710649" "1A" 74.113
"AX-89755011" "AX-89755011" "1A" 74.113
"AX-89641379" "AX-89641379" "1A" 74.113
"AX-89319004" "AX-89319004" "1A" 74.868
"AX-89336773" "AX-89336773" "1A" 74.868
"AX-89352304" "AX-89352304" "1A" 74.868
"AX-89471018" "AX-89471018" "1A" 74.868
"AX-89477946" "AX-89477946" "1A" 74.868
"AX-89536497" "AX-89536497" "1A" 74.868
"AX-89565010" "AX-89565010" "1A" 74.868
"AX-89602007" "AX-89602007" "1A" 74.868
"AX-89674225" "AX-89674225" "1A" 74.868
"AX-89694381" "AX-89694381" "1A" 74.868
"AX-89312669" "AX-89312669" "1A" 74.868
"AX-89644538" "AX-89644538" "1A" 74.868
"AX-89317135" "AX-89317135" "1A" 75.055
"AX-89335983" "AX-89335983" "1A" 75.055
"AX-89352415" "AX-89352415" "1A" 75.055
"AX-89356728" "AX-89356728" "1A" 75.055
"AX-89364060" "AX-89364060" "1A" 75.055
"AX-89370644" "AX-89370644" "1A" 75.055
"AX-89377963" "AX-89377963" "1A" 75.055
"AX-89378504" "AX-89378504" "1A" 75.055
"AX-89395783" "AX-89395783" "1A" 75.055
"AX-89405677" "AX-89405677" "1A" 75.055
"AX-89406915" "AX-89406915" "1A" 75.055
"AX-89425504" "AX-89425504" "1A" 75.055
"AX-89425799" "AX-89425799" "1A" 75.055
"AX-89432866" "AX-89432866" "1A" 75.055
"AX-89444380" "AX-89444380" "1A" 75.055
"AX-89444940" "AX-89444940" "1A" 75.055
"AX-89446011" "AX-89446011" "1A" 75.055
"AX-89446602" "AX-89446602" "1A" 75.055
"AX-89447182" "AX-89447182" "1A" 75.055
"AX-89447367" "AX-89447367" "1A" 75.055
"AX-89448204" "AX-89448204" "1A" 75.055
"AX-89475313" "AX-89475313" "1A" 75.055
"AX-89492131" "AX-89492131" "1A" 75.055
"AX-89493165" "AX-89493165" "1A" 75.055
"AX-89498506" "AX-89498506" "1A" 75.055
"AX-89500647" "AX-89500647" "1A" 75.055
"AX-89509951" "AX-89509951" "1A" 75.055
"AX-89525993" "AX-89525993" "1A" 75.055
"AX-89532922" "AX-89532922" "1A" 75.055
"AX-89537288" "AX-89537288" "1A" 75.055
"AX-89546666" "AX-89546666" "1A" 75.055
"AX-89549300" "AX-89549300" "1A" 75.055
"AX-89549586" "AX-89549586" "1A" 75.055
"AX-89552411" "AX-89552411" "1A" 75.055
"AX-89552796" "AX-89552796" "1A" 75.055
"AX-89556742" "AX-89556742" "1A" 75.055
"AX-89562129" "AX-89562129" "1A" 75.055
"AX-89570907" "AX-89570907" "1A" 75.055
"AX-89573432" "AX-89573432" "1A" 75.055
"AX-89574413" "AX-89574413" "1A" 75.055
"AX-89579111" "AX-89579111" "1A" 75.055
"AX-89586087" "AX-89586087" "1A" 75.055
"AX-89586561" "AX-89586561" "1A" 75.055
"AX-89601586" "AX-89601586" "1A" 75.055
"AX-89605706" "AX-89605706" "1A" 75.055
"AX-89606535" "AX-89606535" "1A" 75.055
"AX-89609233" "AX-89609233" "1A" 75.055
"AX-89620669" "AX-89620669" "1A" 75.055
"AX-89633407" "AX-89633407" "1A" 75.055
"AX-89657775" "AX-89657775" "1A" 75.055
"AX-89666873" "AX-89666873" "1A" 75.055
"AX-89678039" "AX-89678039" "1A" 75.055
"AX-89679402" "AX-89679402" "1A" 75.055
"AX-89683578" "AX-89683578" "1A" 75.055
"AX-89684963" "AX-89684963" "1A" 75.055
"AX-89687135" "AX-89687135" "1A" 75.055
"AX-89687520" "AX-89687520" "1A" 75.055
"AX-89693423" "AX-89693423" "1A" 75.055
"AX-89698937" "AX-89698937" "1A" 75.055
"AX-89703392" "AX-89703392" "1A" 75.055
"AX-89703580" "AX-89703580" "1A" 75.055
"AX-89709310" "AX-89709310" "1A" 75.055
"AX-89725167" "AX-89725167" "1A" 75.055
"AX-89771937" "AX-89771937" "1A" 75.055
"AX-89389024" "AX-89389024" "1A" 75.055
"AX-89471975" "AX-89471975" "1A" 75.055
"AX-89517745" "AX-89517745" "1A" 75.055
"AX-89641451" "AX-89641451" "1A" 75.055
"AX-89694881" "AX-89694881" "1A" 75.055
"AX-89718241" "AX-89718241" "1A" 75.055
"AX-89741982" "AX-89741982" "1A" 75.055
"AX-89451633" "AX-89451633" "1A" 75.429
"AX-89343300" "AX-89343300" "1A" 75.621
"AX-89346665" "AX-89346665" "1A" 75.621
"AX-89356729" "AX-89356729" "1A" 75.621
"AX-89364233" "AX-89364233" "1A" 75.621
"AX-89366380" "AX-89366380" "1A" 75.621
"AX-89387889" "AX-89387889" "1A" 75.621
"AX-89413204" "AX-89413204" "1A" 75.621
"AX-89435307" "AX-89435307" "1A" 75.621
"AX-89475255" "AX-89475255" "1A" 75.621
"AX-89495183" "AX-89495183" "1A" 75.621
"AX-89507678" "AX-89507678" "1A" 75.621
"AX-89538879" "AX-89538879" "1A" 75.621
"AX-89567128" "AX-89567128" "1A" 75.621
"AX-89581416" "AX-89581416" "1A" 75.621
"AX-89625557" "AX-89625557" "1A" 75.621
"AX-89665021" "AX-89665021" "1A" 75.621
"AX-89692482" "AX-89692482" "1A" 75.621
"AX-89724816" "AX-89724816" "1A" 75.621
"AX-89765095" "AX-89765095" "1A" 75.621
"AX-89766244" "AX-89766244" "1A" 75.621
"AX-89402853" "AX-89402853" "1A" 75.621
"AX-89504713" "AX-89504713" "1A" 75.621
"AX-89676357" "AX-89676357" "1A" 75.621
"AX-89319045" "AX-89319045" "1A" 76
"AX-89333940" "AX-89333940" "1A" 76
"AX-89343369" "AX-89343369" "1A" 76
"AX-89398720" "AX-89398720" "1A" 76
"AX-89416411" "AX-89416411" "1A" 76
"AX-89430092" "AX-89430092" "1A" 76
"AX-89455297" "AX-89455297" "1A" 76
"AX-89463395" "AX-89463395" "1A" 76
"AX-89465616" "AX-89465616" "1A" 76
"AX-89470094" "AX-89470094" "1A" 76
"AX-89525124" "AX-89525124" "1A" 76
"AX-89526441" "AX-89526441" "1A" 76
"AX-89542022" "AX-89542022" "1A" 76
"AX-89544303" "AX-89544303" "1A" 76
"AX-89551412" "AX-89551412" "1A" 76
"AX-89568712" "AX-89568712" "1A" 76
"AX-89592504" "AX-89592504" "1A" 76
"AX-89599576" "AX-89599576" "1A" 76
"AX-89628949" "AX-89628949" "1A" 76
"AX-89658345" "AX-89658345" "1A" 76
"AX-89700847" "AX-89700847" "1A" 76
"AX-89711554" "AX-89711554" "1A" 76
"AX-86169148" "AX-86169148" "1A" 76
"AX-89390844" "AX-89390844" "1A" 76
"AX-89521224" "AX-89521224" "1A" 76
"AX-89556839" "AX-89556839" "1A" 76
"AX-89595422" "AX-89595422" "1A" 76
"AX-89318817" "AX-89318817" "1A" 76.373
"AX-89326923" "AX-89326923" "1A" 76.373
"AX-89446598" "AX-89446598" "1A" 76.373
"AX-89617961" "AX-89617961" "1A" 76.373
"AX-86184730" "AX-86184730" "1A" 76.559
"AX-89310739" "AX-89310739" "1A" 76.559
"AX-89311745" "AX-89311745" "1A" 76.559
"AX-89316280" "AX-89316280" "1A" 76.559
"AX-89330015" "AX-89330015" "1A" 76.559
"AX-89348618" "AX-89348618" "1A" 76.559
"AX-89364393" "AX-89364393" "1A" 76.559
"AX-89372735" "AX-89372735" "1A" 76.559
"AX-89442308" "AX-89442308" "1A" 76.559
"AX-89459318" "AX-89459318" "1A" 76.559
"AX-89477129" "AX-89477129" "1A" 76.559
"AX-89484414" "AX-89484414" "1A" 76.559
"AX-89493696" "AX-89493696" "1A" 76.559
"AX-89495311" "AX-89495311" "1A" 76.559
"AX-89508347" "AX-89508347" "1A" 76.559
"AX-89527435" "AX-89527435" "1A" 76.559
"AX-89569468" "AX-89569468" "1A" 76.559
"AX-89641248" "AX-89641248" "1A" 76.559
"AX-89656225" "AX-89656225" "1A" 76.559
"AX-89713045" "AX-89713045" "1A" 76.559
"AX-89733177" "AX-89733177" "1A" 76.559
"AX-89755461" "AX-89755461" "1A" 76.559
"AX-89726006" "AX-89726006" "1A" 76.559
"AX-89328448" "AX-89328448" "1A" 77.499
"AX-89375206" "AX-89375206" "1A" 77.499
"AX-89382056" "AX-89382056" "1A" 77.499
"AX-89383843" "AX-89383843" "1A" 77.499
"AX-89416164" "AX-89416164" "1A" 77.499
"AX-89423498" "AX-89423498" "1A" 77.499
"AX-89431491" "AX-89431491" "1A" 77.499
"AX-89482611" "AX-89482611" "1A" 77.499
"AX-89375550" "AX-89375550" "1A" 77.499
"AX-89343472" "AX-89343472" "1A" 77.685
"AX-89353098" "AX-89353098" "1A" 77.685
"AX-89382303" "AX-89382303" "1A" 77.685
"AX-89496110" "AX-89496110" "1A" 77.685
"AX-89511087" "AX-89511087" "1A" 77.685
"AX-89595953" "AX-89595953" "1A" 77.685
"AX-89633343" "AX-89633343" "1A" 77.685
"AX-89678678" "AX-89678678" "1A" 77.685
"AX-89694030" "AX-89694030" "1A" 77.685
"AX-89757183" "AX-89757183" "1A" 77.685
"AX-89615718" "AX-89615718" "1A" 77.685
"AX-89385648" "AX-89385648" "1A" 78.058
"AX-89422181" "AX-89422181" "1A" 78.058
"AX-89481361" "AX-89481361" "1A" 78.058
"AX-89485468" "AX-89485468" "1A" 78.058
"AX-89595902" "AX-89595902" "1A" 78.058
"AX-89686230" "AX-89686230" "1A" 78.058
"AX-89707030" "AX-89707030" "1A" 78.058
"AX-89727287" "AX-89727287" "1A" 78.058
"AX-89775813" "AX-89775813" "1A" 78.058
"AX-89369660" "AX-89369660" "1A" 78.058
"AX-89660343" "AX-89660343" "1A" 78.246
"AX-89317627" "AX-89317627" "1A" 78.434
"AX-89590780" "AX-89590780" "1A" 78.434
"AX-89599163" "AX-89599163" "1A" 78.434
"AX-89312957" "AX-89312957" "1A" 78.621
"AX-89320949" "AX-89320949" "1A" 78.621
"AX-89328030" "AX-89328030" "1A" 78.621
"AX-89338577" "AX-89338577" "1A" 78.621
"AX-89339502" "AX-89339502" "1A" 78.621
"AX-89352346" "AX-89352346" "1A" 78.621
"AX-89375464" "AX-89375464" "1A" 78.621
"AX-89384251" "AX-89384251" "1A" 78.621
"AX-89390283" "AX-89390283" "1A" 78.621
"AX-89392378" "AX-89392378" "1A" 78.621
"AX-89405008" "AX-89405008" "1A" 78.621
"AX-89408397" "AX-89408397" "1A" 78.621
"AX-89410020" "AX-89410020" "1A" 78.621
"AX-89428763" "AX-89428763" "1A" 78.621
"AX-89439643" "AX-89439643" "1A" 78.621
"AX-89443395" "AX-89443395" "1A" 78.621
"AX-89450968" "AX-89450968" "1A" 78.621
"AX-89465290" "AX-89465290" "1A" 78.621
"AX-89478550" "AX-89478550" "1A" 78.621
"AX-89478737" "AX-89478737" "1A" 78.621
"AX-89511203" "AX-89511203" "1A" 78.621
"AX-89513400" "AX-89513400" "1A" 78.621
"AX-89515199" "AX-89515199" "1A" 78.621
"AX-89535558" "AX-89535558" "1A" 78.621
"AX-89540111" "AX-89540111" "1A" 78.621
"AX-89550356" "AX-89550356" "1A" 78.621
"AX-89553951" "AX-89553951" "1A" 78.621
"AX-89557485" "AX-89557485" "1A" 78.621
"AX-89561027" "AX-89561027" "1A" 78.621
"AX-89561206" "AX-89561206" "1A" 78.621
"AX-89568050" "AX-89568050" "1A" 78.621
"AX-89571243" "AX-89571243" "1A" 78.621
"AX-89576044" "AX-89576044" "1A" 78.621
"AX-89590077" "AX-89590077" "1A" 78.621
"AX-89590103" "AX-89590103" "1A" 78.621
"AX-89594733" "AX-89594733" "1A" 78.621
"AX-89600371" "AX-89600371" "1A" 78.621
"AX-89622865" "AX-89622865" "1A" 78.621
"AX-89643249" "AX-89643249" "1A" 78.621
"AX-89645989" "AX-89645989" "1A" 78.621
"AX-89648291" "AX-89648291" "1A" 78.621
"AX-89680994" "AX-89680994" "1A" 78.621
"AX-89683838" "AX-89683838" "1A" 78.621
"AX-89684483" "AX-89684483" "1A" 78.621
"AX-89686020" "AX-89686020" "1A" 78.621
"AX-89686736" "AX-89686736" "1A" 78.621
"AX-89687030" "AX-89687030" "1A" 78.621
"AX-89689283" "AX-89689283" "1A" 78.621
"AX-89689536" "AX-89689536" "1A" 78.621
"AX-89693863" "AX-89693863" "1A" 78.621
"AX-89707390" "AX-89707390" "1A" 78.621
"AX-89721649" "AX-89721649" "1A" 78.621
"AX-89725453" "AX-89725453" "1A" 78.621
"AX-89732046" "AX-89732046" "1A" 78.621
"AX-89752352" "AX-89752352" "1A" 78.621
"AX-89759757" "AX-89759757" "1A" 78.621
"AX-89766521" "AX-89766521" "1A" 78.621
"AX-89350455" "AX-89350455" "1A" 78.621
"AX-89506200" "AX-89506200" "1A" 78.621
"AX-89533161" "AX-89533161" "1A" 78.621
"AX-89575847" "AX-89575847" "1A" 78.621
"AX-89649553" "AX-89649553" "1A" 78.621
"AX-89688462" "AX-89688462" "1A" 78.621
"AX-89719472" "AX-89719472" "1A" 78.621
"AX-89730993" "AX-89730993" "1A" 78.621
"AX-89752771" "AX-89752771" "1A" 78.621
"AX-89765763" "AX-89765763" "1A" 78.621
"AX-89766327" "AX-89766327" "1A" 78.621
"AX-89767019" "AX-89767019" "1A" 78.621
"AX-89457508" "AX-89457508" "1A" 80.698
"AX-89514090" "AX-89514090" "1A" 80.698
"AX-89523167" "AX-89523167" "1A" 80.698
"AX-89622796" "AX-89622796" "1A" 80.698
"AX-89645960" "AX-89645960" "1A" 80.698
"AX-89486093" "AX-89486093" "1A" 80.698
"AX-89332541" "AX-89332541" "1A" 81.073
"AX-89344200" "AX-89344200" "1A" 81.073
"AX-89374519" "AX-89374519" "1A" 81.073
"AX-89392048" "AX-89392048" "1A" 81.073
"AX-89396347" "AX-89396347" "1A" 81.073
"AX-89400096" "AX-89400096" "1A" 81.073
"AX-89432105" "AX-89432105" "1A" 81.073
"AX-89531811" "AX-89531811" "1A" 81.073
"AX-89539127" "AX-89539127" "1A" 81.073
"AX-89550044" "AX-89550044" "1A" 81.073
"AX-89583082" "AX-89583082" "1A" 81.073
"AX-89619221" "AX-89619221" "1A" 81.073
"AX-89686886" "AX-89686886" "1A" 81.073
"AX-89703777" "AX-89703777" "1A" 81.073
"AX-89719366" "AX-89719366" "1A" 81.073
"AX-89722493" "AX-89722493" "1A" 81.073
"AX-89466890" "AX-89466890" "1A" 81.073
"AX-89461001" "AX-89461001" "1A" 81.262
"AX-89623337" "AX-89623337" "1A" 81.262
"AX-89634783" "AX-89634783" "1A" 81.262
"AX-89665681" "AX-89665681" "1A" 81.262
"AX-89670541" "AX-89670541" "1A" 81.262
"AX-89502369" "AX-89502369" "1A" 81.262
"AX-86169771" "AX-86169771" "1A" 81.448
"AX-89323683" "AX-89323683" "1A" 81.448
"AX-89342832" "AX-89342832" "1A" 81.448
"AX-89354178" "AX-89354178" "1A" 81.448
"AX-89356981" "AX-89356981" "1A" 81.448
"AX-89432187" "AX-89432187" "1A" 81.448
"AX-89436284" "AX-89436284" "1A" 81.448
"AX-89569908" "AX-89569908" "1A" 81.448
"AX-89619543" "AX-89619543" "1A" 81.448
"AX-89683883" "AX-89683883" "1A" 81.448
"AX-89744186" "AX-89744186" "1A" 81.448
"AX-89333544" "AX-89333544" "1A" 81.634
"AX-89521598" "AX-89521598" "1A" 81.82
"AX-89324355" "AX-89324355" "1A" 82.01
"AX-89337387" "AX-89337387" "1A" 82.01
"AX-89337834" "AX-89337834" "1A" 82.01
"AX-89354137" "AX-89354137" "1A" 82.01
"AX-89367483" "AX-89367483" "1A" 82.01
"AX-89378539" "AX-89378539" "1A" 82.01
"AX-89381386" "AX-89381386" "1A" 82.01
"AX-89385169" "AX-89385169" "1A" 82.01
"AX-89393944" "AX-89393944" "1A" 82.01
"AX-89418413" "AX-89418413" "1A" 82.01
"AX-89419001" "AX-89419001" "1A" 82.01
"AX-89421259" "AX-89421259" "1A" 82.01
"AX-89467201" "AX-89467201" "1A" 82.01
"AX-89469920" "AX-89469920" "1A" 82.01
"AX-89472033" "AX-89472033" "1A" 82.01
"AX-89496610" "AX-89496610" "1A" 82.01
"AX-89502085" "AX-89502085" "1A" 82.01
"AX-89508784" "AX-89508784" "1A" 82.01
"AX-89539971" "AX-89539971" "1A" 82.01
"AX-89546468" "AX-89546468" "1A" 82.01
"AX-89547979" "AX-89547979" "1A" 82.01
"AX-89558426" "AX-89558426" "1A" 82.01
"AX-89587209" "AX-89587209" "1A" 82.01
"AX-89592798" "AX-89592798" "1A" 82.01
"AX-89599165" "AX-89599165" "1A" 82.01
"AX-89635459" "AX-89635459" "1A" 82.01
"AX-89635942" "AX-89635942" "1A" 82.01
"AX-89642406" "AX-89642406" "1A" 82.01
"AX-89662101" "AX-89662101" "1A" 82.01
"AX-89671030" "AX-89671030" "1A" 82.01
"AX-89721880" "AX-89721880" "1A" 82.01
"AX-89749750" "AX-89749750" "1A" 82.01
"AX-89412831" "AX-89412831" "1A" 82.01
"AX-89566937" "AX-89566937" "1A" 82.01
"AX-89640547" "AX-89640547" "1A" 82.196
"AX-89443213" "AX-89443213" "1A" 82.382
"AX-89753653" "AX-89753653" "1A" 82.382
"AX-89401688" "AX-89401688" "1A" 82.758
"AX-89439320" "AX-89439320" "1A" 82.758
"AX-89460705" "AX-89460705" "1A" 82.758
"AX-89533154" "AX-89533154" "1A" 82.758
"AX-89747357" "AX-89747357" "1A" 82.758
"AX-89662829" "AX-89662829" "1A" 82.758
"AX-89703595" "AX-89703595" "1A" 82.944
"AX-89336716" "AX-89336716" "1A" 83.13
"AX-89383185" "AX-89383185" "1A" 83.13
"AX-89394001" "AX-89394001" "1A" 83.13
"AX-89643639" "AX-89643639" "1A" 83.13
"AX-89741635" "AX-89741635" "1A" 83.13
"AX-89744996" "AX-89744996" "1A" 83.13
"AX-89342885" "AX-89342885" "1A" 83.315
"AX-89348327" "AX-89348327" "1A" 83.315
"AX-89485452" "AX-89485452" "1A" 83.315
"AX-89499302" "AX-89499302" "1A" 83.315
"AX-89550627" "AX-89550627" "1A" 83.315
"AX-89608500" "AX-89608500" "1A" 83.315
"AX-89677073" "AX-89677073" "1A" 83.315
"AX-89515311" "AX-89515311" "1A" 83.687
"AX-89564402" "AX-89564402" "1A" 83.687
"AX-89354664" "AX-89354664" "1A" 84.067
"AX-89371320" "AX-89371320" "1A" 84.067
"AX-89427619" "AX-89427619" "1A" 84.067
"AX-89446613" "AX-89446613" "1A" 84.067
"AX-89460254" "AX-89460254" "1A" 84.067
"AX-89489201" "AX-89489201" "1A" 84.067
"AX-89661394" "AX-89661394" "1A" 84.067
"AX-89772319" "AX-89772319" "1A" 84.067
"AX-89376772" "AX-89376772" "1A" 84.258
"AX-89396041" "AX-89396041" "1A" 84.258
"AX-89442302" "AX-89442302" "1A" 84.258
"AX-89555328" "AX-89555328" "1A" 84.258
"AX-89567049" "AX-89567049" "1A" 84.258
"AX-89589954" "AX-89589954" "1A" 84.258
"AX-89599057" "AX-89599057" "1A" 84.258
"AX-89641832" "AX-89641832" "1A" 84.258
"AX-89648898" "AX-89648898" "1A" 84.258
"AX-89772253" "AX-89772253" "1A" 84.258
"AX-89661895" "AX-89661895" "1A" 84.258
"AX-86166671" "AX-86166671" "1A" 85.02
"AX-89313444" "AX-89313444" "1A" 85.02
"AX-89321015" "AX-89321015" "1A" 85.02
"AX-89322119" "AX-89322119" "1A" 85.02
"AX-89338360" "AX-89338360" "1A" 85.02
"AX-89338863" "AX-89338863" "1A" 85.02
"AX-89340629" "AX-89340629" "1A" 85.02
"AX-89352662" "AX-89352662" "1A" 85.02
"AX-89354817" "AX-89354817" "1A" 85.02
"AX-89356032" "AX-89356032" "1A" 85.02
"AX-89373543" "AX-89373543" "1A" 85.02
"AX-89380903" "AX-89380903" "1A" 85.02
"AX-89386108" "AX-89386108" "1A" 85.02
"AX-89391802" "AX-89391802" "1A" 85.02
"AX-89398865" "AX-89398865" "1A" 85.02
"AX-89399216" "AX-89399216" "1A" 85.02
"AX-89407407" "AX-89407407" "1A" 85.02
"AX-89413347" "AX-89413347" "1A" 85.02
"AX-89418580" "AX-89418580" "1A" 85.02
"AX-89437195" "AX-89437195" "1A" 85.02
"AX-89446720" "AX-89446720" "1A" 85.02
"AX-89450679" "AX-89450679" "1A" 85.02
"AX-89457436" "AX-89457436" "1A" 85.02
"AX-89457986" "AX-89457986" "1A" 85.02
"AX-89458765" "AX-89458765" "1A" 85.02
"AX-89462082" "AX-89462082" "1A" 85.02
"AX-89468073" "AX-89468073" "1A" 85.02
"AX-89470176" "AX-89470176" "1A" 85.02
"AX-89476806" "AX-89476806" "1A" 85.02
"AX-89489872" "AX-89489872" "1A" 85.02
"AX-89493365" "AX-89493365" "1A" 85.02
"AX-89516631" "AX-89516631" "1A" 85.02
"AX-89517033" "AX-89517033" "1A" 85.02
"AX-89518483" "AX-89518483" "1A" 85.02
"AX-89521012" "AX-89521012" "1A" 85.02
"AX-89526152" "AX-89526152" "1A" 85.02
"AX-89528363" "AX-89528363" "1A" 85.02
"AX-89531013" "AX-89531013" "1A" 85.02
"AX-89538596" "AX-89538596" "1A" 85.02
"AX-89538652" "AX-89538652" "1A" 85.02
"AX-89543135" "AX-89543135" "1A" 85.02
"AX-89554643" "AX-89554643" "1A" 85.02
"AX-89562347" "AX-89562347" "1A" 85.02
"AX-89568771" "AX-89568771" "1A" 85.02
"AX-89574086" "AX-89574086" "1A" 85.02
"AX-89576580" "AX-89576580" "1A" 85.02
"AX-89582884" "AX-89582884" "1A" 85.02
"AX-89595545" "AX-89595545" "1A" 85.02
"AX-89601653" "AX-89601653" "1A" 85.02
"AX-89615231" "AX-89615231" "1A" 85.02
"AX-89624632" "AX-89624632" "1A" 85.02
"AX-89640780" "AX-89640780" "1A" 85.02
"AX-89643585" "AX-89643585" "1A" 85.02
"AX-89665649" "AX-89665649" "1A" 85.02
"AX-89667249" "AX-89667249" "1A" 85.02
"AX-89685115" "AX-89685115" "1A" 85.02
"AX-89698117" "AX-89698117" "1A" 85.02
"AX-89703383" "AX-89703383" "1A" 85.02
"AX-89704277" "AX-89704277" "1A" 85.02
"AX-89710611" "AX-89710611" "1A" 85.02
"AX-89723262" "AX-89723262" "1A" 85.02
"AX-89727555" "AX-89727555" "1A" 85.02
"AX-89731964" "AX-89731964" "1A" 85.02
"AX-89732068" "AX-89732068" "1A" 85.02
"AX-89750030" "AX-89750030" "1A" 85.02
"AX-89754597" "AX-89754597" "1A" 85.02
"AX-89770430" "AX-89770430" "1A" 85.02
"AX-89444878" "AX-89444878" "1A" 85.02
"AX-89530120" "AX-89530120" "1A" 85.02
"AX-86164525" "AX-86164525" "1A" 85.205
"AX-89317237" "AX-89317237" "1A" 85.205
"AX-89334285" "AX-89334285" "1A" 85.205
"AX-89382897" "AX-89382897" "1A" 85.205
"AX-89383215" "AX-89383215" "1A" 85.205
"AX-89419058" "AX-89419058" "1A" 85.205
"AX-89443531" "AX-89443531" "1A" 85.205
"AX-89460271" "AX-89460271" "1A" 85.205
"AX-89463753" "AX-89463753" "1A" 85.205
"AX-89465558" "AX-89465558" "1A" 85.205
"AX-89483373" "AX-89483373" "1A" 85.205
"AX-89484581" "AX-89484581" "1A" 85.205
"AX-89485112" "AX-89485112" "1A" 85.205
"AX-89499443" "AX-89499443" "1A" 85.205
"AX-89552689" "AX-89552689" "1A" 85.205
"AX-89591656" "AX-89591656" "1A" 85.205
"AX-89602883" "AX-89602883" "1A" 85.205
"AX-89639474" "AX-89639474" "1A" 85.205
"AX-89639528" "AX-89639528" "1A" 85.205
"AX-89673050" "AX-89673050" "1A" 85.205
"AX-89682387" "AX-89682387" "1A" 85.205
"AX-89700486" "AX-89700486" "1A" 85.205
"AX-89710201" "AX-89710201" "1A" 85.205
"AX-89720215" "AX-89720215" "1A" 85.205
"AX-89730577" "AX-89730577" "1A" 85.205
"AX-89763142" "AX-89763142" "1A" 85.205
"AX-89776102" "AX-89776102" "1A" 85.205
"AX-89350753" "AX-89350753" "1A" 85.205
"AX-89438801" "AX-89438801" "1A" 85.205
"AX-89495704" "AX-89495704" "1A" 85.205
"AX-89515375" "AX-89515375" "1A" 85.205
"AX-89751722" "AX-89751722" "1A" 85.205
"AX-89355397" "AX-89355397" "1A" 85.951
"AX-89366375" "AX-89366375" "1A" 85.951
"AX-89523379" "AX-89523379" "1A" 85.951
"AX-89552603" "AX-89552603" "1A" 85.951
"AX-89562947" "AX-89562947" "1A" 85.951
"AX-89564933" "AX-89564933" "1A" 85.951
"AX-89573954" "AX-89573954" "1A" 85.951
"AX-89594952" "AX-89594952" "1A" 85.951
"AX-89682615" "AX-89682615" "1A" 85.951
"AX-89709466" "AX-89709466" "1A" 85.951
"AX-89727315" "AX-89727315" "1A" 85.951
"AX-89741324" "AX-89741324" "1A" 85.951
"AX-89747964" "AX-89747964" "1A" 85.951
"AX-89749959" "AX-89749959" "1A" 85.951
"AX-89755067" "AX-89755067" "1A" 85.951
"AX-89764048" "AX-89764048" "1A" 85.951
"AX-89772373" "AX-89772373" "1A" 85.951
"AX-89500644" "AX-89500644" "1A" 85.951
"AX-89504311" "AX-89504311" "1A" 85.951
"AX-89674996" "AX-89674996" "1A" 85.951
"AX-89315820" "AX-89315820" "1A" 86.14
"AX-89331711" "AX-89331711" "1A" 86.521
"AX-89349809" "AX-89349809" "1A" 86.521
"AX-89354157" "AX-89354157" "1A" 86.521
"AX-89359259" "AX-89359259" "1A" 86.521
"AX-89361591" "AX-89361591" "1A" 86.521
"AX-89367752" "AX-89367752" "1A" 86.521
"AX-89368475" "AX-89368475" "1A" 86.521
"AX-89377231" "AX-89377231" "1A" 86.521
"AX-89377980" "AX-89377980" "1A" 86.521
"AX-89379564" "AX-89379564" "1A" 86.521
"AX-89388647" "AX-89388647" "1A" 86.521
"AX-89390523" "AX-89390523" "1A" 86.521
"AX-89393113" "AX-89393113" "1A" 86.521
"AX-89393141" "AX-89393141" "1A" 86.521
"AX-89400360" "AX-89400360" "1A" 86.521
"AX-89419565" "AX-89419565" "1A" 86.521
"AX-89425185" "AX-89425185" "1A" 86.521
"AX-89425850" "AX-89425850" "1A" 86.521
"AX-89445337" "AX-89445337" "1A" 86.521
"AX-89447526" "AX-89447526" "1A" 86.521
"AX-89449632" "AX-89449632" "1A" 86.521
"AX-89451905" "AX-89451905" "1A" 86.521
"AX-89462123" "AX-89462123" "1A" 86.521
"AX-89463532" "AX-89463532" "1A" 86.521
"AX-89464883" "AX-89464883" "1A" 86.521
"AX-89480157" "AX-89480157" "1A" 86.521
"AX-89480457" "AX-89480457" "1A" 86.521
"AX-89492514" "AX-89492514" "1A" 86.521
"AX-89493222" "AX-89493222" "1A" 86.521
"AX-89494301" "AX-89494301" "1A" 86.521
"AX-89498858" "AX-89498858" "1A" 86.521
"AX-89506080" "AX-89506080" "1A" 86.521
"AX-89508263" "AX-89508263" "1A" 86.521
"AX-89510093" "AX-89510093" "1A" 86.521
"AX-89520332" "AX-89520332" "1A" 86.521
"AX-89523649" "AX-89523649" "1A" 86.521
"AX-89526714" "AX-89526714" "1A" 86.521
"AX-89528138" "AX-89528138" "1A" 86.521
"AX-89531693" "AX-89531693" "1A" 86.521
"AX-89535493" "AX-89535493" "1A" 86.521
"AX-89549547" "AX-89549547" "1A" 86.521
"AX-89549593" "AX-89549593" "1A" 86.521
"AX-89551452" "AX-89551452" "1A" 86.521
"AX-89555005" "AX-89555005" "1A" 86.521
"AX-89572301" "AX-89572301" "1A" 86.521
"AX-89581924" "AX-89581924" "1A" 86.521
"AX-89585735" "AX-89585735" "1A" 86.521
"AX-89588222" "AX-89588222" "1A" 86.521
"AX-89592693" "AX-89592693" "1A" 86.521
"AX-89595268" "AX-89595268" "1A" 86.521
"AX-89605847" "AX-89605847" "1A" 86.521
"AX-89617108" "AX-89617108" "1A" 86.521
"AX-89621267" "AX-89621267" "1A" 86.521
"AX-89627478" "AX-89627478" "1A" 86.521
"AX-89673401" "AX-89673401" "1A" 86.521
"AX-89674788" "AX-89674788" "1A" 86.521
"AX-89691352" "AX-89691352" "1A" 86.521
"AX-89692088" "AX-89692088" "1A" 86.521
"AX-89698588" "AX-89698588" "1A" 86.521
"AX-89703483" "AX-89703483" "1A" 86.521
"AX-89706257" "AX-89706257" "1A" 86.521
"AX-89709626" "AX-89709626" "1A" 86.521
"AX-89717588" "AX-89717588" "1A" 86.521
"AX-89721320" "AX-89721320" "1A" 86.521
"AX-89742013" "AX-89742013" "1A" 86.521
"AX-89746289" "AX-89746289" "1A" 86.521
"AX-89762756" "AX-89762756" "1A" 86.521
"AX-89764968" "AX-89764968" "1A" 86.521
"AX-89451423" "AX-89451423" "1A" 86.521
"AX-89590490" "AX-89590490" "1A" 86.521
"AX-89381149" "AX-89381149" "1A" 86.706
"AX-89548685" "AX-89548685" "1A" 86.706
"AX-89603664" "AX-89603664" "1A" 86.706
"AX-89625574" "AX-89625574" "1A" 86.706
"AX-89715342" "AX-89715342" "1A" 86.706
"AX-89777396" "AX-89777396" "1A" 86.706
"AX-89568955" "AX-89568955" "1A" 86.706
"AX-89652094" "AX-89652094" "1A" 86.706
"AX-89390350" "AX-89390350" "1A" 86.895
"AX-89390511" "AX-89390511" "1A" 86.895
"AX-89403757" "AX-89403757" "1A" 86.895
"AX-89417885" "AX-89417885" "1A" 86.895
"AX-89465595" "AX-89465595" "1A" 86.895
"AX-89589790" "AX-89589790" "1A" 86.895
"AX-89622723" "AX-89622723" "1A" 86.895
"AX-89628327" "AX-89628327" "1A" 86.895
"AX-89628586" "AX-89628586" "1A" 86.895
"AX-89653610" "AX-89653610" "1A" 86.895
"AX-89694852" "AX-89694852" "1A" 86.895
"AX-89699098" "AX-89699098" "1A" 86.895
"AX-89731674" "AX-89731674" "1A" 86.895
"AX-89768363" "AX-89768363" "1A" 86.895
"AX-89775852" "AX-89775852" "1A" 86.895
"AX-86185321" "AX-86185321" "1A" 87.275
"AX-89512585" "AX-89512585" "1A" 87.275
"AX-89540827" "AX-89540827" "1A" 87.275
"AX-89583222" "AX-89583222" "1A" 87.275
"AX-89632552" "AX-89632552" "1A" 87.275
"AX-89740883" "AX-89740883" "1A" 87.275
"AX-86185194" "AX-86185194" "1A" 87.461
"AX-89362857" "AX-89362857" "1A" 87.461
"AX-89388661" "AX-89388661" "1A" 87.461
"AX-89388955" "AX-89388955" "1A" 87.461
"AX-89411345" "AX-89411345" "1A" 87.461
"AX-89440965" "AX-89440965" "1A" 87.461
"AX-89469758" "AX-89469758" "1A" 87.461
"AX-89504357" "AX-89504357" "1A" 87.461
"AX-89532940" "AX-89532940" "1A" 87.461
"AX-89621028" "AX-89621028" "1A" 87.461
"AX-89665137" "AX-89665137" "1A" 87.461
"AX-89572852" "AX-89572852" "1A" 87.647
"AX-89632570" "AX-89632570" "1A" 87.647
"AX-89692359" "AX-89692359" "1A" 87.647
"AX-89318209" "AX-89318209" "1A" 88.018
"AX-89330792" "AX-89330792" "1A" 88.018
"AX-89337590" "AX-89337590" "1A" 88.018
"AX-89339831" "AX-89339831" "1A" 88.018
"AX-89386953" "AX-89386953" "1A" 88.018
"AX-89389358" "AX-89389358" "1A" 88.018
"AX-89433105" "AX-89433105" "1A" 88.018
"AX-89470009" "AX-89470009" "1A" 88.018
"AX-89474021" "AX-89474021" "1A" 88.018
"AX-89474244" "AX-89474244" "1A" 88.018
"AX-89478047" "AX-89478047" "1A" 88.018
"AX-89506231" "AX-89506231" "1A" 88.018
"AX-89526668" "AX-89526668" "1A" 88.018
"AX-89527658" "AX-89527658" "1A" 88.018
"AX-89568317" "AX-89568317" "1A" 88.018
"AX-89609100" "AX-89609100" "1A" 88.018
"AX-89646936" "AX-89646936" "1A" 88.018
"AX-89661595" "AX-89661595" "1A" 88.018
"AX-89678000" "AX-89678000" "1A" 88.018
"AX-89680282" "AX-89680282" "1A" 88.018
"AX-89689971" "AX-89689971" "1A" 88.018
"AX-89744715" "AX-89744715" "1A" 88.018
"AX-89748456" "AX-89748456" "1A" 88.018
"AX-89472306" "AX-89472306" "1A" 88.018
"AX-89528678" "AX-89528678" "1A" 88.018
"AX-89363637" "AX-89363637" "1A" 88.208
"AX-89580601" "AX-89580601" "1A" 88.208
"AX-89656157" "AX-89656157" "1A" 88.208
"AX-89663771" "AX-89663771" "1A" 88.208
"AX-89721680" "AX-89721680" "1A" 88.208
"AX-89760531" "AX-89760531" "1A" 88.208
"AX-89401573" "AX-89401573" "1A" 88.208
"AX-89643278" "AX-89643278" "1A" 88.792
"AX-89311223" "AX-89311223" "1A" 90.361
"AX-89469806" "AX-89469806" "1A" 90.361
"AX-89339193" "AX-89339193" "1A" 91.117
"AX-89502812" "AX-89502812" "1A" 91.117
"AX-89707910" "AX-89707910" "1A" 91.117
"AX-89712227" "AX-89712227" "1A" 91.117
"AX-89728198" "AX-89728198" "1A" 91.117
"AX-89369859" "AX-89369859" "1A" 91.305
"AX-89393082" "AX-89393082" "1A" 91.305
"AX-89536068" "AX-89536068" "1A" 91.305
"AX-89564849" "AX-89564849" "1A" 91.305
"AX-89679949" "AX-89679949" "1A" 91.305
"AX-89427903" "AX-89427903" "1A" 91.305
"AX-89548434" "AX-89548434" "1A" 91.874
"AX-89564591" "AX-89564591" "1A" 91.874
"AX-89604447" "AX-89604447" "1A" 91.874
"AX-89649560" "AX-89649560" "1A" 91.874
"AX-89754291" "AX-89754291" "1A" 91.874
"AX-89700198" "AX-89700198" "1A" 91.874
"AX-89730620" "AX-89730620" "1A" 92.06
"AX-89360180" "AX-89360180" "1A" 92.06
"AX-89634555" "AX-89634555" "1A" 92.06
"AX-89629564" "AX-89629564" "1A" 92.246
"AX-89319246" "AX-89319246" "1A" 92.431
"AX-89338366" "AX-89338366" "1A" 92.431
"AX-89380101" "AX-89380101" "1A" 92.431
"AX-89400929" "AX-89400929" "1A" 92.431
"AX-89415049" "AX-89415049" "1A" 92.431
"AX-89431737" "AX-89431737" "1A" 92.431
"AX-89436032" "AX-89436032" "1A" 92.431
"AX-89527874" "AX-89527874" "1A" 92.431
"AX-89569785" "AX-89569785" "1A" 92.431
"AX-89586165" "AX-89586165" "1A" 92.431
"AX-89600141" "AX-89600141" "1A" 92.431
"AX-89600480" "AX-89600480" "1A" 92.431
"AX-89674353" "AX-89674353" "1A" 92.431
"AX-89678690" "AX-89678690" "1A" 92.431
"AX-89686947" "AX-89686947" "1A" 92.431
"AX-89703367" "AX-89703367" "1A" 92.431
"AX-89753943" "AX-89753943" "1A" 92.431
"AX-89755626" "AX-89755626" "1A" 92.431
"AX-89348913" "AX-89348913" "1A" 92.431
"AX-89376158" "AX-89376158" "1A" 92.431
"AX-89643426" "AX-89643426" "1A" 92.431
"AX-89331116" "AX-89331116" "1A" 92.806
"AX-89365137" "AX-89365137" "1A" 92.806
"AX-89372380" "AX-89372380" "1A" 92.806
"AX-89387119" "AX-89387119" "1A" 92.806
"AX-89405030" "AX-89405030" "1A" 92.806
"AX-89468916" "AX-89468916" "1A" 92.806
"AX-89470103" "AX-89470103" "1A" 92.806
"AX-89518664" "AX-89518664" "1A" 92.806
"AX-89519786" "AX-89519786" "1A" 92.806
"AX-89526064" "AX-89526064" "1A" 92.806
"AX-89558987" "AX-89558987" "1A" 92.806
"AX-89646260" "AX-89646260" "1A" 92.806
"AX-89737793" "AX-89737793" "1A" 92.806
"AX-89745430" "AX-89745430" "1A" 92.806
"AX-89750338" "AX-89750338" "1A" 92.806
"AX-89353905" "AX-89353905" "1A" 92.806
"AX-89355857" "AX-89355857" "1A" 92.806
"AX-89406336" "AX-89406336" "1A" 92.806
"AX-89452285" "AX-89452285" "1A" 92.806
"AX-89575307" "AX-89575307" "1A" 92.806
"AX-89445996" "AX-89445996" "1A" 92.992
"AX-89462576" "AX-89462576" "1A" 92.992
"AX-89504332" "AX-89504332" "1A" 92.992
"AX-89668127" "AX-89668127" "1A" 92.992
"AX-89676922" "AX-89676922" "1A" 92.992
"AX-89739625" "AX-89739625" "1A" 92.992
"AX-89370706" "AX-89370706" "1A" 93.181
"AX-89684641" "AX-89684641" "1A" 93.181
"AX-86163768" "AX-86163768" "1A" 93.369
"AX-86169325" "AX-86169325" "1A" 93.369
"AX-89355575" "AX-89355575" "1A" 93.369
"AX-89373218" "AX-89373218" "1A" 93.369
"AX-89644000" "AX-89644000" "1A" 93.369
"AX-89757687" "AX-89757687" "1A" 93.369
"AX-89312976" "AX-89312976" "1A" 93.369
"AX-89461212" "AX-89461212" "1A" 94.887
"AX-89682611" "AX-89682611" "1A" 94.887
"AX-89728318" "AX-89728318" "1A" 94.887
"AX-89613797" "AX-89613797" "1A" 95.458
"AX-89463353" "AX-89463353" "1A" 95.647
"AX-89314096" "AX-89314096" "1A" 96.616
"AX-89520705" "AX-89520705" "1A" 97.578
"AX-89654016" "AX-89654016" "1A" 97.578
"AX-89741617" "AX-89741617" "1A" 97.956
"AX-89707561" "AX-89707561" "1A" 101.027
"AX-89362495" "AX-89362495" "1A" 101.984
"AX-89369244" "AX-89369244" "1A" 101.984
"AX-89374292" "AX-89374292" "1A" 101.984
"AX-89390410" "AX-89390410" "1A" 101.984
"AX-89399682" "AX-89399682" "1A" 101.984
"AX-89421708" "AX-89421708" "1A" 101.984
"AX-89422327" "AX-89422327" "1A" 101.984
"AX-89483132" "AX-89483132" "1A" 101.984
"AX-89484945" "AX-89484945" "1A" 101.984
"AX-89497616" "AX-89497616" "1A" 101.984
"AX-89512262" "AX-89512262" "1A" 101.984
"AX-89592707" "AX-89592707" "1A" 101.984
"AX-89617479" "AX-89617479" "1A" 101.984
"AX-89624538" "AX-89624538" "1A" 101.984
"AX-89630561" "AX-89630561" "1A" 101.984
"AX-89638068" "AX-89638068" "1A" 101.984
"AX-89644259" "AX-89644259" "1A" 101.984
"AX-89655711" "AX-89655711" "1A" 101.984
"AX-89659739" "AX-89659739" "1A" 101.984
"AX-89715883" "AX-89715883" "1A" 101.984
"AX-89733810" "AX-89733810" "1A" 101.984
"AX-89736256" "AX-89736256" "1A" 101.984
"AX-89739682" "AX-89739682" "1A" 101.984
"AX-89441357" "AX-89441357" "1A" 101.984
"AX-89750944" "AX-89750944" "1A" 101.984
"AX-89411846" "AX-89411846" "1A" 105.865
"AX-89508675" "AX-89508675" "1A" 105.865
"AX-89411136" "AX-89411136" "1A" 106.254
"AX-89322355" "AX-89322355" "1A" 106.447
"AX-89345880" "AX-89345880" "1A" 106.447
"AX-89462180" "AX-89462180" "1A" 106.447
"AX-89514944" "AX-89514944" "1A" 106.447
"AX-89562809" "AX-89562809" "1A" 106.447
"AX-89613936" "AX-89613936" "1A" 106.447
"AX-89678223" "AX-89678223" "1A" 106.447
"AX-89748909" "AX-89748909" "1A" 106.447
"AX-89753734" "AX-89753734" "1A" 106.447
"AX-89541926" "AX-89541926" "1A" 106.447
"AX-89350539" "AX-89350539" "1A" 114.365
"AX-89523594" "AX-89523594" "1A" 114.365
"AX-89623336" "AX-89623336" "1A" 114.365
"AX-89488889" "AX-89488889" "1A" 114.553
"AX-89671319" "AX-89671319" "1A" 114.553
"AX-89612002" "AX-89612002" "1A" 114.553
"AX-89705508" "AX-89705508" "1A" 114.925
"AX-89487765" "AX-89487765" "1A" 115.866
"AX-89721915" "AX-89721915" "1A" 116.428
"AX-89620587" "AX-89620587" "1A" 117.183
"AX-89496969" "AX-89496969" "1A" 117.183
"AX-89367140" "AX-89367140" "1A" 117.931
"AX-89325944" "AX-89325944" "1A" 118.689
"AX-89536216" "AX-89536216" "1A" 118.689
"AX-89635092" "AX-89635092" "1A" 118.689
"AX-89636031" "AX-89636031" "1A" 118.689
"AX-89673421" "AX-89673421" "1A" 118.689
"AX-89707993" "AX-89707993" "1A" 118.689
"AX-89340343" "AX-89340343" "1A" 118.689
"AX-89551071" "AX-89551071" "1A" 118.689
"AX-89576847" "AX-89576847" "1A" 118.689
"AX-89442438" "AX-89442438" "1A" 118.875
"AX-89515357" "AX-89515357" "1A" 118.875
"AX-89602904" "AX-89602904" "1A" 118.875
"AX-89433005" "AX-89433005" "1A" 118.875
"AX-89503691" "AX-89503691" "1A" 118.875
"AX-89633420" "AX-89633420" "1A" 119.061
"AX-89645123" "AX-89645123" "1A" 119.061
"AX-89321655" "AX-89321655" "1A" 119.061
"AX-89562404" "AX-89562404" "1A" 119.061
"AX-89426168" "AX-89426168" "1A" 119.249
"AX-89514204" "AX-89514204" "1A" 119.249
"AX-89344104" "AX-89344104" "1A" 119.249
"AX-89450450" "AX-89450450" "1A" 119.249
"AX-89364689" "AX-89364689" "1A" 119.436
"AX-89472097" "AX-89472097" "1A" 119.436
"AX-89365723" "AX-89365723" "1A" 120.768
"AX-89482257" "AX-89482257" "1A" 120.768
"AX-89437608" "AX-89437608" "1A" 120.768
"AX-89314875" "AX-89314875" "1A" 121.525
"AX-89349342" "AX-89349342" "1A" 121.525
"AX-89457890" "AX-89457890" "1A" 121.525
"AX-89476695" "AX-89476695" "1A" 121.525
"AX-89740916" "AX-89740916" "1A" 121.525
"AX-89773785" "AX-89773785" "1A" 121.525
"AX-89459713" "AX-89459713" "1A" 121.525
"AX-89591398" "AX-89591398" "1A" 121.525
"AX-89503209" "AX-89503209" "1A" 122.089
"AX-89580178" "AX-89580178" "1A" 122.089
"AX-89438245" "AX-89438245" "1A" 122.089
"AX-89772610" "AX-89772610" "1A" 122.089
"AX-89314357" "AX-89314357" "1A" 122.275
"AX-89339837" "AX-89339837" "1A" 122.275
"AX-89361082" "AX-89361082" "1A" 122.275
"AX-89409915" "AX-89409915" "1A" 122.275
"AX-89434504" "AX-89434504" "1A" 122.275
"AX-89455574" "AX-89455574" "1A" 122.275
"AX-89575482" "AX-89575482" "1A" 122.275
"AX-89659224" "AX-89659224" "1A" 122.275
"AX-89740190" "AX-89740190" "1A" 122.275
"AX-89765314" "AX-89765314" "1A" 122.275
"AX-89422934" "AX-89422934" "1A" 122.275
"AX-89504695" "AX-89504695" "1A" 122.275
"AX-89442274" "AX-89442274" "1A" 123.393
"AX-89584992" "AX-89584992" "1A" 123.393
"AX-89535269" "AX-89535269" "1A" 125.303
"AX-89573325" "AX-89573325" "1A" 127.048
"AX-89618678" "AX-89618678" "1A" 127.048
"AX-89353611" "AX-89353611" "1A" 127.048
"AX-89633520" "AX-89633520" "1A" 127.048
"AX-89760470" "AX-89760470" "1A" 127.048
"AX-89341347" "AX-89341347" "1A" 127.237
"AX-89568330" "AX-89568330" "1A" 127.237
"AX-89627949" "AX-89627949" "1A" 127.237
"AX-89668482" "AX-89668482" "1A" 127.237
"AX-89724016" "AX-89724016" "1A" 127.237
"AX-89355150" "AX-89355150" "1A" 127.237
"AX-89538179" "AX-89538179" "1A" 127.422
"AX-89586304" "AX-89586304" "1A" 127.422
"AX-89724393" "AX-89724393" "1A" 127.422
"AX-89747032" "AX-89747032" "1A" 127.422
"AX-89767899" "AX-89767899" "1A" 127.422
"AX-89309888" "AX-89309888" "1A" 127.607
"AX-89319917" "AX-89319917" "1A" 127.607
"AX-89338779" "AX-89338779" "1A" 127.607
"AX-89350245" "AX-89350245" "1A" 127.607
"AX-89358892" "AX-89358892" "1A" 127.607
"AX-89383398" "AX-89383398" "1A" 127.607
"AX-89418366" "AX-89418366" "1A" 127.607
"AX-89423510" "AX-89423510" "1A" 127.607
"AX-89432861" "AX-89432861" "1A" 127.607
"AX-89443123" "AX-89443123" "1A" 127.607
"AX-89462570" "AX-89462570" "1A" 127.607
"AX-89494735" "AX-89494735" "1A" 127.607
"AX-89515469" "AX-89515469" "1A" 127.607
"AX-89546455" "AX-89546455" "1A" 127.607
"AX-89577949" "AX-89577949" "1A" 127.607
"AX-89579157" "AX-89579157" "1A" 127.607
"AX-89581122" "AX-89581122" "1A" 127.607
"AX-89586014" "AX-89586014" "1A" 127.607
"AX-89620094" "AX-89620094" "1A" 127.607
"AX-89659602" "AX-89659602" "1A" 127.607
"AX-89665213" "AX-89665213" "1A" 127.607
"AX-89676243" "AX-89676243" "1A" 127.607
"AX-89688408" "AX-89688408" "1A" 127.607
"AX-89694782" "AX-89694782" "1A" 127.607
"AX-89705599" "AX-89705599" "1A" 127.607
"AX-89719432" "AX-89719432" "1A" 127.607
"AX-89729797" "AX-89729797" "1A" 127.607
"AX-89750983" "AX-89750983" "1A" 127.607
"AX-89382110" "AX-89382110" "1A" 127.607
"AX-89425991" "AX-89425991" "1A" 127.607
"AX-89434630" "AX-89434630" "1A" 127.607
"AX-89438480" "AX-89438480" "1A" 127.607
"AX-89674492" "AX-89674492" "1A" 127.607
"AX-89529243" "AX-89529243" "1A" 127.792
"AX-89605219" "AX-89605219" "1A" 127.792
"AX-89614877" "AX-89614877" "1A" 127.792
"AX-89723159" "AX-89723159" "1A" 127.792
"AX-89765830" "AX-89765830" "1A" 127.792
"AX-89407885" "AX-89407885" "1A" 127.978
"AX-89444503" "AX-89444503" "1A" 127.978
"AX-89539535" "AX-89539535" "1A" 127.978
"AX-89545467" "AX-89545467" "1A" 127.978
"AX-89654344" "AX-89654344" "1A" 127.978
"AX-89312172" "AX-89312172" "1A" 128.165
"AX-89398198" "AX-89398198" "1A" 128.351
"AX-89358112" "AX-89358112" "1A" 128.534
"AX-89470045" "AX-89470045" "1A" 128.534
"AX-89559604" "AX-89559604" "1A" 128.534
"AX-89569801" "AX-89569801" "1A" 128.534
"AX-89595208" "AX-89595208" "1A" 128.534
"AX-89655672" "AX-89655672" "1A" 128.534
"AX-89688639" "AX-89688639" "1A" 128.534
"AX-89724167" "AX-89724167" "1A" 128.534
"AX-89742641" "AX-89742641" "1A" 128.534
"AX-89767484" "AX-89767484" "1A" 128.534
"AX-89707162" "AX-89707162" "1A" 128.534
"AX-89313603" "AX-89313603" "1A" 128.72
"AX-89327567" "AX-89327567" "1A" 128.72
"AX-89327927" "AX-89327927" "1A" 128.72
"AX-89329659" "AX-89329659" "1A" 128.72
"AX-89373130" "AX-89373130" "1A" 128.72
"AX-89382664" "AX-89382664" "1A" 128.72
"AX-89385063" "AX-89385063" "1A" 128.72
"AX-89409089" "AX-89409089" "1A" 128.72
"AX-89512791" "AX-89512791" "1A" 128.72
"AX-89527890" "AX-89527890" "1A" 128.72
"AX-89548081" "AX-89548081" "1A" 128.72
"AX-89572963" "AX-89572963" "1A" 128.72
"AX-89596593" "AX-89596593" "1A" 128.72
"AX-89606052" "AX-89606052" "1A" 128.72
"AX-89615890" "AX-89615890" "1A" 128.72
"AX-89618113" "AX-89618113" "1A" 128.72
"AX-89622959" "AX-89622959" "1A" 128.72
"AX-89623128" "AX-89623128" "1A" 128.72
"AX-89633750" "AX-89633750" "1A" 128.72
"AX-89663284" "AX-89663284" "1A" 128.72
"AX-89669338" "AX-89669338" "1A" 128.72
"AX-89677213" "AX-89677213" "1A" 128.72
"AX-89736417" "AX-89736417" "1A" 128.72
"AX-89739386" "AX-89739386" "1A" 128.72
"AX-89744650" "AX-89744650" "1A" 128.72
"AX-89749345" "AX-89749345" "1A" 128.72
"AX-89755951" "AX-89755951" "1A" 128.72
"AX-89761806" "AX-89761806" "1A" 128.72
"AX-89769955" "AX-89769955" "1A" 128.72
"AX-89548653" "AX-89548653" "1A" 128.72
"AX-89406377" "AX-89406377" "1A" 129.094
"AX-89437606" "AX-89437606" "1A" 129.094
"AX-89489992" "AX-89489992" "1A" 129.094
"AX-89602784" "AX-89602784" "1A" 129.094
"AX-89702317" "AX-89702317" "1A" 129.094
"AX-89766905" "AX-89766905" "1A" 129.279
"AX-89357637" "AX-89357637" "1A" 131.831
"AX-89465834" "AX-89465834" "1A" 131.831
"AX-89496559" "AX-89496559" "1A" 131.831
"AX-89509421" "AX-89509421" "1A" 131.831
"AX-89578743" "AX-89578743" "1A" 131.831
"AX-89670491" "AX-89670491" "1A" 131.831
"AX-89336760" "AX-89336760" "1A" 132.018
"AX-89529436" "AX-89529436" "1A" 132.018
"AX-89727659" "AX-89727659" "1A" 132.018
"AX-89755447" "AX-89755447" "1A" 132.018
"AX-89759741" "AX-89759741" "1A" 132.018
"AX-89464647" "AX-89464647" "1A" 132.204
"AX-89489364" "AX-89489364" "1A" 132.204
"AX-89537833" "AX-89537833" "1A" 132.204
"AX-89562513" "AX-89562513" "1A" 132.204
"AX-89566057" "AX-89566057" "1A" 132.204
"AX-89584221" "AX-89584221" "1A" 132.204
"AX-89626977" "AX-89626977" "1A" 132.204
"AX-89643260" "AX-89643260" "1A" 132.204
"AX-89709273" "AX-89709273" "1A" 132.204
"AX-89732554" "AX-89732554" "1A" 132.204
"AX-89501600" "AX-89501600" "1A" 132.204
"AX-89314392" "AX-89314392" "1A" 132.39
"AX-89361353" "AX-89361353" "1A" 132.39
"AX-89436480" "AX-89436480" "1A" 132.39
"AX-89459410" "AX-89459410" "1A" 132.39
"AX-89465798" "AX-89465798" "1A" 132.39
"AX-89485050" "AX-89485050" "1A" 132.39
"AX-89671839" "AX-89671839" "1A" 132.39
"AX-89702296" "AX-89702296" "1A" 132.39
"AX-89755636" "AX-89755636" "1A" 132.39
"AX-89769576" "AX-89769576" "1A" 132.39
"AX-89414773" "AX-89414773" "1A" 132.39
"AX-89524177" "AX-89524177" "1A" 132.39
"AX-89772139" "AX-89772139" "1A" 132.39
"AX-89329473" "AX-89329473" "1A" 132.763
"AX-89637156" "AX-89637156" "1A" 132.763
"AX-89638449" "AX-89638449" "1A" 132.763
"AX-89735383" "AX-89735383" "1A" 132.763
"AX-89324019" "AX-89324019" "1A" 132.95
"AX-89324726" "AX-89324726" "1A" 132.95
"AX-89345965" "AX-89345965" "1A" 132.95
"AX-89390633" "AX-89390633" "1A" 132.95
"AX-89420448" "AX-89420448" "1A" 132.95
"AX-89440121" "AX-89440121" "1A" 132.95
"AX-89442514" "AX-89442514" "1A" 132.95
"AX-89456821" "AX-89456821" "1A" 132.95
"AX-89470112" "AX-89470112" "1A" 132.95
"AX-89507636" "AX-89507636" "1A" 132.95
"AX-89513462" "AX-89513462" "1A" 132.95
"AX-89513557" "AX-89513557" "1A" 132.95
"AX-89540708" "AX-89540708" "1A" 132.95
"AX-89553646" "AX-89553646" "1A" 132.95
"AX-89587409" "AX-89587409" "1A" 132.95
"AX-89588843" "AX-89588843" "1A" 132.95
"AX-89589775" "AX-89589775" "1A" 132.95
"AX-89597137" "AX-89597137" "1A" 132.95
"AX-89601190" "AX-89601190" "1A" 132.95
"AX-89603278" "AX-89603278" "1A" 132.95
"AX-89668023" "AX-89668023" "1A" 132.95
"AX-89671374" "AX-89671374" "1A" 132.95
"AX-89747466" "AX-89747466" "1A" 132.95
"AX-89753607" "AX-89753607" "1A" 132.95
"AX-89356749" "AX-89356749" "1A" 132.95
"AX-89425897" "AX-89425897" "1A" 132.95
"AX-89475436" "AX-89475436" "1A" 132.95
"AX-89718500" "AX-89718500" "1A" 132.95
"AX-89387870" "AX-89387870" "1A" 133.135
"AX-89714803" "AX-89714803" "1A" 133.135
"AX-89439234" "AX-89439234" "1A" 133.135
"AX-89375214" "AX-89375214" "1A" 133.321
"AX-89672077" "AX-89672077" "1A" 133.694
"AX-89754716" "AX-89754716" "1A" 133.694
"AX-89324851" "AX-89324851" "1A" 133.88
"AX-89331874" "AX-89331874" "1A" 133.88
"AX-89372453" "AX-89372453" "1A" 133.88
"AX-89384932" "AX-89384932" "1A" 133.88
"AX-89388425" "AX-89388425" "1A" 133.88
"AX-89434053" "AX-89434053" "1A" 133.88
"AX-89436619" "AX-89436619" "1A" 133.88
"AX-89510786" "AX-89510786" "1A" 133.88
"AX-89520695" "AX-89520695" "1A" 133.88
"AX-89526871" "AX-89526871" "1A" 133.88
"AX-89536759" "AX-89536759" "1A" 133.88
"AX-89557860" "AX-89557860" "1A" 133.88
"AX-89650789" "AX-89650789" "1A" 133.88
"AX-89661660" "AX-89661660" "1A" 133.88
"AX-89697848" "AX-89697848" "1A" 133.88
"AX-89698707" "AX-89698707" "1A" 133.88
"AX-89713162" "AX-89713162" "1A" 133.88
"AX-89748493" "AX-89748493" "1A" 133.88
"AX-89764289" "AX-89764289" "1A" 133.88
"AX-89770339" "AX-89770339" "1A" 133.88
"AX-89770863" "AX-89770863" "1A" 133.88
"AX-89771481" "AX-89771481" "1A" 133.88
"AX-89700378" "AX-89700378" "1A" 133.88
"AX-89327021" "AX-89327021" "1A" 134.441
"AX-89365195" "AX-89365195" "1A" 134.441
"AX-89391942" "AX-89391942" "1A" 134.441
"AX-89445010" "AX-89445010" "1A" 134.441
"AX-89509193" "AX-89509193" "1A" 134.441
"AX-89523527" "AX-89523527" "1A" 134.441
"AX-89546405" "AX-89546405" "1A" 134.441
"AX-89620819" "AX-89620819" "1A" 134.441
"AX-89651071" "AX-89651071" "1A" 134.441
"AX-89667545" "AX-89667545" "1A" 134.441
"AX-89669681" "AX-89669681" "1A" 134.441
"AX-89467093" "AX-89467093" "1A" 134.441
"AX-89550161" "AX-89550161" "1A" 134.441
"AX-89552440" "AX-89552440" "1A" 134.441
"AX-89351849" "AX-89351849" "1A" 134.626
"AX-89451272" "AX-89451272" "1A" 134.626
"AX-89479217" "AX-89479217" "1A" 134.626
"AX-89481367" "AX-89481367" "1A" 134.626
"AX-89481996" "AX-89481996" "1A" 134.626
"AX-89717371" "AX-89717371" "1A" 134.626
"AX-89724849" "AX-89724849" "1A" 134.812
"AX-89322232" "AX-89322232" "1A" 135
"AX-89760431" "AX-89760431" "1A" 135
"AX-89769317" "AX-89769317" "1A" 135
"AX-89344803" "AX-89344803" "1A" 135.187
"AX-89676568" "AX-89676568" "1A" 135.187
"AX-89519617" "AX-89519617" "1A" 135.187
"AX-89660732" "AX-89660732" "1A" 135.187
"AX-89618226" "AX-89618226" "1A" 135.56
"AX-89648057" "AX-89648057" "1A" 135.56
"AX-89600567" "AX-89600567" "1A" 135.56
"AX-89309397" "AX-89309397" "1A" 136.5
"AX-89344133" "AX-89344133" "1A" 136.686
"AX-89349465" "AX-89349465" "1A" 136.686
"AX-89357325" "AX-89357325" "1A" 136.686
"AX-89358588" "AX-89358588" "1A" 136.686
"AX-89418308" "AX-89418308" "1A" 136.686
"AX-89454200" "AX-89454200" "1A" 136.686
"AX-89475741" "AX-89475741" "1A" 136.686
"AX-89513080" "AX-89513080" "1A" 136.686
"AX-89533332" "AX-89533332" "1A" 136.686
"AX-89545056" "AX-89545056" "1A" 136.686
"AX-89575529" "AX-89575529" "1A" 136.686
"AX-89670080" "AX-89670080" "1A" 136.686
"AX-89690247" "AX-89690247" "1A" 136.686
"AX-89713817" "AX-89713817" "1A" 136.686
"AX-89738016" "AX-89738016" "1A" 136.686
"AX-89761627" "AX-89761627" "1A" 136.686
"AX-89330138" "AX-89330138" "1A" 137.819
"AX-89346156" "AX-89346156" "1A" 137.819
"AX-89391152" "AX-89391152" "1A" 137.819
"AX-89614198" "AX-89614198" "1A" 137.819
"AX-89705511" "AX-89705511" "1A" 137.819
"AX-89386468" "AX-89386468" "1A" 138.013
"AX-89482831" "AX-89482831" "1A" 138.013
"AX-89628920" "AX-89628920" "1A" 138.013
"AX-89760863" "AX-89760863" "1A" 138.013
"AX-89776366" "AX-89776366" "1A" 138.013
"AX-89637335" "AX-89637335" "1A" 138.776
"AX-89410529" "AX-89410529" "1A" 139.152
"AX-89431505" "AX-89431505" "1A" 139.152
"AX-89469685" "AX-89469685" "1A" 139.152
"AX-89497787" "AX-89497787" "1A" 139.152
"AX-89541624" "AX-89541624" "1A" 139.152
"AX-89609306" "AX-89609306" "1A" 139.152
"AX-89640113" "AX-89640113" "1A" 139.152
"AX-89678060" "AX-89678060" "1A" 139.152
"AX-89735734" "AX-89735734" "1A" 139.152
"AX-89740230" "AX-89740230" "1A" 139.152
"AX-89768838" "AX-89768838" "1A" 139.152
"AX-89420762" "AX-89420762" "1B" 0
"AX-89364412" "AX-89364412" "1B" 0.439
"AX-89503404" "AX-89503404" "1B" 0.439
"AX-89545967" "AX-89545967" "1B" 0.439
"AX-89560109" "AX-89560109" "1B" 0.439
"AX-89590723" "AX-89590723" "1B" 0.439
"AX-89768213" "AX-89768213" "1B" 0.439
"AX-89724072" "AX-89724072" "1B" 0.439
"AX-89356491" "AX-89356491" "1B" 0.891
"AX-89391951" "AX-89391951" "1B" 0.891
"AX-89524624" "AX-89524624" "1B" 0.891
"AX-89608816" "AX-89608816" "1B" 0.891
"AX-89616971" "AX-89616971" "1B" 0.891
"AX-89642869" "AX-89642869" "1B" 0.891
"AX-89692232" "AX-89692232" "1B" 0.891
"AX-89747262" "AX-89747262" "1B" 0.891
"AX-89346850" "AX-89346850" "1B" 0.891
"AX-89458111" "AX-89458111" "1B" 1.275
"AX-89540563" "AX-89540563" "1B" 1.275
"AX-89560166" "AX-89560166" "1B" 1.275
"AX-89635502" "AX-89635502" "1B" 1.275
"AX-89385832" "AX-89385832" "1B" 1.275
"AX-89600973" "AX-89600973" "1B" 1.275
"AX-89612103" "AX-89612103" "1B" 1.275
"AX-89648248" "AX-89648248" "1B" 1.275
"AX-89321010" "AX-89321010" "1B" 1.848
"AX-89327445" "AX-89327445" "1B" 3.213
"AX-89443249" "AX-89443249" "1B" 4.604
"AX-89670176" "AX-89670176" "1B" 4.604
"AX-89395518" "AX-89395518" "1B" 4.996
"AX-89495749" "AX-89495749" "1B" 8.581
"AX-89628014" "AX-89628014" "1B" 8.581
"AX-89682677" "AX-89682677" "1B" 8.581
"AX-89666215" "AX-89666215" "1B" 8.581
"AX-89457759" "AX-89457759" "1B" 9.008
"AX-89580048" "AX-89580048" "1B" 9.008
"AX-89309925" "AX-89309925" "1B" 10.564
"AX-89495615" "AX-89495615" "1B" 10.564
"AX-89339017" "AX-89339017" "1B" 10.564
"AX-89323670" "AX-89323670" "1B" 10.758
"AX-89524339" "AX-89524339" "1B" 11.545
"AX-89459143" "AX-89459143" "1B" 13.099
"AX-89582929" "AX-89582929" "1B" 13.099
"AX-89615752" "AX-89615752" "1B" 13.099
"AX-89716715" "AX-89716715" "1B" 13.099
"AX-89730652" "AX-89730652" "1B" 13.099
"AX-89600001" "AX-89600001" "1B" 13.099
"AX-89314177" "AX-89314177" "1B" 13.491
"AX-89452405" "AX-89452405" "1B" 13.491
"AX-89586687" "AX-89586687" "1B" 13.491
"AX-89621586" "AX-89621586" "1B" 13.491
"AX-89666315" "AX-89666315" "1B" 13.491
"AX-89689667" "AX-89689667" "1B" 13.491
"AX-89704379" "AX-89704379" "1B" 13.491
"AX-89418021" "AX-89418021" "1B" 13.491
"AX-89470462" "AX-89470462" "1B" 13.684
"AX-89487159" "AX-89487159" "1B" 13.684
"AX-89556940" "AX-89556940" "1B" 13.684
"AX-89610281" "AX-89610281" "1B" 13.684
"AX-89771780" "AX-89771780" "1B" 13.684
"AX-89457711" "AX-89457711" "1B" 13.684
"AX-89493922" "AX-89493922" "1B" 13.684
"AX-89506050" "AX-89506050" "1B" 13.684
"AX-89627898" "AX-89627898" "1B" 13.684
"AX-89632929" "AX-89632929" "1B" 13.684
"AX-89658230" "AX-89658230" "1B" 13.684
"AX-89664480" "AX-89664480" "1B" 13.684
"AX-89351921" "AX-89351921" "1B" 14.265
"AX-89370745" "AX-89370745" "1B" 14.265
"AX-89403621" "AX-89403621" "1B" 14.265
"AX-89417204" "AX-89417204" "1B" 14.265
"AX-89472914" "AX-89472914" "1B" 14.265
"AX-89492522" "AX-89492522" "1B" 14.265
"AX-89511743" "AX-89511743" "1B" 14.265
"AX-89554143" "AX-89554143" "1B" 14.265
"AX-89316927" "AX-89316927" "1B" 14.265
"AX-89412965" "AX-89412965" "1B" 14.265
"AX-89416386" "AX-89416386" "1B" 14.265
"AX-89545222" "AX-89545222" "1B" 14.265
"AX-89545383" "AX-89545383" "1B" 14.265
"AX-89760359" "AX-89760359" "1B" 14.265
"AX-89343735" "AX-89343735" "1B" 14.457
"AX-89447826" "AX-89447826" "1B" 14.457
"AX-89560807" "AX-89560807" "1B" 14.457
"AX-89563987" "AX-89563987" "1B" 14.457
"AX-89584954" "AX-89584954" "1B" 14.457
"AX-89776564" "AX-89776564" "1B" 14.457
"AX-86168164" "AX-86168164" "1B" 14.457
"AX-89312358" "AX-89312358" "1B" 14.457
"AX-89376443" "AX-89376443" "1B" 14.457
"AX-89558561" "AX-89558561" "1B" 14.457
"AX-89602314" "AX-89602314" "1B" 14.841
"AX-89447372" "AX-89447372" "1B" 15.607
"AX-89516204" "AX-89516204" "1B" 15.607
"AX-89454106" "AX-89454106" "1B" 15.607
"AX-89349398" "AX-89349398" "1B" 15.798
"AX-89361135" "AX-89361135" "1B" 16.747
"AX-89671783" "AX-89671783" "1B" 16.747
"AX-89724590" "AX-89724590" "1B" 16.747
"AX-89317865" "AX-89317865" "1B" 16.747
"AX-89455185" "AX-89455185" "1B" 16.747
"AX-89607670" "AX-89607670" "1B" 16.747
"AX-89714735" "AX-89714735" "1B" 16.747
"AX-89478051" "AX-89478051" "1B" 17.131
"AX-89589245" "AX-89589245" "1B" 17.131
"AX-89687669" "AX-89687669" "1B" 17.131
"AX-89555024" "AX-89555024" "1B" 17.319
"AX-89352395" "AX-89352395" "1B" 17.507
"AX-89420140" "AX-89420140" "1B" 17.507
"AX-89583347" "AX-89583347" "1B" 17.507
"AX-89397363" "AX-89397363" "1B" 18.071
"AX-89513736" "AX-89513736" "1B" 18.444
"AX-89768133" "AX-89768133" "1B" 18.444
"AX-89715572" "AX-89715572" "1B" 19.009
"AX-89732196" "AX-89732196" "1B" 19.009
"AX-89316825" "AX-89316825" "1B" 19.196
"AX-89378958" "AX-89378958" "1B" 19.382
"AX-89379090" "AX-89379090" "1B" 19.382
"AX-89380916" "AX-89380916" "1B" 19.382
"AX-89388317" "AX-89388317" "1B" 19.382
"AX-89529891" "AX-89529891" "1B" 19.382
"AX-89561611" "AX-89561611" "1B" 19.382
"AX-89345089" "AX-89345089" "1B" 19.382
"AX-89391599" "AX-89391599" "1B" 19.382
"AX-89401487" "AX-89401487" "1B" 19.382
"AX-89435977" "AX-89435977" "1B" 19.382
"AX-89625085" "AX-89625085" "1B" 19.382
"AX-89687270" "AX-89687270" "1B" 19.382
"AX-89410985" "AX-89410985" "1B" 19.571
"AX-89429733" "AX-89429733" "1B" 19.571
"AX-89464777" "AX-89464777" "1B" 19.571
"AX-89677596" "AX-89677596" "1B" 19.571
"AX-89410596" "AX-89410596" "1B" 19.571
"AX-89501150" "AX-89501150" "1B" 19.571
"AX-89596610" "AX-89596610" "1B" 19.571
"AX-89749552" "AX-89749552" "1B" 19.571
"AX-89449149" "AX-89449149" "1B" 20.334
"AX-89466857" "AX-89466857" "1B" 20.334
"AX-89481309" "AX-89481309" "1B" 20.334
"AX-89534430" "AX-89534430" "1B" 20.334
"AX-89620935" "AX-89620935" "1B" 20.334
"AX-89739529" "AX-89739529" "1B" 20.334
"AX-89427245" "AX-89427245" "1B" 20.334
"AX-89613310" "AX-89613310" "1B" 20.334
"AX-89688119" "AX-89688119" "1B" 20.334
"AX-89769097" "AX-89769097" "1B" 20.334
"AX-89435996" "AX-89435996" "1B" 30.348
"AX-89312103" "AX-89312103" "1B" 30.539
"AX-89341848" "AX-89341848" "1B" 30.539
"AX-89475278" "AX-89475278" "1B" 30.539
"AX-89523359" "AX-89523359" "1B" 30.539
"AX-89596601" "AX-89596601" "1B" 30.539
"AX-89654580" "AX-89654580" "1B" 30.539
"AX-89325103" "AX-89325103" "1B" 30.539
"AX-89393713" "AX-89393713" "1B" 30.539
"AX-89474205" "AX-89474205" "1B" 30.539
"AX-89511680" "AX-89511680" "1B" 30.539
"AX-89578518" "AX-89578518" "1B" 30.539
"AX-89602924" "AX-89602924" "1B" 30.539
"AX-89609676" "AX-89609676" "1B" 30.539
"AX-89623693" "AX-89623693" "1B" 30.539
"AX-89692302" "AX-89692302" "1B" 30.539
"AX-89493683" "AX-89493683" "1B" 31.32
"AX-89501750" "AX-89501750" "1B" 31.32
"AX-89657095" "AX-89657095" "1B" 31.32
"AX-89683528" "AX-89683528" "1B" 31.32
"AX-89686997" "AX-89686997" "1B" 31.32
"AX-89316340" "AX-89316340" "1B" 31.32
"AX-89339567" "AX-89339567" "1B" 31.32
"AX-89367629" "AX-89367629" "1B" 31.32
"AX-89367645" "AX-89367645" "1B" 31.32
"AX-89625672" "AX-89625672" "1B" 31.32
"AX-89754781" "AX-89754781" "1B" 31.32
"AX-89571117" "AX-89571117" "1B" 31.507
"AX-89668476" "AX-89668476" "1B" 32.443
"AX-89669369" "AX-89669369" "1B" 32.443
"AX-89327483" "AX-89327483" "1B" 32.443
"AX-89439558" "AX-89439558" "1B" 32.443
"AX-89775584" "AX-89775584" "1B" 32.443
"AX-89315340" "AX-89315340" "1B" 32.631
"AX-89412615" "AX-89412615" "1B" 32.631
"AX-89589623" "AX-89589623" "1B" 32.82
"AX-89739637" "AX-89739637" "1B" 32.82
"AX-89703472" "AX-89703472" "1B" 33.008
"AX-89676752" "AX-89676752" "1B" 33.008
"AX-89336463" "AX-89336463" "1B" 33.195
"AX-89419398" "AX-89419398" "1B" 33.195
"AX-89511752" "AX-89511752" "1B" 33.195
"AX-89555036" "AX-89555036" "1B" 33.195
"AX-89703652" "AX-89703652" "1B" 33.195
"AX-89332417" "AX-89332417" "1B" 33.195
"AX-89335894" "AX-89335894" "1B" 33.195
"AX-89478115" "AX-89478115" "1B" 33.195
"AX-89460297" "AX-89460297" "1B" 33.768
"AX-89577461" "AX-89577461" "1B" 33.768
"AX-89535524" "AX-89535524" "1B" 33.768
"AX-89548071" "AX-89548071" "1B" 33.768
"AX-89505237" "AX-89505237" "1B" 34.533
"AX-89350599" "AX-89350599" "1B" 34.909
"AX-89556072" "AX-89556072" "1B" 34.909
"AX-89413532" "AX-89413532" "1B" 35.101
"AX-89716688" "AX-89716688" "1B" 35.101
"AX-89740810" "AX-89740810" "1B" 35.101
"AX-89406938" "AX-89406938" "1B" 35.101
"AX-89682383" "AX-89682383" "1B" 35.101
"AX-89393537" "AX-89393537" "1B" 35.289
"AX-89406035" "AX-89406035" "1B" 35.289
"AX-89562424" "AX-89562424" "1B" 35.289
"AX-89525939" "AX-89525939" "1B" 35.289
"AX-89592561" "AX-89592561" "1B" 35.289
"AX-89372005" "AX-89372005" "1B" 35.482
"AX-89455335" "AX-89455335" "1B" 35.482
"AX-89456815" "AX-89456815" "1B" 35.482
"AX-89493533" "AX-89493533" "1B" 35.482
"AX-89519728" "AX-89519728" "1B" 35.482
"AX-89549611" "AX-89549611" "1B" 35.482
"AX-89556866" "AX-89556866" "1B" 35.482
"AX-89561552" "AX-89561552" "1B" 35.482
"AX-89589856" "AX-89589856" "1B" 35.482
"AX-89332864" "AX-89332864" "1B" 35.482
"AX-89502906" "AX-89502906" "1B" 35.482
"AX-89521682" "AX-89521682" "1B" 35.482
"AX-89689896" "AX-89689896" "1B" 35.482
"AX-89745553" "AX-89745553" "1B" 35.482
"AX-89748755" "AX-89748755" "1B" 35.482
"AX-89741884" "AX-89741884" "1B" 36.466
"AX-89614916" "AX-89614916" "1B" 37.85
"AX-89579036" "AX-89579036" "1B" 38.045
"AX-89745869" "AX-89745869" "1B" 39.203
"AX-89347359" "AX-89347359" "1B" 39.394
"AX-89417637" "AX-89417637" "1B" 39.394
"AX-89434275" "AX-89434275" "1B" 39.394
"AX-89493468" "AX-89493468" "1B" 39.394
"AX-89536052" "AX-89536052" "1B" 39.394
"AX-89603572" "AX-89603572" "1B" 39.394
"AX-89672505" "AX-89672505" "1B" 39.394
"AX-89399044" "AX-89399044" "1B" 39.779
"AX-89515485" "AX-89515485" "1B" 39.779
"AX-89513725" "AX-89513725" "1B" 39.779
"AX-89760514" "AX-89760514" "1B" 39.779
"AX-89350617" "AX-89350617" "1B" 39.97
"AX-89356267" "AX-89356267" "1B" 39.97
"AX-89330730" "AX-89330730" "1B" 39.97
"AX-89648745" "AX-89648745" "1B" 39.97
"AX-89733466" "AX-89733466" "1B" 39.97
"AX-89750424" "AX-89750424" "1B" 39.97
"AX-89455071" "AX-89455071" "1B" 40.163
"AX-89650808" "AX-89650808" "1B" 40.163
"AX-89675560" "AX-89675560" "1B" 40.163
"AX-89472560" "AX-89472560" "1B" 40.163
"AX-89534042" "AX-89534042" "1B" 40.163
"AX-89647538" "AX-89647538" "1B" 40.163
"AX-89385742" "AX-89385742" "1B" 40.355
"AX-89544565" "AX-89544565" "1B" 40.355
"AX-89580282" "AX-89580282" "1B" 40.355
"AX-89775226" "AX-89775226" "1B" 40.355
"AX-89313994" "AX-89313994" "1B" 40.938
"AX-89336629" "AX-89336629" "1B" 40.938
"AX-89353095" "AX-89353095" "1B" 40.938
"AX-89372113" "AX-89372113" "1B" 40.938
"AX-89387285" "AX-89387285" "1B" 40.938
"AX-89395348" "AX-89395348" "1B" 40.938
"AX-89404595" "AX-89404595" "1B" 40.938
"AX-89410830" "AX-89410830" "1B" 40.938
"AX-89411119" "AX-89411119" "1B" 40.938
"AX-89415758" "AX-89415758" "1B" 40.938
"AX-89424336" "AX-89424336" "1B" 40.938
"AX-89426462" "AX-89426462" "1B" 40.938
"AX-89431736" "AX-89431736" "1B" 40.938
"AX-89452929" "AX-89452929" "1B" 40.938
"AX-89454006" "AX-89454006" "1B" 40.938
"AX-89472027" "AX-89472027" "1B" 40.938
"AX-89478140" "AX-89478140" "1B" 40.938
"AX-89490132" "AX-89490132" "1B" 40.938
"AX-89492965" "AX-89492965" "1B" 40.938
"AX-89507320" "AX-89507320" "1B" 40.938
"AX-89524162" "AX-89524162" "1B" 40.938
"AX-89526718" "AX-89526718" "1B" 40.938
"AX-89536509" "AX-89536509" "1B" 40.938
"AX-89543147" "AX-89543147" "1B" 40.938
"AX-89550258" "AX-89550258" "1B" 40.938
"AX-89550636" "AX-89550636" "1B" 40.938
"AX-89555517" "AX-89555517" "1B" 40.938
"AX-89577475" "AX-89577475" "1B" 40.938
"AX-89589072" "AX-89589072" "1B" 40.938
"AX-89609848" "AX-89609848" "1B" 40.938
"AX-89619423" "AX-89619423" "1B" 40.938
"AX-89624423" "AX-89624423" "1B" 40.938
"AX-89628111" "AX-89628111" "1B" 40.938
"AX-89642064" "AX-89642064" "1B" 40.938
"AX-89647488" "AX-89647488" "1B" 40.938
"AX-89663312" "AX-89663312" "1B" 40.938
"AX-89672242" "AX-89672242" "1B" 40.938
"AX-89700734" "AX-89700734" "1B" 40.938
"AX-89715085" "AX-89715085" "1B" 40.938
"AX-89721719" "AX-89721719" "1B" 40.938
"AX-89733624" "AX-89733624" "1B" 40.938
"AX-89738852" "AX-89738852" "1B" 40.938
"AX-89763533" "AX-89763533" "1B" 40.938
"AX-89349705" "AX-89349705" "1B" 40.938
"AX-89439983" "AX-89439983" "1B" 40.938
"AX-89450891" "AX-89450891" "1B" 40.938
"AX-89459351" "AX-89459351" "1B" 40.938
"AX-89466921" "AX-89466921" "1B" 40.938
"AX-89470938" "AX-89470938" "1B" 40.938
"AX-89475718" "AX-89475718" "1B" 40.938
"AX-89492057" "AX-89492057" "1B" 40.938
"AX-89512982" "AX-89512982" "1B" 40.938
"AX-89537289" "AX-89537289" "1B" 40.938
"AX-89570774" "AX-89570774" "1B" 40.938
"AX-89667374" "AX-89667374" "1B" 40.938
"AX-89677307" "AX-89677307" "1B" 40.938
"AX-89695180" "AX-89695180" "1B" 40.938
"AX-89718096" "AX-89718096" "1B" 40.938
"AX-89736673" "AX-89736673" "1B" 40.938
"AX-89741836" "AX-89741836" "1B" 40.938
"AX-89762066" "AX-89762066" "1B" 40.938
"AX-89773540" "AX-89773540" "1B" 40.938
"AX-89775709" "AX-89775709" "1B" 40.938
"AX-89776496" "AX-89776496" "1B" 40.938
"AX-89644929" "AX-89644929" "1B" 41.132
"AX-89386334" "AX-89386334" "1B" 41.899
"AX-89557048" "AX-89557048" "1B" 41.899
"AX-89564993" "AX-89564993" "1B" 41.899
"AX-89690202" "AX-89690202" "1B" 41.899
"AX-89634656" "AX-89634656" "1B" 41.899
"AX-89723045" "AX-89723045" "1B" 41.899
"AX-89314598" "AX-89314598" "1B" 42.089
"AX-89326719" "AX-89326719" "1B" 42.089
"AX-89333522" "AX-89333522" "1B" 42.089
"AX-89339966" "AX-89339966" "1B" 42.089
"AX-89342520" "AX-89342520" "1B" 42.089
"AX-89393213" "AX-89393213" "1B" 42.089
"AX-89409798" "AX-89409798" "1B" 42.089
"AX-89475083" "AX-89475083" "1B" 42.089
"AX-89487089" "AX-89487089" "1B" 42.089
"AX-89518006" "AX-89518006" "1B" 42.089
"AX-89548229" "AX-89548229" "1B" 42.089
"AX-89558441" "AX-89558441" "1B" 42.089
"AX-89571581" "AX-89571581" "1B" 42.089
"AX-89625742" "AX-89625742" "1B" 42.089
"AX-89630348" "AX-89630348" "1B" 42.089
"AX-89639945" "AX-89639945" "1B" 42.089
"AX-89683346" "AX-89683346" "1B" 42.089
"AX-89688773" "AX-89688773" "1B" 42.089
"AX-89699333" "AX-89699333" "1B" 42.089
"AX-89700773" "AX-89700773" "1B" 42.089
"AX-89730542" "AX-89730542" "1B" 42.089
"AX-89753474" "AX-89753474" "1B" 42.089
"AX-89774550" "AX-89774550" "1B" 42.089
"AX-89410916" "AX-89410916" "1B" 42.089
"AX-89649543" "AX-89649543" "1B" 42.089
"AX-89661153" "AX-89661153" "1B" 42.089
"AX-89676836" "AX-89676836" "1B" 42.089
"AX-89729516" "AX-89729516" "1B" 42.089
"AX-89737944" "AX-89737944" "1B" 42.089
"AX-89746150" "AX-89746150" "1B" 42.089
"AX-89748203" "AX-89748203" "1B" 42.089
"AX-89748564" "AX-89748564" "1B" 42.089
"AX-89399889" "AX-89399889" "1B" 43.245
"AX-89407677" "AX-89407677" "1B" 43.245
"AX-89451287" "AX-89451287" "1B" 43.245
"AX-89464060" "AX-89464060" "1B" 43.245
"AX-89465623" "AX-89465623" "1B" 43.245
"AX-89493724" "AX-89493724" "1B" 43.245
"AX-89567115" "AX-89567115" "1B" 43.245
"AX-89657612" "AX-89657612" "1B" 43.245
"AX-89742280" "AX-89742280" "1B" 43.245
"AX-89751299" "AX-89751299" "1B" 43.245
"AX-89765481" "AX-89765481" "1B" 43.245
"AX-89384611" "AX-89384611" "1B" 43.245
"AX-89420310" "AX-89420310" "1B" 43.245
"AX-89518429" "AX-89518429" "1B" 43.245
"AX-89554525" "AX-89554525" "1B" 43.245
"AX-89613587" "AX-89613587" "1B" 43.245
"AX-89637130" "AX-89637130" "1B" 43.245
"AX-89709775" "AX-89709775" "1B" 43.245
"AX-89745279" "AX-89745279" "1B" 43.245
"AX-86167718" "AX-86167718" "1B" 44.015
"AX-89316054" "AX-89316054" "1B" 44.015
"AX-89322214" "AX-89322214" "1B" 44.015
"AX-89378735" "AX-89378735" "1B" 44.015
"AX-89407044" "AX-89407044" "1B" 44.015
"AX-89465296" "AX-89465296" "1B" 44.015
"AX-89479292" "AX-89479292" "1B" 44.015
"AX-89482701" "AX-89482701" "1B" 44.015
"AX-89529622" "AX-89529622" "1B" 44.015
"AX-89634406" "AX-89634406" "1B" 44.015
"AX-89762569" "AX-89762569" "1B" 44.015
"AX-89353881" "AX-89353881" "1B" 44.015
"AX-89746372" "AX-89746372" "1B" 44.015
"AX-89334665" "AX-89334665" "1B" 44.4
"AX-89664651" "AX-89664651" "1B" 44.592
"AX-89641301" "AX-89641301" "1B" 45.356
"AX-89469678" "AX-89469678" "1B" 51.555
"AX-89685205" "AX-89685205" "1B" 52.513
"AX-89659923" "AX-89659923" "1B" 52.705
"AX-89334597" "AX-89334597" "1B" 52.896
"AX-89337508" "AX-89337508" "1B" 53.086
"AX-89348085" "AX-89348085" "1B" 53.086
"AX-89383600" "AX-89383600" "1B" 53.086
"AX-89446851" "AX-89446851" "1B" 53.086
"AX-89460692" "AX-89460692" "1B" 53.086
"AX-89492455" "AX-89492455" "1B" 53.086
"AX-89506949" "AX-89506949" "1B" 53.086
"AX-89646494" "AX-89646494" "1B" 53.086
"AX-89659324" "AX-89659324" "1B" 53.086
"AX-89662661" "AX-89662661" "1B" 53.086
"AX-89673014" "AX-89673014" "1B" 53.086
"AX-89768152" "AX-89768152" "1B" 53.086
"AX-89419813" "AX-89419813" "1B" 53.086
"AX-89492645" "AX-89492645" "1B" 53.086
"AX-89662066" "AX-89662066" "1B" 53.086
"AX-89729801" "AX-89729801" "1B" 53.086
"AX-89736948" "AX-89736948" "1B" 53.086
"AX-89377078" "AX-89377078" "1B" 53.659
"AX-89385679" "AX-89385679" "1B" 53.659
"AX-89529356" "AX-89529356" "1B" 53.659
"AX-89346627" "AX-89346627" "1B" 53.852
"AX-89414997" "AX-89414997" "1B" 53.852
"AX-89482108" "AX-89482108" "1B" 53.852
"AX-89576350" "AX-89576350" "1B" 53.852
"AX-89596819" "AX-89596819" "1B" 53.852
"AX-89617204" "AX-89617204" "1B" 53.852
"AX-89625907" "AX-89625907" "1B" 53.852
"AX-89641830" "AX-89641830" "1B" 53.852
"AX-89643811" "AX-89643811" "1B" 53.852
"AX-89679985" "AX-89679985" "1B" 53.852
"AX-89708614" "AX-89708614" "1B" 53.852
"AX-89720001" "AX-89720001" "1B" 53.852
"AX-89729394" "AX-89729394" "1B" 53.852
"AX-89769852" "AX-89769852" "1B" 53.852
"AX-89502483" "AX-89502483" "1B" 53.852
"AX-89527348" "AX-89527348" "1B" 53.852
"AX-89313729" "AX-89313729" "1B" 54.05
"AX-89317794" "AX-89317794" "1B" 54.05
"AX-89325500" "AX-89325500" "1B" 54.05
"AX-89351078" "AX-89351078" "1B" 54.05
"AX-89352785" "AX-89352785" "1B" 54.05
"AX-89366788" "AX-89366788" "1B" 54.05
"AX-89372099" "AX-89372099" "1B" 54.05
"AX-89394641" "AX-89394641" "1B" 54.05
"AX-89422035" "AX-89422035" "1B" 54.05
"AX-89423936" "AX-89423936" "1B" 54.05
"AX-89440800" "AX-89440800" "1B" 54.05
"AX-89441618" "AX-89441618" "1B" 54.05
"AX-89444300" "AX-89444300" "1B" 54.05
"AX-89450125" "AX-89450125" "1B" 54.05
"AX-89463549" "AX-89463549" "1B" 54.05
"AX-89480108" "AX-89480108" "1B" 54.05
"AX-89484178" "AX-89484178" "1B" 54.05
"AX-89486572" "AX-89486572" "1B" 54.05
"AX-89499396" "AX-89499396" "1B" 54.05
"AX-89504040" "AX-89504040" "1B" 54.05
"AX-89525611" "AX-89525611" "1B" 54.05
"AX-89547791" "AX-89547791" "1B" 54.05
"AX-89576359" "AX-89576359" "1B" 54.05
"AX-89594606" "AX-89594606" "1B" 54.05
"AX-89622940" "AX-89622940" "1B" 54.05
"AX-89637314" "AX-89637314" "1B" 54.05
"AX-89640124" "AX-89640124" "1B" 54.05
"AX-89645894" "AX-89645894" "1B" 54.05
"AX-89668114" "AX-89668114" "1B" 54.05
"AX-89673405" "AX-89673405" "1B" 54.05
"AX-89674327" "AX-89674327" "1B" 54.05
"AX-89700312" "AX-89700312" "1B" 54.05
"AX-89715268" "AX-89715268" "1B" 54.05
"AX-89720082" "AX-89720082" "1B" 54.05
"AX-89727685" "AX-89727685" "1B" 54.05
"AX-89734118" "AX-89734118" "1B" 54.05
"AX-89748391" "AX-89748391" "1B" 54.05
"AX-89755806" "AX-89755806" "1B" 54.05
"AX-89766360" "AX-89766360" "1B" 54.05
"AX-89777567" "AX-89777567" "1B" 54.05
"AX-89431939" "AX-89431939" "1B" 54.05
"AX-89432576" "AX-89432576" "1B" 54.05
"AX-89453800" "AX-89453800" "1B" 54.05
"AX-89479735" "AX-89479735" "1B" 54.05
"AX-89563198" "AX-89563198" "1B" 54.05
"AX-89599198" "AX-89599198" "1B" 54.05
"AX-89631549" "AX-89631549" "1B" 54.05
"AX-89638297" "AX-89638297" "1B" 54.05
"AX-89652326" "AX-89652326" "1B" 54.05
"AX-89759827" "AX-89759827" "1B" 54.05
"AX-89775107" "AX-89775107" "1B" 54.05
"AX-89321031" "AX-89321031" "1B" 54.245
"AX-89335604" "AX-89335604" "1B" 54.245
"AX-89338654" "AX-89338654" "1B" 54.245
"AX-89349382" "AX-89349382" "1B" 54.245
"AX-89368341" "AX-89368341" "1B" 54.245
"AX-89369277" "AX-89369277" "1B" 54.245
"AX-89372317" "AX-89372317" "1B" 54.245
"AX-89372985" "AX-89372985" "1B" 54.245
"AX-89376081" "AX-89376081" "1B" 54.245
"AX-89377855" "AX-89377855" "1B" 54.245
"AX-89378303" "AX-89378303" "1B" 54.245
"AX-89378618" "AX-89378618" "1B" 54.245
"AX-89379344" "AX-89379344" "1B" 54.245
"AX-89387481" "AX-89387481" "1B" 54.245
"AX-89388777" "AX-89388777" "1B" 54.245
"AX-89393828" "AX-89393828" "1B" 54.245
"AX-89394070" "AX-89394070" "1B" 54.245
"AX-89394116" "AX-89394116" "1B" 54.245
"AX-89396830" "AX-89396830" "1B" 54.245
"AX-89409709" "AX-89409709" "1B" 54.245
"AX-89411134" "AX-89411134" "1B" 54.245
"AX-89415045" "AX-89415045" "1B" 54.245
"AX-89415819" "AX-89415819" "1B" 54.245
"AX-89417587" "AX-89417587" "1B" 54.245
"AX-89419172" "AX-89419172" "1B" 54.245
"AX-89423979" "AX-89423979" "1B" 54.245
"AX-89424335" "AX-89424335" "1B" 54.245
"AX-89427805" "AX-89427805" "1B" 54.245
"AX-89431818" "AX-89431818" "1B" 54.245
"AX-89438853" "AX-89438853" "1B" 54.245
"AX-89440874" "AX-89440874" "1B" 54.245
"AX-89443051" "AX-89443051" "1B" 54.245
"AX-89448245" "AX-89448245" "1B" 54.245
"AX-89455871" "AX-89455871" "1B" 54.245
"AX-89457227" "AX-89457227" "1B" 54.245
"AX-89459753" "AX-89459753" "1B" 54.245
"AX-89463781" "AX-89463781" "1B" 54.245
"AX-89465135" "AX-89465135" "1B" 54.245
"AX-89470617" "AX-89470617" "1B" 54.245
"AX-89473140" "AX-89473140" "1B" 54.245
"AX-89501016" "AX-89501016" "1B" 54.245
"AX-89501511" "AX-89501511" "1B" 54.245
"AX-89511086" "AX-89511086" "1B" 54.245
"AX-89515247" "AX-89515247" "1B" 54.245
"AX-89530869" "AX-89530869" "1B" 54.245
"AX-89538949" "AX-89538949" "1B" 54.245
"AX-89543100" "AX-89543100" "1B" 54.245
"AX-89544528" "AX-89544528" "1B" 54.245
"AX-89548041" "AX-89548041" "1B" 54.245
"AX-89551484" "AX-89551484" "1B" 54.245
"AX-89557004" "AX-89557004" "1B" 54.245
"AX-89572751" "AX-89572751" "1B" 54.245
"AX-89575216" "AX-89575216" "1B" 54.245
"AX-89576866" "AX-89576866" "1B" 54.245
"AX-89580717" "AX-89580717" "1B" 54.245
"AX-89584235" "AX-89584235" "1B" 54.245
"AX-89584283" "AX-89584283" "1B" 54.245
"AX-89589077" "AX-89589077" "1B" 54.245
"AX-89594084" "AX-89594084" "1B" 54.245
"AX-89597168" "AX-89597168" "1B" 54.245
"AX-89599043" "AX-89599043" "1B" 54.245
"AX-89601757" "AX-89601757" "1B" 54.245
"AX-89603023" "AX-89603023" "1B" 54.245
"AX-89603963" "AX-89603963" "1B" 54.245
"AX-89606287" "AX-89606287" "1B" 54.245
"AX-89608606" "AX-89608606" "1B" 54.245
"AX-89611215" "AX-89611215" "1B" 54.245
"AX-89614153" "AX-89614153" "1B" 54.245
"AX-89619665" "AX-89619665" "1B" 54.245
"AX-89620721" "AX-89620721" "1B" 54.245
"AX-89621720" "AX-89621720" "1B" 54.245
"AX-89622932" "AX-89622932" "1B" 54.245
"AX-89624625" "AX-89624625" "1B" 54.245
"AX-89628725" "AX-89628725" "1B" 54.245
"AX-89631222" "AX-89631222" "1B" 54.245
"AX-89635366" "AX-89635366" "1B" 54.245
"AX-89647472" "AX-89647472" "1B" 54.245
"AX-89654634" "AX-89654634" "1B" 54.245
"AX-89661467" "AX-89661467" "1B" 54.245
"AX-89665375" "AX-89665375" "1B" 54.245
"AX-89671857" "AX-89671857" "1B" 54.245
"AX-89676814" "AX-89676814" "1B" 54.245
"AX-89684983" "AX-89684983" "1B" 54.245
"AX-89688692" "AX-89688692" "1B" 54.245
"AX-89693814" "AX-89693814" "1B" 54.245
"AX-89694496" "AX-89694496" "1B" 54.245
"AX-89703495" "AX-89703495" "1B" 54.245
"AX-89706720" "AX-89706720" "1B" 54.245
"AX-89712388" "AX-89712388" "1B" 54.245
"AX-89719887" "AX-89719887" "1B" 54.245
"AX-89725395" "AX-89725395" "1B" 54.245
"AX-89729671" "AX-89729671" "1B" 54.245
"AX-89734354" "AX-89734354" "1B" 54.245
"AX-89737437" "AX-89737437" "1B" 54.245
"AX-89749006" "AX-89749006" "1B" 54.245
"AX-89750224" "AX-89750224" "1B" 54.245
"AX-89752208" "AX-89752208" "1B" 54.245
"AX-89753631" "AX-89753631" "1B" 54.245
"AX-89754870" "AX-89754870" "1B" 54.245
"AX-89762212" "AX-89762212" "1B" 54.245
"AX-89763492" "AX-89763492" "1B" 54.245
"AX-89764933" "AX-89764933" "1B" 54.245
"AX-89775400" "AX-89775400" "1B" 54.245
"AX-89317283" "AX-89317283" "1B" 54.245
"AX-89333976" "AX-89333976" "1B" 54.245
"AX-89350710" "AX-89350710" "1B" 54.245
"AX-89384858" "AX-89384858" "1B" 54.245
"AX-89413980" "AX-89413980" "1B" 54.245
"AX-89420726" "AX-89420726" "1B" 54.245
"AX-89430764" "AX-89430764" "1B" 54.245
"AX-89480647" "AX-89480647" "1B" 54.245
"AX-89486728" "AX-89486728" "1B" 54.245
"AX-89503249" "AX-89503249" "1B" 54.245
"AX-89506466" "AX-89506466" "1B" 54.245
"AX-89516819" "AX-89516819" "1B" 54.245
"AX-89519527" "AX-89519527" "1B" 54.245
"AX-89521514" "AX-89521514" "1B" 54.245
"AX-89529493" "AX-89529493" "1B" 54.245
"AX-89538296" "AX-89538296" "1B" 54.245
"AX-89547395" "AX-89547395" "1B" 54.245
"AX-89576877" "AX-89576877" "1B" 54.245
"AX-89582472" "AX-89582472" "1B" 54.245
"AX-89586193" "AX-89586193" "1B" 54.245
"AX-89588925" "AX-89588925" "1B" 54.245
"AX-89590220" "AX-89590220" "1B" 54.245
"AX-89594722" "AX-89594722" "1B" 54.245
"AX-89607578" "AX-89607578" "1B" 54.245
"AX-89612569" "AX-89612569" "1B" 54.245
"AX-89636006" "AX-89636006" "1B" 54.245
"AX-89687263" "AX-89687263" "1B" 54.245
"AX-89693308" "AX-89693308" "1B" 54.245
"AX-89712091" "AX-89712091" "1B" 54.245
"AX-89737909" "AX-89737909" "1B" 54.245
"AX-89743456" "AX-89743456" "1B" 54.245
"AX-89750538" "AX-89750538" "1B" 54.245
"AX-89310635" "AX-89310635" "1B" 54.437
"AX-89328542" "AX-89328542" "1B" 54.437
"AX-89329560" "AX-89329560" "1B" 54.437
"AX-89335599" "AX-89335599" "1B" 54.437
"AX-89342564" "AX-89342564" "1B" 54.437
"AX-89351622" "AX-89351622" "1B" 54.437
"AX-89380983" "AX-89380983" "1B" 54.437
"AX-89384565" "AX-89384565" "1B" 54.437
"AX-89387397" "AX-89387397" "1B" 54.437
"AX-89390838" "AX-89390838" "1B" 54.437
"AX-89430170" "AX-89430170" "1B" 54.437
"AX-89441693" "AX-89441693" "1B" 54.437
"AX-89542522" "AX-89542522" "1B" 54.437
"AX-89548620" "AX-89548620" "1B" 54.437
"AX-89595159" "AX-89595159" "1B" 54.437
"AX-89615396" "AX-89615396" "1B" 54.437
"AX-89616024" "AX-89616024" "1B" 54.437
"AX-89630588" "AX-89630588" "1B" 54.437
"AX-89657040" "AX-89657040" "1B" 54.437
"AX-89671705" "AX-89671705" "1B" 54.437
"AX-89676030" "AX-89676030" "1B" 54.437
"AX-89706901" "AX-89706901" "1B" 54.437
"AX-89731785" "AX-89731785" "1B" 54.437
"AX-89732318" "AX-89732318" "1B" 54.437
"AX-89738830" "AX-89738830" "1B" 54.437
"AX-89770143" "AX-89770143" "1B" 54.437
"AX-89357767" "AX-89357767" "1B" 54.437
"AX-89432195" "AX-89432195" "1B" 54.437
"AX-89639005" "AX-89639005" "1B" 54.437
"AX-89358934" "AX-89358934" "1B" 54.823
"AX-89361042" "AX-89361042" "1B" 54.823
"AX-89466481" "AX-89466481" "1B" 54.823
"AX-89502093" "AX-89502093" "1B" 54.823
"AX-89627537" "AX-89627537" "1B" 54.823
"AX-89724546" "AX-89724546" "1B" 54.823
"AX-89395168" "AX-89395168" "1B" 54.823
"AX-89357888" "AX-89357888" "1B" 55.014
"AX-89397421" "AX-89397421" "1B" 55.014
"AX-89397748" "AX-89397748" "1B" 55.014
"AX-89412131" "AX-89412131" "1B" 55.014
"AX-89421507" "AX-89421507" "1B" 55.014
"AX-89436845" "AX-89436845" "1B" 55.014
"AX-89445197" "AX-89445197" "1B" 55.014
"AX-89465682" "AX-89465682" "1B" 55.014
"AX-89475328" "AX-89475328" "1B" 55.014
"AX-89483673" "AX-89483673" "1B" 55.014
"AX-89491405" "AX-89491405" "1B" 55.014
"AX-89493714" "AX-89493714" "1B" 55.014
"AX-89503842" "AX-89503842" "1B" 55.014
"AX-89511507" "AX-89511507" "1B" 55.014
"AX-89513204" "AX-89513204" "1B" 55.014
"AX-89550699" "AX-89550699" "1B" 55.014
"AX-89554609" "AX-89554609" "1B" 55.014
"AX-89562732" "AX-89562732" "1B" 55.014
"AX-89568994" "AX-89568994" "1B" 55.014
"AX-89572098" "AX-89572098" "1B" 55.014
"AX-89576701" "AX-89576701" "1B" 55.014
"AX-89597893" "AX-89597893" "1B" 55.014
"AX-89621953" "AX-89621953" "1B" 55.014
"AX-89627524" "AX-89627524" "1B" 55.014
"AX-89658840" "AX-89658840" "1B" 55.014
"AX-89660426" "AX-89660426" "1B" 55.014
"AX-89679574" "AX-89679574" "1B" 55.014
"AX-89693212" "AX-89693212" "1B" 55.014
"AX-89694702" "AX-89694702" "1B" 55.014
"AX-89696543" "AX-89696543" "1B" 55.014
"AX-89715265" "AX-89715265" "1B" 55.014
"AX-89718599" "AX-89718599" "1B" 55.014
"AX-89730802" "AX-89730802" "1B" 55.014
"AX-89744587" "AX-89744587" "1B" 55.014
"AX-89744608" "AX-89744608" "1B" 55.014
"AX-89765748" "AX-89765748" "1B" 55.014
"AX-89776449" "AX-89776449" "1B" 55.014
"AX-89404525" "AX-89404525" "1B" 55.014
"AX-89493510" "AX-89493510" "1B" 55.014
"AX-89499542" "AX-89499542" "1B" 55.014
"AX-89638159" "AX-89638159" "1B" 55.014
"AX-89654940" "AX-89654940" "1B" 55.014
"AX-89678341" "AX-89678341" "1B" 55.014
"AX-89709259" "AX-89709259" "1B" 55.014
"AX-89754241" "AX-89754241" "1B" 55.014
"AX-89771800" "AX-89771800" "1B" 55.014
"AX-89311343" "AX-89311343" "1B" 56.375
"AX-89317549" "AX-89317549" "1B" 56.375
"AX-89321976" "AX-89321976" "1B" 56.375
"AX-89324415" "AX-89324415" "1B" 56.375
"AX-89326100" "AX-89326100" "1B" 56.375
"AX-89326402" "AX-89326402" "1B" 56.375
"AX-89349916" "AX-89349916" "1B" 56.375
"AX-89354234" "AX-89354234" "1B" 56.375
"AX-89356843" "AX-89356843" "1B" 56.375
"AX-89358130" "AX-89358130" "1B" 56.375
"AX-89363961" "AX-89363961" "1B" 56.375
"AX-89366577" "AX-89366577" "1B" 56.375
"AX-89369449" "AX-89369449" "1B" 56.375
"AX-89373380" "AX-89373380" "1B" 56.375
"AX-89373883" "AX-89373883" "1B" 56.375
"AX-89374079" "AX-89374079" "1B" 56.375
"AX-89377721" "AX-89377721" "1B" 56.375
"AX-89383767" "AX-89383767" "1B" 56.375
"AX-89384572" "AX-89384572" "1B" 56.375
"AX-89385949" "AX-89385949" "1B" 56.375
"AX-89386515" "AX-89386515" "1B" 56.375
"AX-89390135" "AX-89390135" "1B" 56.375
"AX-89391203" "AX-89391203" "1B" 56.375
"AX-89395338" "AX-89395338" "1B" 56.375
"AX-89396254" "AX-89396254" "1B" 56.375
"AX-89400909" "AX-89400909" "1B" 56.375
"AX-89413182" "AX-89413182" "1B" 56.375
"AX-89413629" "AX-89413629" "1B" 56.375
"AX-89419517" "AX-89419517" "1B" 56.375
"AX-89419615" "AX-89419615" "1B" 56.375
"AX-89420130" "AX-89420130" "1B" 56.375
"AX-89420302" "AX-89420302" "1B" 56.375
"AX-89429111" "AX-89429111" "1B" 56.375
"AX-89433628" "AX-89433628" "1B" 56.375
"AX-89433762" "AX-89433762" "1B" 56.375
"AX-89436762" "AX-89436762" "1B" 56.375
"AX-89437073" "AX-89437073" "1B" 56.375
"AX-89443310" "AX-89443310" "1B" 56.375
"AX-89450187" "AX-89450187" "1B" 56.375
"AX-89451618" "AX-89451618" "1B" 56.375
"AX-89458685" "AX-89458685" "1B" 56.375
"AX-89459359" "AX-89459359" "1B" 56.375
"AX-89463270" "AX-89463270" "1B" 56.375
"AX-89464462" "AX-89464462" "1B" 56.375
"AX-89471376" "AX-89471376" "1B" 56.375
"AX-89478992" "AX-89478992" "1B" 56.375
"AX-89481804" "AX-89481804" "1B" 56.375
"AX-89485473" "AX-89485473" "1B" 56.375
"AX-89492297" "AX-89492297" "1B" 56.375
"AX-89496618" "AX-89496618" "1B" 56.375
"AX-89496710" "AX-89496710" "1B" 56.375
"AX-89499268" "AX-89499268" "1B" 56.375
"AX-89504413" "AX-89504413" "1B" 56.375
"AX-89505926" "AX-89505926" "1B" 56.375
"AX-89511955" "AX-89511955" "1B" 56.375
"AX-89516536" "AX-89516536" "1B" 56.375
"AX-89517365" "AX-89517365" "1B" 56.375
"AX-89517410" "AX-89517410" "1B" 56.375
"AX-89521001" "AX-89521001" "1B" 56.375
"AX-89523550" "AX-89523550" "1B" 56.375
"AX-89524438" "AX-89524438" "1B" 56.375
"AX-89525603" "AX-89525603" "1B" 56.375
"AX-89527129" "AX-89527129" "1B" 56.375
"AX-89528694" "AX-89528694" "1B" 56.375
"AX-89530313" "AX-89530313" "1B" 56.375
"AX-89530471" "AX-89530471" "1B" 56.375
"AX-89533652" "AX-89533652" "1B" 56.375
"AX-89534871" "AX-89534871" "1B" 56.375
"AX-89538812" "AX-89538812" "1B" 56.375
"AX-89540222" "AX-89540222" "1B" 56.375
"AX-89540948" "AX-89540948" "1B" 56.375
"AX-89542488" "AX-89542488" "1B" 56.375
"AX-89547622" "AX-89547622" "1B" 56.375
"AX-89548573" "AX-89548573" "1B" 56.375
"AX-89550075" "AX-89550075" "1B" 56.375
"AX-89550509" "AX-89550509" "1B" 56.375
"AX-89554329" "AX-89554329" "1B" 56.375
"AX-89557437" "AX-89557437" "1B" 56.375
"AX-89559170" "AX-89559170" "1B" 56.375
"AX-89560962" "AX-89560962" "1B" 56.375
"AX-89562237" "AX-89562237" "1B" 56.375
"AX-89566015" "AX-89566015" "1B" 56.375
"AX-89570199" "AX-89570199" "1B" 56.375
"AX-89573081" "AX-89573081" "1B" 56.375
"AX-89576108" "AX-89576108" "1B" 56.375
"AX-89583196" "AX-89583196" "1B" 56.375
"AX-89584802" "AX-89584802" "1B" 56.375
"AX-89586521" "AX-89586521" "1B" 56.375
"AX-89592052" "AX-89592052" "1B" 56.375
"AX-89592890" "AX-89592890" "1B" 56.375
"AX-89595260" "AX-89595260" "1B" 56.375
"AX-89603513" "AX-89603513" "1B" 56.375
"AX-89603848" "AX-89603848" "1B" 56.375
"AX-89604620" "AX-89604620" "1B" 56.375
"AX-89607761" "AX-89607761" "1B" 56.375
"AX-89609908" "AX-89609908" "1B" 56.375
"AX-89611218" "AX-89611218" "1B" 56.375
"AX-89615658" "AX-89615658" "1B" 56.375
"AX-89618101" "AX-89618101" "1B" 56.375
"AX-89620674" "AX-89620674" "1B" 56.375
"AX-89623442" "AX-89623442" "1B" 56.375
"AX-89628741" "AX-89628741" "1B" 56.375
"AX-89630112" "AX-89630112" "1B" 56.375
"AX-89633184" "AX-89633184" "1B" 56.375
"AX-89633517" "AX-89633517" "1B" 56.375
"AX-89647248" "AX-89647248" "1B" 56.375
"AX-89647429" "AX-89647429" "1B" 56.375
"AX-89648474" "AX-89648474" "1B" 56.375
"AX-89652515" "AX-89652515" "1B" 56.375
"AX-89656392" "AX-89656392" "1B" 56.375
"AX-89657324" "AX-89657324" "1B" 56.375
"AX-89659961" "AX-89659961" "1B" 56.375
"AX-89663311" "AX-89663311" "1B" 56.375
"AX-89664588" "AX-89664588" "1B" 56.375
"AX-89664951" "AX-89664951" "1B" 56.375
"AX-89671412" "AX-89671412" "1B" 56.375
"AX-89683973" "AX-89683973" "1B" 56.375
"AX-89686514" "AX-89686514" "1B" 56.375
"AX-89687718" "AX-89687718" "1B" 56.375
"AX-89688116" "AX-89688116" "1B" 56.375
"AX-89688665" "AX-89688665" "1B" 56.375
"AX-89689025" "AX-89689025" "1B" 56.375
"AX-89692677" "AX-89692677" "1B" 56.375
"AX-89692731" "AX-89692731" "1B" 56.375
"AX-89694577" "AX-89694577" "1B" 56.375
"AX-89700983" "AX-89700983" "1B" 56.375
"AX-89701793" "AX-89701793" "1B" 56.375
"AX-89704856" "AX-89704856" "1B" 56.375
"AX-89705558" "AX-89705558" "1B" 56.375
"AX-89706646" "AX-89706646" "1B" 56.375
"AX-89709297" "AX-89709297" "1B" 56.375
"AX-89712723" "AX-89712723" "1B" 56.375
"AX-89713039" "AX-89713039" "1B" 56.375
"AX-89713598" "AX-89713598" "1B" 56.375
"AX-89715539" "AX-89715539" "1B" 56.375
"AX-89718265" "AX-89718265" "1B" 56.375
"AX-89718839" "AX-89718839" "1B" 56.375
"AX-89719539" "AX-89719539" "1B" 56.375
"AX-89722453" "AX-89722453" "1B" 56.375
"AX-89722903" "AX-89722903" "1B" 56.375
"AX-89732971" "AX-89732971" "1B" 56.375
"AX-89733955" "AX-89733955" "1B" 56.375
"AX-89734726" "AX-89734726" "1B" 56.375
"AX-89735179" "AX-89735179" "1B" 56.375
"AX-89738618" "AX-89738618" "1B" 56.375
"AX-89744263" "AX-89744263" "1B" 56.375
"AX-89746647" "AX-89746647" "1B" 56.375
"AX-89752799" "AX-89752799" "1B" 56.375
"AX-89754156" "AX-89754156" "1B" 56.375
"AX-89761942" "AX-89761942" "1B" 56.375
"AX-89772380" "AX-89772380" "1B" 56.375
"AX-89316106" "AX-89316106" "1B" 56.375
"AX-89349466" "AX-89349466" "1B" 56.375
"AX-89379976" "AX-89379976" "1B" 56.375
"AX-89391610" "AX-89391610" "1B" 56.375
"AX-89433103" "AX-89433103" "1B" 56.375
"AX-89441032" "AX-89441032" "1B" 56.375
"AX-89446572" "AX-89446572" "1B" 56.375
"AX-89452958" "AX-89452958" "1B" 56.375
"AX-89464569" "AX-89464569" "1B" 56.375
"AX-89511609" "AX-89511609" "1B" 56.375
"AX-89514332" "AX-89514332" "1B" 56.375
"AX-89519538" "AX-89519538" "1B" 56.375
"AX-89519982" "AX-89519982" "1B" 56.375
"AX-89531378" "AX-89531378" "1B" 56.375
"AX-89567125" "AX-89567125" "1B" 56.375
"AX-89598158" "AX-89598158" "1B" 56.375
"AX-89612122" "AX-89612122" "1B" 56.375
"AX-89626322" "AX-89626322" "1B" 56.375
"AX-89640122" "AX-89640122" "1B" 56.375
"AX-89706645" "AX-89706645" "1B" 56.375
"AX-89725737" "AX-89725737" "1B" 56.375
"AX-89732479" "AX-89732479" "1B" 56.375
"AX-89736607" "AX-89736607" "1B" 56.375
"AX-89739207" "AX-89739207" "1B" 56.375
"AX-89739758" "AX-89739758" "1B" 56.375
"AX-89747730" "AX-89747730" "1B" 56.375
"AX-89765268" "AX-89765268" "1B" 56.375
"AX-89775152" "AX-89775152" "1B" 56.375
"AX-89310859" "AX-89310859" "1B" 56.569
"AX-89313963" "AX-89313963" "1B" 56.569
"AX-89317738" "AX-89317738" "1B" 56.569
"AX-89321851" "AX-89321851" "1B" 56.569
"AX-89325686" "AX-89325686" "1B" 56.569
"AX-89327440" "AX-89327440" "1B" 56.569
"AX-89332743" "AX-89332743" "1B" 56.569
"AX-89332762" "AX-89332762" "1B" 56.569
"AX-89337145" "AX-89337145" "1B" 56.569
"AX-89338059" "AX-89338059" "1B" 56.569
"AX-89338856" "AX-89338856" "1B" 56.569
"AX-89341017" "AX-89341017" "1B" 56.569
"AX-89342761" "AX-89342761" "1B" 56.569
"AX-89352187" "AX-89352187" "1B" 56.569
"AX-89362635" "AX-89362635" "1B" 56.569
"AX-89364164" "AX-89364164" "1B" 56.569
"AX-89369313" "AX-89369313" "1B" 56.569
"AX-89370521" "AX-89370521" "1B" 56.569
"AX-89372080" "AX-89372080" "1B" 56.569
"AX-89372944" "AX-89372944" "1B" 56.569
"AX-89377253" "AX-89377253" "1B" 56.569
"AX-89378864" "AX-89378864" "1B" 56.569
"AX-89379632" "AX-89379632" "1B" 56.569
"AX-89382657" "AX-89382657" "1B" 56.569
"AX-89396154" "AX-89396154" "1B" 56.569
"AX-89397762" "AX-89397762" "1B" 56.569
"AX-89400183" "AX-89400183" "1B" 56.569
"AX-89414244" "AX-89414244" "1B" 56.569
"AX-89418255" "AX-89418255" "1B" 56.569
"AX-89426422" "AX-89426422" "1B" 56.569
"AX-89427408" "AX-89427408" "1B" 56.569
"AX-89428380" "AX-89428380" "1B" 56.569
"AX-89430120" "AX-89430120" "1B" 56.569
"AX-89430613" "AX-89430613" "1B" 56.569
"AX-89432879" "AX-89432879" "1B" 56.569
"AX-89437039" "AX-89437039" "1B" 56.569
"AX-89442429" "AX-89442429" "1B" 56.569
"AX-89448632" "AX-89448632" "1B" 56.569
"AX-89450073" "AX-89450073" "1B" 56.569
"AX-89452291" "AX-89452291" "1B" 56.569
"AX-89453887" "AX-89453887" "1B" 56.569
"AX-89460433" "AX-89460433" "1B" 56.569
"AX-89462810" "AX-89462810" "1B" 56.569
"AX-89465727" "AX-89465727" "1B" 56.569
"AX-89466913" "AX-89466913" "1B" 56.569
"AX-89467363" "AX-89467363" "1B" 56.569
"AX-89467561" "AX-89467561" "1B" 56.569
"AX-89475637" "AX-89475637" "1B" 56.569
"AX-89477025" "AX-89477025" "1B" 56.569
"AX-89479619" "AX-89479619" "1B" 56.569
"AX-89487278" "AX-89487278" "1B" 56.569
"AX-89494737" "AX-89494737" "1B" 56.569
"AX-89498336" "AX-89498336" "1B" 56.569
"AX-89499471" "AX-89499471" "1B" 56.569
"AX-89500343" "AX-89500343" "1B" 56.569
"AX-89502077" "AX-89502077" "1B" 56.569
"AX-89503497" "AX-89503497" "1B" 56.569
"AX-89506066" "AX-89506066" "1B" 56.569
"AX-89508986" "AX-89508986" "1B" 56.569
"AX-89513732" "AX-89513732" "1B" 56.569
"AX-89515152" "AX-89515152" "1B" 56.569
"AX-89519594" "AX-89519594" "1B" 56.569
"AX-89521543" "AX-89521543" "1B" 56.569
"AX-89525408" "AX-89525408" "1B" 56.569
"AX-89531714" "AX-89531714" "1B" 56.569
"AX-89535714" "AX-89535714" "1B" 56.569
"AX-89537727" "AX-89537727" "1B" 56.569
"AX-89538896" "AX-89538896" "1B" 56.569
"AX-89547325" "AX-89547325" "1B" 56.569
"AX-89549093" "AX-89549093" "1B" 56.569
"AX-89549366" "AX-89549366" "1B" 56.569
"AX-89549370" "AX-89549370" "1B" 56.569
"AX-89552089" "AX-89552089" "1B" 56.569
"AX-89553436" "AX-89553436" "1B" 56.569
"AX-89555962" "AX-89555962" "1B" 56.569
"AX-89558793" "AX-89558793" "1B" 56.569
"AX-89566472" "AX-89566472" "1B" 56.569
"AX-89567397" "AX-89567397" "1B" 56.569
"AX-89568970" "AX-89568970" "1B" 56.569
"AX-89572226" "AX-89572226" "1B" 56.569
"AX-89575061" "AX-89575061" "1B" 56.569
"AX-89577781" "AX-89577781" "1B" 56.569
"AX-89588200" "AX-89588200" "1B" 56.569
"AX-89591808" "AX-89591808" "1B" 56.569
"AX-89594918" "AX-89594918" "1B" 56.569
"AX-89602105" "AX-89602105" "1B" 56.569
"AX-89605325" "AX-89605325" "1B" 56.569
"AX-89609020" "AX-89609020" "1B" 56.569
"AX-89609143" "AX-89609143" "1B" 56.569
"AX-89612322" "AX-89612322" "1B" 56.569
"AX-89623630" "AX-89623630" "1B" 56.569
"AX-89625344" "AX-89625344" "1B" 56.569
"AX-89641517" "AX-89641517" "1B" 56.569
"AX-89644100" "AX-89644100" "1B" 56.569
"AX-89648514" "AX-89648514" "1B" 56.569
"AX-89649285" "AX-89649285" "1B" 56.569
"AX-89650931" "AX-89650931" "1B" 56.569
"AX-89663040" "AX-89663040" "1B" 56.569
"AX-89664369" "AX-89664369" "1B" 56.569
"AX-89665496" "AX-89665496" "1B" 56.569
"AX-89667798" "AX-89667798" "1B" 56.569
"AX-89668032" "AX-89668032" "1B" 56.569
"AX-89669518" "AX-89669518" "1B" 56.569
"AX-89673821" "AX-89673821" "1B" 56.569
"AX-89677668" "AX-89677668" "1B" 56.569
"AX-89677781" "AX-89677781" "1B" 56.569
"AX-89677874" "AX-89677874" "1B" 56.569
"AX-89690281" "AX-89690281" "1B" 56.569
"AX-89691171" "AX-89691171" "1B" 56.569
"AX-89692625" "AX-89692625" "1B" 56.569
"AX-89698668" "AX-89698668" "1B" 56.569
"AX-89698853" "AX-89698853" "1B" 56.569
"AX-89699808" "AX-89699808" "1B" 56.569
"AX-89701471" "AX-89701471" "1B" 56.569
"AX-89703033" "AX-89703033" "1B" 56.569
"AX-89709179" "AX-89709179" "1B" 56.569
"AX-89714414" "AX-89714414" "1B" 56.569
"AX-89714747" "AX-89714747" "1B" 56.569
"AX-89716029" "AX-89716029" "1B" 56.569
"AX-89717647" "AX-89717647" "1B" 56.569
"AX-89717659" "AX-89717659" "1B" 56.569
"AX-89718074" "AX-89718074" "1B" 56.569
"AX-89718947" "AX-89718947" "1B" 56.569
"AX-89722760" "AX-89722760" "1B" 56.569
"AX-89723808" "AX-89723808" "1B" 56.569
"AX-89726553" "AX-89726553" "1B" 56.569
"AX-89727663" "AX-89727663" "1B" 56.569
"AX-89736354" "AX-89736354" "1B" 56.569
"AX-89738964" "AX-89738964" "1B" 56.569
"AX-89740609" "AX-89740609" "1B" 56.569
"AX-89747362" "AX-89747362" "1B" 56.569
"AX-89755852" "AX-89755852" "1B" 56.569
"AX-89774334" "AX-89774334" "1B" 56.569
"AX-89776909" "AX-89776909" "1B" 56.569
"AX-89336958" "AX-89336958" "1B" 56.569
"AX-89368470" "AX-89368470" "1B" 56.569
"AX-89383978" "AX-89383978" "1B" 56.569
"AX-89397379" "AX-89397379" "1B" 56.569
"AX-89454765" "AX-89454765" "1B" 56.569
"AX-89457295" "AX-89457295" "1B" 56.569
"AX-89485368" "AX-89485368" "1B" 56.569
"AX-89496731" "AX-89496731" "1B" 56.569
"AX-89542753" "AX-89542753" "1B" 56.569
"AX-89566836" "AX-89566836" "1B" 56.569
"AX-89602959" "AX-89602959" "1B" 56.569
"AX-89607781" "AX-89607781" "1B" 56.569
"AX-89688529" "AX-89688529" "1B" 56.569
"AX-89688543" "AX-89688543" "1B" 56.569
"AX-89688801" "AX-89688801" "1B" 56.569
"AX-89703352" "AX-89703352" "1B" 56.569
"AX-89707481" "AX-89707481" "1B" 56.569
"AX-89714149" "AX-89714149" "1B" 56.569
"AX-89718572" "AX-89718572" "1B" 56.569
"AX-89732767" "AX-89732767" "1B" 56.569
"AX-89745420" "AX-89745420" "1B" 56.569
"AX-89315628" "AX-89315628" "1B" 56.764
"AX-89317349" "AX-89317349" "1B" 56.764
"AX-89318929" "AX-89318929" "1B" 56.764
"AX-89323837" "AX-89323837" "1B" 56.764
"AX-89339258" "AX-89339258" "1B" 56.764
"AX-89343565" "AX-89343565" "1B" 56.764
"AX-89350479" "AX-89350479" "1B" 56.764
"AX-89353059" "AX-89353059" "1B" 56.764
"AX-89357200" "AX-89357200" "1B" 56.764
"AX-89358872" "AX-89358872" "1B" 56.764
"AX-89366674" "AX-89366674" "1B" 56.764
"AX-89366738" "AX-89366738" "1B" 56.764
"AX-89373621" "AX-89373621" "1B" 56.764
"AX-89378349" "AX-89378349" "1B" 56.764
"AX-89394882" "AX-89394882" "1B" 56.764
"AX-89404217" "AX-89404217" "1B" 56.764
"AX-89409763" "AX-89409763" "1B" 56.764
"AX-89417145" "AX-89417145" "1B" 56.764
"AX-89417417" "AX-89417417" "1B" 56.764
"AX-89429183" "AX-89429183" "1B" 56.764
"AX-89442594" "AX-89442594" "1B" 56.764
"AX-89452939" "AX-89452939" "1B" 56.764
"AX-89462722" "AX-89462722" "1B" 56.764
"AX-89464571" "AX-89464571" "1B" 56.764
"AX-89483678" "AX-89483678" "1B" 56.764
"AX-89483984" "AX-89483984" "1B" 56.764
"AX-89485832" "AX-89485832" "1B" 56.764
"AX-89518625" "AX-89518625" "1B" 56.764
"AX-89530696" "AX-89530696" "1B" 56.764
"AX-89531065" "AX-89531065" "1B" 56.764
"AX-89537615" "AX-89537615" "1B" 56.764
"AX-89538105" "AX-89538105" "1B" 56.764
"AX-89539155" "AX-89539155" "1B" 56.764
"AX-89540806" "AX-89540806" "1B" 56.764
"AX-89541280" "AX-89541280" "1B" 56.764
"AX-89553135" "AX-89553135" "1B" 56.764
"AX-89555489" "AX-89555489" "1B" 56.764
"AX-89567759" "AX-89567759" "1B" 56.764
"AX-89568403" "AX-89568403" "1B" 56.764
"AX-89568653" "AX-89568653" "1B" 56.764
"AX-89583437" "AX-89583437" "1B" 56.764
"AX-89583617" "AX-89583617" "1B" 56.764
"AX-89609254" "AX-89609254" "1B" 56.764
"AX-89612432" "AX-89612432" "1B" 56.764
"AX-89619093" "AX-89619093" "1B" 56.764
"AX-89633629" "AX-89633629" "1B" 56.764
"AX-89640494" "AX-89640494" "1B" 56.764
"AX-89641025" "AX-89641025" "1B" 56.764
"AX-89673792" "AX-89673792" "1B" 56.764
"AX-89692852" "AX-89692852" "1B" 56.764
"AX-89704371" "AX-89704371" "1B" 56.764
"AX-89719061" "AX-89719061" "1B" 56.764
"AX-89727622" "AX-89727622" "1B" 56.764
"AX-89728911" "AX-89728911" "1B" 56.764
"AX-89728988" "AX-89728988" "1B" 56.764
"AX-89741565" "AX-89741565" "1B" 56.764
"AX-89744203" "AX-89744203" "1B" 56.764
"AX-89746716" "AX-89746716" "1B" 56.764
"AX-89747160" "AX-89747160" "1B" 56.764
"AX-89756707" "AX-89756707" "1B" 56.764
"AX-89764764" "AX-89764764" "1B" 56.764
"AX-89771297" "AX-89771297" "1B" 56.764
"AX-89771890" "AX-89771890" "1B" 56.764
"AX-89343189" "AX-89343189" "1B" 56.764
"AX-89448182" "AX-89448182" "1B" 56.764
"AX-89474978" "AX-89474978" "1B" 56.764
"AX-89477342" "AX-89477342" "1B" 56.764
"AX-89518447" "AX-89518447" "1B" 56.764
"AX-89533331" "AX-89533331" "1B" 56.764
"AX-89606254" "AX-89606254" "1B" 56.764
"AX-89647589" "AX-89647589" "1B" 56.764
"AX-89718688" "AX-89718688" "1B" 56.764
"AX-89730543" "AX-89730543" "1B" 56.764
"AX-89749782" "AX-89749782" "1B" 56.764
"AX-89310118" "AX-89310118" "1B" 57.15
"AX-89319545" "AX-89319545" "1B" 57.15
"AX-89321161" "AX-89321161" "1B" 57.15
"AX-89324568" "AX-89324568" "1B" 57.15
"AX-89328286" "AX-89328286" "1B" 57.15
"AX-89336812" "AX-89336812" "1B" 57.15
"AX-89339098" "AX-89339098" "1B" 57.15
"AX-89341204" "AX-89341204" "1B" 57.15
"AX-89352850" "AX-89352850" "1B" 57.15
"AX-89354285" "AX-89354285" "1B" 57.15
"AX-89357745" "AX-89357745" "1B" 57.15
"AX-89360773" "AX-89360773" "1B" 57.15
"AX-89360793" "AX-89360793" "1B" 57.15
"AX-89362398" "AX-89362398" "1B" 57.15
"AX-89365603" "AX-89365603" "1B" 57.15
"AX-89379115" "AX-89379115" "1B" 57.15
"AX-89384578" "AX-89384578" "1B" 57.15
"AX-89388992" "AX-89388992" "1B" 57.15
"AX-89394301" "AX-89394301" "1B" 57.15
"AX-89394302" "AX-89394302" "1B" 57.15
"AX-89408225" "AX-89408225" "1B" 57.15
"AX-89409491" "AX-89409491" "1B" 57.15
"AX-89412541" "AX-89412541" "1B" 57.15
"AX-89417524" "AX-89417524" "1B" 57.15
"AX-89430530" "AX-89430530" "1B" 57.15
"AX-89432604" "AX-89432604" "1B" 57.15
"AX-89436532" "AX-89436532" "1B" 57.15
"AX-89438700" "AX-89438700" "1B" 57.15
"AX-89443708" "AX-89443708" "1B" 57.15
"AX-89453966" "AX-89453966" "1B" 57.15
"AX-89459347" "AX-89459347" "1B" 57.15
"AX-89459795" "AX-89459795" "1B" 57.15
"AX-89467858" "AX-89467858" "1B" 57.15
"AX-89470470" "AX-89470470" "1B" 57.15
"AX-89476956" "AX-89476956" "1B" 57.15
"AX-89482685" "AX-89482685" "1B" 57.15
"AX-89494530" "AX-89494530" "1B" 57.15
"AX-89502978" "AX-89502978" "1B" 57.15
"AX-89503162" "AX-89503162" "1B" 57.15
"AX-89512140" "AX-89512140" "1B" 57.15
"AX-89525114" "AX-89525114" "1B" 57.15
"AX-89527560" "AX-89527560" "1B" 57.15
"AX-89528736" "AX-89528736" "1B" 57.15
"AX-89531265" "AX-89531265" "1B" 57.15
"AX-89545820" "AX-89545820" "1B" 57.15
"AX-89551553" "AX-89551553" "1B" 57.15
"AX-89558972" "AX-89558972" "1B" 57.15
"AX-89559941" "AX-89559941" "1B" 57.15
"AX-89571872" "AX-89571872" "1B" 57.15
"AX-89579756" "AX-89579756" "1B" 57.15
"AX-89580654" "AX-89580654" "1B" 57.15
"AX-89596573" "AX-89596573" "1B" 57.15
"AX-89598557" "AX-89598557" "1B" 57.15
"AX-89606860" "AX-89606860" "1B" 57.15
"AX-89608708" "AX-89608708" "1B" 57.15
"AX-89613026" "AX-89613026" "1B" 57.15
"AX-89621607" "AX-89621607" "1B" 57.15
"AX-89624488" "AX-89624488" "1B" 57.15
"AX-89631089" "AX-89631089" "1B" 57.15
"AX-89634504" "AX-89634504" "1B" 57.15
"AX-89638867" "AX-89638867" "1B" 57.15
"AX-89642890" "AX-89642890" "1B" 57.15
"AX-89653241" "AX-89653241" "1B" 57.15
"AX-89653476" "AX-89653476" "1B" 57.15
"AX-89658219" "AX-89658219" "1B" 57.15
"AX-89664447" "AX-89664447" "1B" 57.15
"AX-89668976" "AX-89668976" "1B" 57.15
"AX-89679050" "AX-89679050" "1B" 57.15
"AX-89692876" "AX-89692876" "1B" 57.15
"AX-89701640" "AX-89701640" "1B" 57.15
"AX-89706013" "AX-89706013" "1B" 57.15
"AX-89709053" "AX-89709053" "1B" 57.15
"AX-89712100" "AX-89712100" "1B" 57.15
"AX-89712829" "AX-89712829" "1B" 57.15
"AX-89714037" "AX-89714037" "1B" 57.15
"AX-89714258" "AX-89714258" "1B" 57.15
"AX-89723776" "AX-89723776" "1B" 57.15
"AX-89725182" "AX-89725182" "1B" 57.15
"AX-89729816" "AX-89729816" "1B" 57.15
"AX-89748728" "AX-89748728" "1B" 57.15
"AX-89750361" "AX-89750361" "1B" 57.15
"AX-89756441" "AX-89756441" "1B" 57.15
"AX-89760784" "AX-89760784" "1B" 57.15
"AX-89766654" "AX-89766654" "1B" 57.15
"AX-89774052" "AX-89774052" "1B" 57.15
"AX-89329457" "AX-89329457" "1B" 57.15
"AX-89342925" "AX-89342925" "1B" 57.15
"AX-89345148" "AX-89345148" "1B" 57.15
"AX-89381760" "AX-89381760" "1B" 57.15
"AX-89495607" "AX-89495607" "1B" 57.15
"AX-89530601" "AX-89530601" "1B" 57.15
"AX-89547885" "AX-89547885" "1B" 57.15
"AX-89579543" "AX-89579543" "1B" 57.15
"AX-89706984" "AX-89706984" "1B" 57.15
"AX-89736639" "AX-89736639" "1B" 57.15
"AX-89732469" "AX-89732469" "1B" 57.344
"AX-89400452" "AX-89400452" "1B" 57.933
"AX-89622051" "AX-89622051" "1B" 57.933
"AX-89372634" "AX-89372634" "1B" 58.325
"AX-89708632" "AX-89708632" "1B" 58.325
"AX-89314210" "AX-89314210" "1B" 58.52
"AX-89334551" "AX-89334551" "1B" 58.52
"AX-89339341" "AX-89339341" "1B" 58.52
"AX-89351727" "AX-89351727" "1B" 58.52
"AX-89381776" "AX-89381776" "1B" 58.52
"AX-89384006" "AX-89384006" "1B" 58.52
"AX-89398761" "AX-89398761" "1B" 58.52
"AX-89411321" "AX-89411321" "1B" 58.52
"AX-89412523" "AX-89412523" "1B" 58.52
"AX-89436160" "AX-89436160" "1B" 58.52
"AX-89445833" "AX-89445833" "1B" 58.52
"AX-89463141" "AX-89463141" "1B" 58.52
"AX-89468888" "AX-89468888" "1B" 58.52
"AX-89472916" "AX-89472916" "1B" 58.52
"AX-89478114" "AX-89478114" "1B" 58.52
"AX-89485151" "AX-89485151" "1B" 58.52
"AX-89518405" "AX-89518405" "1B" 58.52
"AX-89523338" "AX-89523338" "1B" 58.52
"AX-89527822" "AX-89527822" "1B" 58.52
"AX-89561590" "AX-89561590" "1B" 58.52
"AX-89563206" "AX-89563206" "1B" 58.52
"AX-89569995" "AX-89569995" "1B" 58.52
"AX-89573937" "AX-89573937" "1B" 58.52
"AX-89582103" "AX-89582103" "1B" 58.52
"AX-89598972" "AX-89598972" "1B" 58.52
"AX-89605995" "AX-89605995" "1B" 58.52
"AX-89612914" "AX-89612914" "1B" 58.52
"AX-89618491" "AX-89618491" "1B" 58.52
"AX-89624451" "AX-89624451" "1B" 58.52
"AX-89656484" "AX-89656484" "1B" 58.52
"AX-89690285" "AX-89690285" "1B" 58.52
"AX-89690584" "AX-89690584" "1B" 58.52
"AX-89726183" "AX-89726183" "1B" 58.52
"AX-89728498" "AX-89728498" "1B" 58.52
"AX-89742884" "AX-89742884" "1B" 58.52
"AX-89776863" "AX-89776863" "1B" 58.52
"AX-89537265" "AX-89537265" "1B" 58.52
"AX-89548092" "AX-89548092" "1B" 58.52
"AX-89573026" "AX-89573026" "1B" 58.52
"AX-89626225" "AX-89626225" "1B" 58.52
"AX-89703447" "AX-89703447" "1B" 58.52
"AX-89747988" "AX-89747988" "1B" 58.52
"AX-89772424" "AX-89772424" "1B" 58.52
"AX-89383829" "AX-89383829" "1B" 58.716
"AX-89414199" "AX-89414199" "1B" 58.716
"AX-89414998" "AX-89414998" "1B" 58.716
"AX-89424681" "AX-89424681" "1B" 58.716
"AX-89425612" "AX-89425612" "1B" 58.716
"AX-89438148" "AX-89438148" "1B" 58.716
"AX-89447257" "AX-89447257" "1B" 58.716
"AX-89486459" "AX-89486459" "1B" 58.716
"AX-89598148" "AX-89598148" "1B" 58.716
"AX-89618283" "AX-89618283" "1B" 58.716
"AX-89631639" "AX-89631639" "1B" 58.716
"AX-89641381" "AX-89641381" "1B" 58.716
"AX-89682966" "AX-89682966" "1B" 58.716
"AX-89686311" "AX-89686311" "1B" 58.716
"AX-89760512" "AX-89760512" "1B" 58.716
"AX-89317056" "AX-89317056" "1B" 58.716
"AX-89654964" "AX-89654964" "1B" 58.716
"AX-89375003" "AX-89375003" "1B" 59.307
"AX-86169309" "AX-86169309" "1B" 59.503
"AX-89311384" "AX-89311384" "1B" 59.503
"AX-89311827" "AX-89311827" "1B" 59.503
"AX-89312250" "AX-89312250" "1B" 59.503
"AX-89316647" "AX-89316647" "1B" 59.503
"AX-89316986" "AX-89316986" "1B" 59.503
"AX-89318173" "AX-89318173" "1B" 59.503
"AX-89319931" "AX-89319931" "1B" 59.503
"AX-89320287" "AX-89320287" "1B" 59.503
"AX-89322568" "AX-89322568" "1B" 59.503
"AX-89323522" "AX-89323522" "1B" 59.503
"AX-89325348" "AX-89325348" "1B" 59.503
"AX-89325550" "AX-89325550" "1B" 59.503
"AX-89326502" "AX-89326502" "1B" 59.503
"AX-89326793" "AX-89326793" "1B" 59.503
"AX-89326896" "AX-89326896" "1B" 59.503
"AX-89327030" "AX-89327030" "1B" 59.503
"AX-89327157" "AX-89327157" "1B" 59.503
"AX-89327796" "AX-89327796" "1B" 59.503
"AX-89328584" "AX-89328584" "1B" 59.503
"AX-89330521" "AX-89330521" "1B" 59.503
"AX-89330531" "AX-89330531" "1B" 59.503
"AX-89331338" "AX-89331338" "1B" 59.503
"AX-89334475" "AX-89334475" "1B" 59.503
"AX-89341401" "AX-89341401" "1B" 59.503
"AX-89342159" "AX-89342159" "1B" 59.503
"AX-89345702" "AX-89345702" "1B" 59.503
"AX-89346204" "AX-89346204" "1B" 59.503
"AX-89348265" "AX-89348265" "1B" 59.503
"AX-89349890" "AX-89349890" "1B" 59.503
"AX-89350695" "AX-89350695" "1B" 59.503
"AX-89350924" "AX-89350924" "1B" 59.503
"AX-89350942" "AX-89350942" "1B" 59.503
"AX-89351178" "AX-89351178" "1B" 59.503
"AX-89352169" "AX-89352169" "1B" 59.503
"AX-89353349" "AX-89353349" "1B" 59.503
"AX-89353695" "AX-89353695" "1B" 59.503
"AX-89353851" "AX-89353851" "1B" 59.503
"AX-89358922" "AX-89358922" "1B" 59.503
"AX-89359828" "AX-89359828" "1B" 59.503
"AX-89360325" "AX-89360325" "1B" 59.503
"AX-89361890" "AX-89361890" "1B" 59.503
"AX-89365362" "AX-89365362" "1B" 59.503
"AX-89365762" "AX-89365762" "1B" 59.503
"AX-89367813" "AX-89367813" "1B" 59.503
"AX-89368828" "AX-89368828" "1B" 59.503
"AX-89369141" "AX-89369141" "1B" 59.503
"AX-89369962" "AX-89369962" "1B" 59.503
"AX-89370977" "AX-89370977" "1B" 59.503
"AX-89371693" "AX-89371693" "1B" 59.503
"AX-89371736" "AX-89371736" "1B" 59.503
"AX-89372508" "AX-89372508" "1B" 59.503
"AX-89374665" "AX-89374665" "1B" 59.503
"AX-89376115" "AX-89376115" "1B" 59.503
"AX-89377471" "AX-89377471" "1B" 59.503
"AX-89377538" "AX-89377538" "1B" 59.503
"AX-89377944" "AX-89377944" "1B" 59.503
"AX-89379664" "AX-89379664" "1B" 59.503
"AX-89379933" "AX-89379933" "1B" 59.503
"AX-89381241" "AX-89381241" "1B" 59.503
"AX-89381401" "AX-89381401" "1B" 59.503
"AX-89382581" "AX-89382581" "1B" 59.503
"AX-89385055" "AX-89385055" "1B" 59.503
"AX-89386257" "AX-89386257" "1B" 59.503
"AX-89387500" "AX-89387500" "1B" 59.503
"AX-89388244" "AX-89388244" "1B" 59.503
"AX-89389661" "AX-89389661" "1B" 59.503
"AX-89391417" "AX-89391417" "1B" 59.503
"AX-89392966" "AX-89392966" "1B" 59.503
"AX-89393582" "AX-89393582" "1B" 59.503
"AX-89394021" "AX-89394021" "1B" 59.503
"AX-89395324" "AX-89395324" "1B" 59.503
"AX-89397279" "AX-89397279" "1B" 59.503
"AX-89398436" "AX-89398436" "1B" 59.503
"AX-89398508" "AX-89398508" "1B" 59.503
"AX-89400202" "AX-89400202" "1B" 59.503
"AX-89402153" "AX-89402153" "1B" 59.503
"AX-89403231" "AX-89403231" "1B" 59.503
"AX-89403679" "AX-89403679" "1B" 59.503
"AX-89407196" "AX-89407196" "1B" 59.503
"AX-89409532" "AX-89409532" "1B" 59.503
"AX-89409544" "AX-89409544" "1B" 59.503
"AX-89410124" "AX-89410124" "1B" 59.503
"AX-89411043" "AX-89411043" "1B" 59.503
"AX-89413069" "AX-89413069" "1B" 59.503
"AX-89414762" "AX-89414762" "1B" 59.503
"AX-89414774" "AX-89414774" "1B" 59.503
"AX-89415444" "AX-89415444" "1B" 59.503
"AX-89418106" "AX-89418106" "1B" 59.503
"AX-89420008" "AX-89420008" "1B" 59.503
"AX-89422158" "AX-89422158" "1B" 59.503
"AX-89424320" "AX-89424320" "1B" 59.503
"AX-89424887" "AX-89424887" "1B" 59.503
"AX-89425383" "AX-89425383" "1B" 59.503
"AX-89428036" "AX-89428036" "1B" 59.503
"AX-89428367" "AX-89428367" "1B" 59.503
"AX-89429322" "AX-89429322" "1B" 59.503
"AX-89429411" "AX-89429411" "1B" 59.503
"AX-89433309" "AX-89433309" "1B" 59.503
"AX-89434238" "AX-89434238" "1B" 59.503
"AX-89437613" "AX-89437613" "1B" 59.503
"AX-89438005" "AX-89438005" "1B" 59.503
"AX-89439182" "AX-89439182" "1B" 59.503
"AX-89439283" "AX-89439283" "1B" 59.503
"AX-89439515" "AX-89439515" "1B" 59.503
"AX-89439741" "AX-89439741" "1B" 59.503
"AX-89441679" "AX-89441679" "1B" 59.503
"AX-89441694" "AX-89441694" "1B" 59.503
"AX-89443313" "AX-89443313" "1B" 59.503
"AX-89443691" "AX-89443691" "1B" 59.503
"AX-89445110" "AX-89445110" "1B" 59.503
"AX-89445872" "AX-89445872" "1B" 59.503
"AX-89447045" "AX-89447045" "1B" 59.503
"AX-89447870" "AX-89447870" "1B" 59.503
"AX-89448426" "AX-89448426" "1B" 59.503
"AX-89449706" "AX-89449706" "1B" 59.503
"AX-89450424" "AX-89450424" "1B" 59.503
"AX-89451583" "AX-89451583" "1B" 59.503
"AX-89453396" "AX-89453396" "1B" 59.503
"AX-89455604" "AX-89455604" "1B" 59.503
"AX-89456640" "AX-89456640" "1B" 59.503
"AX-89458687" "AX-89458687" "1B" 59.503
"AX-89459025" "AX-89459025" "1B" 59.503
"AX-89460419" "AX-89460419" "1B" 59.503
"AX-89461003" "AX-89461003" "1B" 59.503
"AX-89461239" "AX-89461239" "1B" 59.503
"AX-89461552" "AX-89461552" "1B" 59.503
"AX-89462309" "AX-89462309" "1B" 59.503
"AX-89462331" "AX-89462331" "1B" 59.503
"AX-89463030" "AX-89463030" "1B" 59.503
"AX-89465227" "AX-89465227" "1B" 59.503
"AX-89466118" "AX-89466118" "1B" 59.503
"AX-89467013" "AX-89467013" "1B" 59.503
"AX-89467440" "AX-89467440" "1B" 59.503
"AX-89467492" "AX-89467492" "1B" 59.503
"AX-89470777" "AX-89470777" "1B" 59.503
"AX-89472591" "AX-89472591" "1B" 59.503
"AX-89474914" "AX-89474914" "1B" 59.503
"AX-89477062" "AX-89477062" "1B" 59.503
"AX-89478605" "AX-89478605" "1B" 59.503
"AX-89480993" "AX-89480993" "1B" 59.503
"AX-89482397" "AX-89482397" "1B" 59.503
"AX-89482512" "AX-89482512" "1B" 59.503
"AX-89483450" "AX-89483450" "1B" 59.503
"AX-89484593" "AX-89484593" "1B" 59.503
"AX-89484699" "AX-89484699" "1B" 59.503
"AX-89484787" "AX-89484787" "1B" 59.503
"AX-89485581" "AX-89485581" "1B" 59.503
"AX-89485804" "AX-89485804" "1B" 59.503
"AX-89487928" "AX-89487928" "1B" 59.503
"AX-89488597" "AX-89488597" "1B" 59.503
"AX-89490753" "AX-89490753" "1B" 59.503
"AX-89491417" "AX-89491417" "1B" 59.503
"AX-89491606" "AX-89491606" "1B" 59.503
"AX-89495738" "AX-89495738" "1B" 59.503
"AX-89498420" "AX-89498420" "1B" 59.503
"AX-89505810" "AX-89505810" "1B" 59.503
"AX-89505933" "AX-89505933" "1B" 59.503
"AX-89506555" "AX-89506555" "1B" 59.503
"AX-89509279" "AX-89509279" "1B" 59.503
"AX-89511906" "AX-89511906" "1B" 59.503
"AX-89512924" "AX-89512924" "1B" 59.503
"AX-89513698" "AX-89513698" "1B" 59.503
"AX-89516104" "AX-89516104" "1B" 59.503
"AX-89517445" "AX-89517445" "1B" 59.503
"AX-89518129" "AX-89518129" "1B" 59.503
"AX-89518572" "AX-89518572" "1B" 59.503
"AX-89521617" "AX-89521617" "1B" 59.503
"AX-89522668" "AX-89522668" "1B" 59.503
"AX-89524206" "AX-89524206" "1B" 59.503
"AX-89525227" "AX-89525227" "1B" 59.503
"AX-89526227" "AX-89526227" "1B" 59.503
"AX-89526721" "AX-89526721" "1B" 59.503
"AX-89527347" "AX-89527347" "1B" 59.503
"AX-89532167" "AX-89532167" "1B" 59.503
"AX-89533766" "AX-89533766" "1B" 59.503
"AX-89534167" "AX-89534167" "1B" 59.503
"AX-89535887" "AX-89535887" "1B" 59.503
"AX-89536587" "AX-89536587" "1B" 59.503
"AX-89538855" "AX-89538855" "1B" 59.503
"AX-89542433" "AX-89542433" "1B" 59.503
"AX-89543732" "AX-89543732" "1B" 59.503
"AX-89544071" "AX-89544071" "1B" 59.503
"AX-89545177" "AX-89545177" "1B" 59.503
"AX-89547672" "AX-89547672" "1B" 59.503
"AX-89550364" "AX-89550364" "1B" 59.503
"AX-89551390" "AX-89551390" "1B" 59.503
"AX-89553235" "AX-89553235" "1B" 59.503
"AX-89553489" "AX-89553489" "1B" 59.503
"AX-89557844" "AX-89557844" "1B" 59.503
"AX-89558873" "AX-89558873" "1B" 59.503
"AX-89561528" "AX-89561528" "1B" 59.503
"AX-89562824" "AX-89562824" "1B" 59.503
"AX-89562869" "AX-89562869" "1B" 59.503
"AX-89564572" "AX-89564572" "1B" 59.503
"AX-89565419" "AX-89565419" "1B" 59.503
"AX-89566114" "AX-89566114" "1B" 59.503
"AX-89568360" "AX-89568360" "1B" 59.503
"AX-89568363" "AX-89568363" "1B" 59.503
"AX-89568532" "AX-89568532" "1B" 59.503
"AX-89569456" "AX-89569456" "1B" 59.503
"AX-89571548" "AX-89571548" "1B" 59.503
"AX-89573435" "AX-89573435" "1B" 59.503
"AX-89573467" "AX-89573467" "1B" 59.503
"AX-89574394" "AX-89574394" "1B" 59.503
"AX-89574660" "AX-89574660" "1B" 59.503
"AX-89576750" "AX-89576750" "1B" 59.503
"AX-89577577" "AX-89577577" "1B" 59.503
"AX-89579236" "AX-89579236" "1B" 59.503
"AX-89580586" "AX-89580586" "1B" 59.503
"AX-89580642" "AX-89580642" "1B" 59.503
"AX-89581060" "AX-89581060" "1B" 59.503
"AX-89581145" "AX-89581145" "1B" 59.503
"AX-89582704" "AX-89582704" "1B" 59.503
"AX-89583859" "AX-89583859" "1B" 59.503
"AX-89584918" "AX-89584918" "1B" 59.503
"AX-89585637" "AX-89585637" "1B" 59.503
"AX-89587970" "AX-89587970" "1B" 59.503
"AX-89588121" "AX-89588121" "1B" 59.503
"AX-89588598" "AX-89588598" "1B" 59.503
"AX-89588732" "AX-89588732" "1B" 59.503
"AX-89595408" "AX-89595408" "1B" 59.503
"AX-89596649" "AX-89596649" "1B" 59.503
"AX-89597852" "AX-89597852" "1B" 59.503
"AX-89598002" "AX-89598002" "1B" 59.503
"AX-89603738" "AX-89603738" "1B" 59.503
"AX-89606616" "AX-89606616" "1B" 59.503
"AX-89607423" "AX-89607423" "1B" 59.503
"AX-89609012" "AX-89609012" "1B" 59.503
"AX-89609783" "AX-89609783" "1B" 59.503
"AX-89609818" "AX-89609818" "1B" 59.503
"AX-89610016" "AX-89610016" "1B" 59.503
"AX-89610968" "AX-89610968" "1B" 59.503
"AX-89613593" "AX-89613593" "1B" 59.503
"AX-89614603" "AX-89614603" "1B" 59.503
"AX-89616185" "AX-89616185" "1B" 59.503
"AX-89617774" "AX-89617774" "1B" 59.503
"AX-89618660" "AX-89618660" "1B" 59.503
"AX-89618827" "AX-89618827" "1B" 59.503
"AX-89620494" "AX-89620494" "1B" 59.503
"AX-89620504" "AX-89620504" "1B" 59.503
"AX-89624602" "AX-89624602" "1B" 59.503
"AX-89625692" "AX-89625692" "1B" 59.503
"AX-89626081" "AX-89626081" "1B" 59.503
"AX-89627615" "AX-89627615" "1B" 59.503
"AX-89627961" "AX-89627961" "1B" 59.503
"AX-89628177" "AX-89628177" "1B" 59.503
"AX-89631356" "AX-89631356" "1B" 59.503
"AX-89631740" "AX-89631740" "1B" 59.503
"AX-89632010" "AX-89632010" "1B" 59.503
"AX-89632513" "AX-89632513" "1B" 59.503
"AX-89632611" "AX-89632611" "1B" 59.503
"AX-89634251" "AX-89634251" "1B" 59.503
"AX-89635354" "AX-89635354" "1B" 59.503
"AX-89637460" "AX-89637460" "1B" 59.503
"AX-89637744" "AX-89637744" "1B" 59.503
"AX-89639100" "AX-89639100" "1B" 59.503
"AX-89640406" "AX-89640406" "1B" 59.503
"AX-89641004" "AX-89641004" "1B" 59.503
"AX-89642883" "AX-89642883" "1B" 59.503
"AX-89644644" "AX-89644644" "1B" 59.503
"AX-89646935" "AX-89646935" "1B" 59.503
"AX-89647320" "AX-89647320" "1B" 59.503
"AX-89647732" "AX-89647732" "1B" 59.503
"AX-89650390" "AX-89650390" "1B" 59.503
"AX-89651001" "AX-89651001" "1B" 59.503
"AX-89651997" "AX-89651997" "1B" 59.503
"AX-89653481" "AX-89653481" "1B" 59.503
"AX-89653914" "AX-89653914" "1B" 59.503
"AX-89654054" "AX-89654054" "1B" 59.503
"AX-89654836" "AX-89654836" "1B" 59.503
"AX-89658794" "AX-89658794" "1B" 59.503
"AX-89660796" "AX-89660796" "1B" 59.503
"AX-89662155" "AX-89662155" "1B" 59.503
"AX-89663138" "AX-89663138" "1B" 59.503
"AX-89666335" "AX-89666335" "1B" 59.503
"AX-89666370" "AX-89666370" "1B" 59.503
"AX-89667173" "AX-89667173" "1B" 59.503
"AX-89670801" "AX-89670801" "1B" 59.503
"AX-89670824" "AX-89670824" "1B" 59.503
"AX-89671014" "AX-89671014" "1B" 59.503
"AX-89673102" "AX-89673102" "1B" 59.503
"AX-89673172" "AX-89673172" "1B" 59.503
"AX-89673354" "AX-89673354" "1B" 59.503
"AX-89673411" "AX-89673411" "1B" 59.503
"AX-89673770" "AX-89673770" "1B" 59.503
"AX-89674321" "AX-89674321" "1B" 59.503
"AX-89677509" "AX-89677509" "1B" 59.503
"AX-89680887" "AX-89680887" "1B" 59.503
"AX-89683866" "AX-89683866" "1B" 59.503
"AX-89684564" "AX-89684564" "1B" 59.503
"AX-89685182" "AX-89685182" "1B" 59.503
"AX-89687542" "AX-89687542" "1B" 59.503
"AX-89688779" "AX-89688779" "1B" 59.503
"AX-89689678" "AX-89689678" "1B" 59.503
"AX-89690024" "AX-89690024" "1B" 59.503
"AX-89694184" "AX-89694184" "1B" 59.503
"AX-89694792" "AX-89694792" "1B" 59.503
"AX-89695682" "AX-89695682" "1B" 59.503
"AX-89695713" "AX-89695713" "1B" 59.503
"AX-89696378" "AX-89696378" "1B" 59.503
"AX-89697511" "AX-89697511" "1B" 59.503
"AX-89699889" "AX-89699889" "1B" 59.503
"AX-89700090" "AX-89700090" "1B" 59.503
"AX-89700108" "AX-89700108" "1B" 59.503
"AX-89701716" "AX-89701716" "1B" 59.503
"AX-89702770" "AX-89702770" "1B" 59.503
"AX-89703318" "AX-89703318" "1B" 59.503
"AX-89705140" "AX-89705140" "1B" 59.503
"AX-89710039" "AX-89710039" "1B" 59.503
"AX-89717579" "AX-89717579" "1B" 59.503
"AX-89718248" "AX-89718248" "1B" 59.503
"AX-89718892" "AX-89718892" "1B" 59.503
"AX-89719299" "AX-89719299" "1B" 59.503
"AX-89721208" "AX-89721208" "1B" 59.503
"AX-89721379" "AX-89721379" "1B" 59.503
"AX-89721850" "AX-89721850" "1B" 59.503
"AX-89722689" "AX-89722689" "1B" 59.503
"AX-89723030" "AX-89723030" "1B" 59.503
"AX-89723193" "AX-89723193" "1B" 59.503
"AX-89723439" "AX-89723439" "1B" 59.503
"AX-89724431" "AX-89724431" "1B" 59.503
"AX-89725252" "AX-89725252" "1B" 59.503
"AX-89725324" "AX-89725324" "1B" 59.503
"AX-89727050" "AX-89727050" "1B" 59.503
"AX-89728796" "AX-89728796" "1B" 59.503
"AX-89729837" "AX-89729837" "1B" 59.503
"AX-89730002" "AX-89730002" "1B" 59.503
"AX-89730777" "AX-89730777" "1B" 59.503
"AX-89734005" "AX-89734005" "1B" 59.503
"AX-89734919" "AX-89734919" "1B" 59.503
"AX-89735958" "AX-89735958" "1B" 59.503
"AX-89735989" "AX-89735989" "1B" 59.503
"AX-89736595" "AX-89736595" "1B" 59.503
"AX-89737719" "AX-89737719" "1B" 59.503
"AX-89739432" "AX-89739432" "1B" 59.503
"AX-89740073" "AX-89740073" "1B" 59.503
"AX-89740444" "AX-89740444" "1B" 59.503
"AX-89741875" "AX-89741875" "1B" 59.503
"AX-89742451" "AX-89742451" "1B" 59.503
"AX-89744467" "AX-89744467" "1B" 59.503
"AX-89745201" "AX-89745201" "1B" 59.503
"AX-89745469" "AX-89745469" "1B" 59.503
"AX-89746298" "AX-89746298" "1B" 59.503
"AX-89746696" "AX-89746696" "1B" 59.503
"AX-89748975" "AX-89748975" "1B" 59.503
"AX-89750155" "AX-89750155" "1B" 59.503
"AX-89752575" "AX-89752575" "1B" 59.503
"AX-89752824" "AX-89752824" "1B" 59.503
"AX-89753859" "AX-89753859" "1B" 59.503
"AX-89754980" "AX-89754980" "1B" 59.503
"AX-89755252" "AX-89755252" "1B" 59.503
"AX-89756160" "AX-89756160" "1B" 59.503
"AX-89756295" "AX-89756295" "1B" 59.503
"AX-89756390" "AX-89756390" "1B" 59.503
"AX-89757463" "AX-89757463" "1B" 59.503
"AX-89759751" "AX-89759751" "1B" 59.503
"AX-89760867" "AX-89760867" "1B" 59.503
"AX-89767920" "AX-89767920" "1B" 59.503
"AX-89767955" "AX-89767955" "1B" 59.503
"AX-89768554" "AX-89768554" "1B" 59.503
"AX-89771533" "AX-89771533" "1B" 59.503
"AX-89771808" "AX-89771808" "1B" 59.503
"AX-89773586" "AX-89773586" "1B" 59.503
"AX-89774528" "AX-89774528" "1B" 59.503
"AX-89774851" "AX-89774851" "1B" 59.503
"AX-89311931" "AX-89311931" "1B" 59.503
"AX-89314987" "AX-89314987" "1B" 59.503
"AX-89319215" "AX-89319215" "1B" 59.503
"AX-89322868" "AX-89322868" "1B" 59.503
"AX-89336821" "AX-89336821" "1B" 59.503
"AX-89341885" "AX-89341885" "1B" 59.503
"AX-89352989" "AX-89352989" "1B" 59.503
"AX-89356505" "AX-89356505" "1B" 59.503
"AX-89358702" "AX-89358702" "1B" 59.503
"AX-89379330" "AX-89379330" "1B" 59.503
"AX-89401805" "AX-89401805" "1B" 59.503
"AX-89421709" "AX-89421709" "1B" 59.503
"AX-89435375" "AX-89435375" "1B" 59.503
"AX-89439053" "AX-89439053" "1B" 59.503
"AX-89481238" "AX-89481238" "1B" 59.503
"AX-89483369" "AX-89483369" "1B" 59.503
"AX-89487489" "AX-89487489" "1B" 59.503
"AX-89507525" "AX-89507525" "1B" 59.503
"AX-89510909" "AX-89510909" "1B" 59.503
"AX-89520652" "AX-89520652" "1B" 59.503
"AX-89527241" "AX-89527241" "1B" 59.503
"AX-89551719" "AX-89551719" "1B" 59.503
"AX-89552832" "AX-89552832" "1B" 59.503
"AX-89562078" "AX-89562078" "1B" 59.503
"AX-89564809" "AX-89564809" "1B" 59.503
"AX-89574971" "AX-89574971" "1B" 59.503
"AX-89575536" "AX-89575536" "1B" 59.503
"AX-89597153" "AX-89597153" "1B" 59.503
"AX-89599339" "AX-89599339" "1B" 59.503
"AX-89612078" "AX-89612078" "1B" 59.503
"AX-89623389" "AX-89623389" "1B" 59.503
"AX-89630222" "AX-89630222" "1B" 59.503
"AX-89633487" "AX-89633487" "1B" 59.503
"AX-89646708" "AX-89646708" "1B" 59.503
"AX-89651288" "AX-89651288" "1B" 59.503
"AX-89652648" "AX-89652648" "1B" 59.503
"AX-89657013" "AX-89657013" "1B" 59.503
"AX-89668528" "AX-89668528" "1B" 59.503
"AX-89678965" "AX-89678965" "1B" 59.503
"AX-89693467" "AX-89693467" "1B" 59.503
"AX-89723417" "AX-89723417" "1B" 59.503
"AX-89746870" "AX-89746870" "1B" 59.503
"AX-89749372" "AX-89749372" "1B" 59.503
"AX-89760221" "AX-89760221" "1B" 59.503
"AX-89770078" "AX-89770078" "1B" 59.503
"AX-89777205" "AX-89777205" "1B" 59.503
"AX-89654183" "AX-89654183" "1B" 59.699
"AX-89659227" "AX-89659227" "1B" 60.091
"AX-86164637" "AX-86164637" "1B" 60.287
"AX-86169486" "AX-86169486" "1B" 60.287
"AX-89313559" "AX-89313559" "1B" 60.287
"AX-89315392" "AX-89315392" "1B" 60.287
"AX-89322733" "AX-89322733" "1B" 60.287
"AX-89337381" "AX-89337381" "1B" 60.287
"AX-89337716" "AX-89337716" "1B" 60.287
"AX-89341022" "AX-89341022" "1B" 60.287
"AX-89343631" "AX-89343631" "1B" 60.287
"AX-89344139" "AX-89344139" "1B" 60.287
"AX-89345423" "AX-89345423" "1B" 60.287
"AX-89353536" "AX-89353536" "1B" 60.287
"AX-89362018" "AX-89362018" "1B" 60.287
"AX-89366659" "AX-89366659" "1B" 60.287
"AX-89369515" "AX-89369515" "1B" 60.287
"AX-89371757" "AX-89371757" "1B" 60.287
"AX-89383703" "AX-89383703" "1B" 60.287
"AX-89384044" "AX-89384044" "1B" 60.287
"AX-89384753" "AX-89384753" "1B" 60.287
"AX-89387732" "AX-89387732" "1B" 60.287
"AX-89388143" "AX-89388143" "1B" 60.287
"AX-89388562" "AX-89388562" "1B" 60.287
"AX-89391459" "AX-89391459" "1B" 60.287
"AX-89392856" "AX-89392856" "1B" 60.287
"AX-89401542" "AX-89401542" "1B" 60.287
"AX-89404311" "AX-89404311" "1B" 60.287
"AX-89404766" "AX-89404766" "1B" 60.287
"AX-89416175" "AX-89416175" "1B" 60.287
"AX-89416661" "AX-89416661" "1B" 60.287
"AX-89417357" "AX-89417357" "1B" 60.287
"AX-89419836" "AX-89419836" "1B" 60.287
"AX-89421292" "AX-89421292" "1B" 60.287
"AX-89421794" "AX-89421794" "1B" 60.287
"AX-89430732" "AX-89430732" "1B" 60.287
"AX-89432759" "AX-89432759" "1B" 60.287
"AX-89437738" "AX-89437738" "1B" 60.287
"AX-89441698" "AX-89441698" "1B" 60.287
"AX-89448898" "AX-89448898" "1B" 60.287
"AX-89461464" "AX-89461464" "1B" 60.287
"AX-89462409" "AX-89462409" "1B" 60.287
"AX-89476791" "AX-89476791" "1B" 60.287
"AX-89483137" "AX-89483137" "1B" 60.287
"AX-89485005" "AX-89485005" "1B" 60.287
"AX-89493514" "AX-89493514" "1B" 60.287
"AX-89495661" "AX-89495661" "1B" 60.287
"AX-89504325" "AX-89504325" "1B" 60.287
"AX-89509581" "AX-89509581" "1B" 60.287
"AX-89511269" "AX-89511269" "1B" 60.287
"AX-89512056" "AX-89512056" "1B" 60.287
"AX-89512303" "AX-89512303" "1B" 60.287
"AX-89513044" "AX-89513044" "1B" 60.287
"AX-89513466" "AX-89513466" "1B" 60.287
"AX-89513626" "AX-89513626" "1B" 60.287
"AX-89513716" "AX-89513716" "1B" 60.287
"AX-89520511" "AX-89520511" "1B" 60.287
"AX-89525792" "AX-89525792" "1B" 60.287
"AX-89526766" "AX-89526766" "1B" 60.287
"AX-89530469" "AX-89530469" "1B" 60.287
"AX-89537336" "AX-89537336" "1B" 60.287
"AX-89539744" "AX-89539744" "1B" 60.287
"AX-89543158" "AX-89543158" "1B" 60.287
"AX-89544278" "AX-89544278" "1B" 60.287
"AX-89545124" "AX-89545124" "1B" 60.287
"AX-89547322" "AX-89547322" "1B" 60.287
"AX-89553564" "AX-89553564" "1B" 60.287
"AX-89554121" "AX-89554121" "1B" 60.287
"AX-89566766" "AX-89566766" "1B" 60.287
"AX-89567030" "AX-89567030" "1B" 60.287
"AX-89572264" "AX-89572264" "1B" 60.287
"AX-89573886" "AX-89573886" "1B" 60.287
"AX-89574558" "AX-89574558" "1B" 60.287
"AX-89576235" "AX-89576235" "1B" 60.287
"AX-89580361" "AX-89580361" "1B" 60.287
"AX-89582456" "AX-89582456" "1B" 60.287
"AX-89591304" "AX-89591304" "1B" 60.287
"AX-89592524" "AX-89592524" "1B" 60.287
"AX-89593211" "AX-89593211" "1B" 60.287
"AX-89602318" "AX-89602318" "1B" 60.287
"AX-89604002" "AX-89604002" "1B" 60.287
"AX-89607997" "AX-89607997" "1B" 60.287
"AX-89612400" "AX-89612400" "1B" 60.287
"AX-89613780" "AX-89613780" "1B" 60.287
"AX-89615276" "AX-89615276" "1B" 60.287
"AX-89627887" "AX-89627887" "1B" 60.287
"AX-89638130" "AX-89638130" "1B" 60.287
"AX-89639404" "AX-89639404" "1B" 60.287
"AX-89639580" "AX-89639580" "1B" 60.287
"AX-89646106" "AX-89646106" "1B" 60.287
"AX-89646811" "AX-89646811" "1B" 60.287
"AX-89649576" "AX-89649576" "1B" 60.287
"AX-89652241" "AX-89652241" "1B" 60.287
"AX-89666442" "AX-89666442" "1B" 60.287
"AX-89669552" "AX-89669552" "1B" 60.287
"AX-89669607" "AX-89669607" "1B" 60.287
"AX-89673644" "AX-89673644" "1B" 60.287
"AX-89683065" "AX-89683065" "1B" 60.287
"AX-89692262" "AX-89692262" "1B" 60.287
"AX-89692375" "AX-89692375" "1B" 60.287
"AX-89700823" "AX-89700823" "1B" 60.287
"AX-89723468" "AX-89723468" "1B" 60.287
"AX-89725449" "AX-89725449" "1B" 60.287
"AX-89738267" "AX-89738267" "1B" 60.287
"AX-89741390" "AX-89741390" "1B" 60.287
"AX-89749807" "AX-89749807" "1B" 60.287
"AX-89750156" "AX-89750156" "1B" 60.287
"AX-89751275" "AX-89751275" "1B" 60.287
"AX-89774524" "AX-89774524" "1B" 60.287
"AX-89359589" "AX-89359589" "1B" 60.287
"AX-89404702" "AX-89404702" "1B" 60.287
"AX-89416733" "AX-89416733" "1B" 60.287
"AX-89433914" "AX-89433914" "1B" 60.287
"AX-89486689" "AX-89486689" "1B" 60.287
"AX-89495659" "AX-89495659" "1B" 60.287
"AX-89588754" "AX-89588754" "1B" 60.287
"AX-89699158" "AX-89699158" "1B" 60.287
"AX-89735417" "AX-89735417" "1B" 60.287
"AX-89739713" "AX-89739713" "1B" 60.287
"AX-89344670" "AX-89344670" "1B" 60.883
"AX-89473457" "AX-89473457" "1B" 60.883
"AX-89475764" "AX-89475764" "1B" 60.883
"AX-89486119" "AX-89486119" "1B" 60.883
"AX-89487794" "AX-89487794" "1B" 60.883
"AX-89509006" "AX-89509006" "1B" 60.883
"AX-89548819" "AX-89548819" "1B" 60.883
"AX-89552316" "AX-89552316" "1B" 60.883
"AX-89584670" "AX-89584670" "1B" 60.883
"AX-89616431" "AX-89616431" "1B" 60.883
"AX-89683630" "AX-89683630" "1B" 60.883
"AX-89773408" "AX-89773408" "1B" 60.883
"AX-89775884" "AX-89775884" "1B" 60.883
"AX-89384619" "AX-89384619" "1B" 61.273
"AX-89468243" "AX-89468243" "1B" 61.273
"AX-89425040" "AX-89425040" "1B" 61.471
"AX-89733550" "AX-89733550" "1B" 61.471
"AX-86163899" "AX-86163899" "1B" 61.668
"AX-86167742" "AX-86167742" "1B" 61.668
"AX-86167743" "AX-86167743" "1B" 61.668
"AX-89310041" "AX-89310041" "1B" 61.668
"AX-89310996" "AX-89310996" "1B" 61.668
"AX-89311885" "AX-89311885" "1B" 61.668
"AX-89313005" "AX-89313005" "1B" 61.668
"AX-89317842" "AX-89317842" "1B" 61.668
"AX-89321046" "AX-89321046" "1B" 61.668
"AX-89322599" "AX-89322599" "1B" 61.668
"AX-89323039" "AX-89323039" "1B" 61.668
"AX-89324573" "AX-89324573" "1B" 61.668
"AX-89326375" "AX-89326375" "1B" 61.668
"AX-89328146" "AX-89328146" "1B" 61.668
"AX-89329498" "AX-89329498" "1B" 61.668
"AX-89330965" "AX-89330965" "1B" 61.668
"AX-89345230" "AX-89345230" "1B" 61.668
"AX-89347915" "AX-89347915" "1B" 61.668
"AX-89362789" "AX-89362789" "1B" 61.668
"AX-89364540" "AX-89364540" "1B" 61.668
"AX-89372752" "AX-89372752" "1B" 61.668
"AX-89377743" "AX-89377743" "1B" 61.668
"AX-89381406" "AX-89381406" "1B" 61.668
"AX-89382667" "AX-89382667" "1B" 61.668
"AX-89389055" "AX-89389055" "1B" 61.668
"AX-89394630" "AX-89394630" "1B" 61.668
"AX-89395032" "AX-89395032" "1B" 61.668
"AX-89395972" "AX-89395972" "1B" 61.668
"AX-89399084" "AX-89399084" "1B" 61.668
"AX-89412361" "AX-89412361" "1B" 61.668
"AX-89413058" "AX-89413058" "1B" 61.668
"AX-89413254" "AX-89413254" "1B" 61.668
"AX-89414976" "AX-89414976" "1B" 61.668
"AX-89419319" "AX-89419319" "1B" 61.668
"AX-89421877" "AX-89421877" "1B" 61.668
"AX-89422514" "AX-89422514" "1B" 61.668
"AX-89424535" "AX-89424535" "1B" 61.668
"AX-89438953" "AX-89438953" "1B" 61.668
"AX-89440094" "AX-89440094" "1B" 61.668
"AX-89442051" "AX-89442051" "1B" 61.668
"AX-89450761" "AX-89450761" "1B" 61.668
"AX-89452678" "AX-89452678" "1B" 61.668
"AX-89467706" "AX-89467706" "1B" 61.668
"AX-89471400" "AX-89471400" "1B" 61.668
"AX-89471552" "AX-89471552" "1B" 61.668
"AX-89474960" "AX-89474960" "1B" 61.668
"AX-89480249" "AX-89480249" "1B" 61.668
"AX-89485047" "AX-89485047" "1B" 61.668
"AX-89496506" "AX-89496506" "1B" 61.668
"AX-89501198" "AX-89501198" "1B" 61.668
"AX-89516201" "AX-89516201" "1B" 61.668
"AX-89525141" "AX-89525141" "1B" 61.668
"AX-89526517" "AX-89526517" "1B" 61.668
"AX-89549629" "AX-89549629" "1B" 61.668
"AX-89555975" "AX-89555975" "1B" 61.668
"AX-89559592" "AX-89559592" "1B" 61.668
"AX-89566301" "AX-89566301" "1B" 61.668
"AX-89569221" "AX-89569221" "1B" 61.668
"AX-89570311" "AX-89570311" "1B" 61.668
"AX-89582282" "AX-89582282" "1B" 61.668
"AX-89588791" "AX-89588791" "1B" 61.668
"AX-89604586" "AX-89604586" "1B" 61.668
"AX-89605870" "AX-89605870" "1B" 61.668
"AX-89608160" "AX-89608160" "1B" 61.668
"AX-89610380" "AX-89610380" "1B" 61.668
"AX-89617051" "AX-89617051" "1B" 61.668
"AX-89631632" "AX-89631632" "1B" 61.668
"AX-89633102" "AX-89633102" "1B" 61.668
"AX-89650964" "AX-89650964" "1B" 61.668
"AX-89654411" "AX-89654411" "1B" 61.668
"AX-89659170" "AX-89659170" "1B" 61.668
"AX-89663012" "AX-89663012" "1B" 61.668
"AX-89664676" "AX-89664676" "1B" 61.668
"AX-89678285" "AX-89678285" "1B" 61.668
"AX-89678542" "AX-89678542" "1B" 61.668
"AX-89695988" "AX-89695988" "1B" 61.668
"AX-89698122" "AX-89698122" "1B" 61.668
"AX-89699051" "AX-89699051" "1B" 61.668
"AX-89701040" "AX-89701040" "1B" 61.668
"AX-89705292" "AX-89705292" "1B" 61.668
"AX-89708869" "AX-89708869" "1B" 61.668
"AX-89712948" "AX-89712948" "1B" 61.668
"AX-89713754" "AX-89713754" "1B" 61.668
"AX-89733284" "AX-89733284" "1B" 61.668
"AX-89740963" "AX-89740963" "1B" 61.668
"AX-89755590" "AX-89755590" "1B" 61.668
"AX-89774020" "AX-89774020" "1B" 61.668
"AX-89775122" "AX-89775122" "1B" 61.668
"AX-89356802" "AX-89356802" "1B" 61.668
"AX-89384119" "AX-89384119" "1B" 61.668
"AX-89414080" "AX-89414080" "1B" 61.668
"AX-89433599" "AX-89433599" "1B" 61.668
"AX-89455319" "AX-89455319" "1B" 61.668
"AX-89469429" "AX-89469429" "1B" 61.668
"AX-89519139" "AX-89519139" "1B" 61.668
"AX-89538341" "AX-89538341" "1B" 61.668
"AX-89542575" "AX-89542575" "1B" 61.668
"AX-89549583" "AX-89549583" "1B" 61.668
"AX-89580942" "AX-89580942" "1B" 61.668
"AX-89714299" "AX-89714299" "1B" 61.668
"AX-89717872" "AX-89717872" "1B" 61.668
"AX-89755923" "AX-89755923" "1B" 61.668
"AX-86166363" "AX-86166363" "1B" 61.868
"AX-89326183" "AX-89326183" "1B" 61.868
"AX-89358216" "AX-89358216" "1B" 61.868
"AX-89385269" "AX-89385269" "1B" 61.868
"AX-89391467" "AX-89391467" "1B" 61.868
"AX-89472707" "AX-89472707" "1B" 61.868
"AX-89493109" "AX-89493109" "1B" 61.868
"AX-89498300" "AX-89498300" "1B" 61.868
"AX-89512897" "AX-89512897" "1B" 61.868
"AX-89524094" "AX-89524094" "1B" 61.868
"AX-89532502" "AX-89532502" "1B" 61.868
"AX-89548207" "AX-89548207" "1B" 61.868
"AX-89552822" "AX-89552822" "1B" 61.868
"AX-89556107" "AX-89556107" "1B" 61.868
"AX-89563663" "AX-89563663" "1B" 61.868
"AX-89607818" "AX-89607818" "1B" 61.868
"AX-89617813" "AX-89617813" "1B" 61.868
"AX-89653070" "AX-89653070" "1B" 61.868
"AX-89678066" "AX-89678066" "1B" 61.868
"AX-89680457" "AX-89680457" "1B" 61.868
"AX-89707275" "AX-89707275" "1B" 61.868
"AX-89753229" "AX-89753229" "1B" 61.868
"AX-89507314" "AX-89507314" "1B" 61.868
"AX-89572275" "AX-89572275" "1B" 61.868
"AX-89424011" "AX-89424011" "1B" 62.068
"AX-89424333" "AX-89424333" "1B" 62.068
"AX-89438982" "AX-89438982" "1B" 62.068
"AX-89452479" "AX-89452479" "1B" 62.068
"AX-89460336" "AX-89460336" "1B" 62.068
"AX-89490304" "AX-89490304" "1B" 62.068
"AX-89532589" "AX-89532589" "1B" 62.068
"AX-89566589" "AX-89566589" "1B" 62.068
"AX-89582302" "AX-89582302" "1B" 62.068
"AX-89606776" "AX-89606776" "1B" 62.068
"AX-89619689" "AX-89619689" "1B" 62.068
"AX-89628195" "AX-89628195" "1B" 62.068
"AX-89671889" "AX-89671889" "1B" 62.068
"AX-89672731" "AX-89672731" "1B" 62.068
"AX-89673167" "AX-89673167" "1B" 62.068
"AX-89738971" "AX-89738971" "1B" 62.068
"AX-89537082" "AX-89537082" "1B" 62.661
"AX-89451380" "AX-89451380" "1B" 63.67
"AX-89466545" "AX-89466545" "1B" 63.67
"AX-89491122" "AX-89491122" "1B" 63.67
"AX-89552304" "AX-89552304" "1B" 63.67
"AX-89746518" "AX-89746518" "1B" 63.67
"AX-89383797" "AX-89383797" "1B" 65.855
"AX-89408130" "AX-89408130" "1B" 65.855
"AX-89411126" "AX-89411126" "1B" 65.855
"AX-89486209" "AX-89486209" "1B" 65.855
"AX-89520384" "AX-89520384" "1B" 65.855
"AX-89600129" "AX-89600129" "1B" 65.855
"AX-89603416" "AX-89603416" "1B" 65.855
"AX-89682948" "AX-89682948" "1B" 65.855
"AX-89694598" "AX-89694598" "1B" 65.855
"AX-89398882" "AX-89398882" "1B" 65.855
"AX-89555997" "AX-89555997" "1B" 65.855
"AX-89613762" "AX-89613762" "1B" 65.855
"AX-89655819" "AX-89655819" "1B" 65.855
"AX-89722020" "AX-89722020" "1B" 65.855
"AX-89757633" "AX-89757633" "1B" 65.855
"AX-89324965" "AX-89324965" "1B" 66.252
"AX-89336033" "AX-89336033" "1B" 66.252
"AX-89345885" "AX-89345885" "1B" 66.252
"AX-89366334" "AX-89366334" "1B" 66.252
"AX-89407855" "AX-89407855" "1B" 66.252
"AX-89552209" "AX-89552209" "1B" 66.252
"AX-89584240" "AX-89584240" "1B" 66.252
"AX-89647056" "AX-89647056" "1B" 66.252
"AX-89678864" "AX-89678864" "1B" 66.252
"AX-89749585" "AX-89749585" "1B" 66.252
"AX-89507929" "AX-89507929" "1B" 66.252
"AX-89636053" "AX-89636053" "1B" 66.252
"AX-89347943" "AX-89347943" "1B" 66.447
"AX-89380628" "AX-89380628" "1B" 66.447
"AX-89385720" "AX-89385720" "1B" 66.447
"AX-89407380" "AX-89407380" "1B" 66.447
"AX-89426812" "AX-89426812" "1B" 66.447
"AX-89428761" "AX-89428761" "1B" 66.447
"AX-89452332" "AX-89452332" "1B" 66.447
"AX-89453346" "AX-89453346" "1B" 66.447
"AX-89501335" "AX-89501335" "1B" 66.447
"AX-89507166" "AX-89507166" "1B" 66.447
"AX-89536084" "AX-89536084" "1B" 66.447
"AX-89563574" "AX-89563574" "1B" 66.447
"AX-89592918" "AX-89592918" "1B" 66.447
"AX-89633361" "AX-89633361" "1B" 66.447
"AX-89653613" "AX-89653613" "1B" 66.447
"AX-89656651" "AX-89656651" "1B" 66.447
"AX-89671879" "AX-89671879" "1B" 66.447
"AX-89672569" "AX-89672569" "1B" 66.447
"AX-89676259" "AX-89676259" "1B" 66.447
"AX-89706655" "AX-89706655" "1B" 66.447
"AX-89718153" "AX-89718153" "1B" 66.447
"AX-89720333" "AX-89720333" "1B" 66.447
"AX-89743657" "AX-89743657" "1B" 66.447
"AX-89772114" "AX-89772114" "1B" 66.447
"AX-89406666" "AX-89406666" "1B" 66.447
"AX-89475531" "AX-89475531" "1B" 66.447
"AX-89479014" "AX-89479014" "1B" 66.447
"AX-89506992" "AX-89506992" "1B" 66.447
"AX-89512450" "AX-89512450" "1B" 66.447
"AX-89548495" "AX-89548495" "1B" 66.447
"AX-89611079" "AX-89611079" "1B" 66.447
"AX-89730320" "AX-89730320" "1B" 66.447
"AX-89765386" "AX-89765386" "1B" 66.447
"AX-89309966" "AX-89309966" "1B" 67.022
"AX-89310641" "AX-89310641" "1B" 67.022
"AX-89312827" "AX-89312827" "1B" 67.022
"AX-89361588" "AX-89361588" "1B" 67.022
"AX-89442364" "AX-89442364" "1B" 67.022
"AX-89508264" "AX-89508264" "1B" 67.022
"AX-89531860" "AX-89531860" "1B" 67.022
"AX-89537771" "AX-89537771" "1B" 67.022
"AX-89551532" "AX-89551532" "1B" 67.022
"AX-89586686" "AX-89586686" "1B" 67.022
"AX-89603695" "AX-89603695" "1B" 67.022
"AX-89677184" "AX-89677184" "1B" 67.022
"AX-89678550" "AX-89678550" "1B" 67.022
"AX-89705004" "AX-89705004" "1B" 67.022
"AX-89708163" "AX-89708163" "1B" 67.022
"AX-89725558" "AX-89725558" "1B" 67.022
"AX-89734677" "AX-89734677" "1B" 67.022
"AX-89349463" "AX-89349463" "1B" 67.022
"AX-89387161" "AX-89387161" "1B" 67.022
"AX-89559139" "AX-89559139" "1B" 67.022
"AX-89561467" "AX-89561467" "1B" 67.022
"AX-89310034" "AX-89310034" "1B" 67.216
"AX-89320715" "AX-89320715" "1B" 67.216
"AX-89354998" "AX-89354998" "1B" 67.216
"AX-89388830" "AX-89388830" "1B" 67.216
"AX-89394996" "AX-89394996" "1B" 67.216
"AX-89400218" "AX-89400218" "1B" 67.216
"AX-89419625" "AX-89419625" "1B" 67.216
"AX-89440548" "AX-89440548" "1B" 67.216
"AX-89441352" "AX-89441352" "1B" 67.216
"AX-89461734" "AX-89461734" "1B" 67.216
"AX-89465484" "AX-89465484" "1B" 67.216
"AX-89472579" "AX-89472579" "1B" 67.216
"AX-89476140" "AX-89476140" "1B" 67.216
"AX-89504746" "AX-89504746" "1B" 67.216
"AX-89504911" "AX-89504911" "1B" 67.216
"AX-89510341" "AX-89510341" "1B" 67.216
"AX-89516076" "AX-89516076" "1B" 67.216
"AX-89529800" "AX-89529800" "1B" 67.216
"AX-89533987" "AX-89533987" "1B" 67.216
"AX-89535375" "AX-89535375" "1B" 67.216
"AX-89538199" "AX-89538199" "1B" 67.216
"AX-89556121" "AX-89556121" "1B" 67.216
"AX-89556842" "AX-89556842" "1B" 67.216
"AX-89561938" "AX-89561938" "1B" 67.216
"AX-89565326" "AX-89565326" "1B" 67.216
"AX-89566805" "AX-89566805" "1B" 67.216
"AX-89593582" "AX-89593582" "1B" 67.216
"AX-89594793" "AX-89594793" "1B" 67.216
"AX-89595965" "AX-89595965" "1B" 67.216
"AX-89604740" "AX-89604740" "1B" 67.216
"AX-89605747" "AX-89605747" "1B" 67.216
"AX-89611825" "AX-89611825" "1B" 67.216
"AX-89628653" "AX-89628653" "1B" 67.216
"AX-89641826" "AX-89641826" "1B" 67.216
"AX-89646486" "AX-89646486" "1B" 67.216
"AX-89667596" "AX-89667596" "1B" 67.216
"AX-89672472" "AX-89672472" "1B" 67.216
"AX-89683792" "AX-89683792" "1B" 67.216
"AX-89691374" "AX-89691374" "1B" 67.216
"AX-89706248" "AX-89706248" "1B" 67.216
"AX-89715223" "AX-89715223" "1B" 67.216
"AX-89717074" "AX-89717074" "1B" 67.216
"AX-89722876" "AX-89722876" "1B" 67.216
"AX-89734646" "AX-89734646" "1B" 67.216
"AX-89738139" "AX-89738139" "1B" 67.216
"AX-89741763" "AX-89741763" "1B" 67.216
"AX-89754744" "AX-89754744" "1B" 67.216
"AX-89763084" "AX-89763084" "1B" 67.216
"AX-89765423" "AX-89765423" "1B" 67.216
"AX-89769885" "AX-89769885" "1B" 67.216
"AX-89774835" "AX-89774835" "1B" 67.216
"AX-89461018" "AX-89461018" "1B" 67.216
"AX-89463632" "AX-89463632" "1B" 67.216
"AX-89465165" "AX-89465165" "1B" 67.216
"AX-89513504" "AX-89513504" "1B" 67.216
"AX-89547389" "AX-89547389" "1B" 67.216
"AX-89691313" "AX-89691313" "1B" 67.216
"AX-89731954" "AX-89731954" "1B" 67.216
"AX-89331757" "AX-89331757" "1B" 67.41
"AX-89376185" "AX-89376185" "1B" 67.41
"AX-89425129" "AX-89425129" "1B" 67.41
"AX-89440967" "AX-89440967" "1B" 67.41
"AX-89454731" "AX-89454731" "1B" 67.41
"AX-89466340" "AX-89466340" "1B" 67.41
"AX-89550572" "AX-89550572" "1B" 67.41
"AX-89559616" "AX-89559616" "1B" 67.41
"AX-89713465" "AX-89713465" "1B" 67.41
"AX-89714168" "AX-89714168" "1B" 67.41
"AX-89575747" "AX-89575747" "1B" 67.41
"AX-89583839" "AX-89583839" "1B" 67.41
"AX-89339073" "AX-89339073" "1B" 67.602
"AX-89353271" "AX-89353271" "1B" 67.602
"AX-89419308" "AX-89419308" "1B" 67.602
"AX-89422723" "AX-89422723" "1B" 67.602
"AX-89465369" "AX-89465369" "1B" 67.602
"AX-89467134" "AX-89467134" "1B" 67.602
"AX-89488493" "AX-89488493" "1B" 67.602
"AX-89611229" "AX-89611229" "1B" 67.602
"AX-89677875" "AX-89677875" "1B" 67.602
"AX-89688028" "AX-89688028" "1B" 67.602
"AX-89774750" "AX-89774750" "1B" 67.602
"AX-89383243" "AX-89383243" "1B" 67.602
"AX-89688312" "AX-89688312" "1B" 67.796
"AX-89553276" "AX-89553276" "1B" 67.989
"AX-89372778" "AX-89372778" "1B" 68.378
"AX-89426080" "AX-89426080" "1B" 68.378
"AX-89470868" "AX-89470868" "1B" 68.378
"AX-89484639" "AX-89484639" "1B" 68.378
"AX-89547911" "AX-89547911" "1B" 68.378
"AX-89585703" "AX-89585703" "1B" 68.378
"AX-89596373" "AX-89596373" "1B" 68.378
"AX-89614302" "AX-89614302" "1B" 68.378
"AX-89618544" "AX-89618544" "1B" 68.378
"AX-89631952" "AX-89631952" "1B" 68.378
"AX-89652311" "AX-89652311" "1B" 68.378
"AX-89662256" "AX-89662256" "1B" 68.378
"AX-89699883" "AX-89699883" "1B" 68.378
"AX-89706105" "AX-89706105" "1B" 68.378
"AX-89613611" "AX-89613611" "1B" 68.378
"AX-89370077" "AX-89370077" "1B" 68.763
"AX-89388925" "AX-89388925" "1B" 68.763
"AX-89408002" "AX-89408002" "1B" 68.763
"AX-89413151" "AX-89413151" "1B" 68.763
"AX-89459172" "AX-89459172" "1B" 68.763
"AX-89472400" "AX-89472400" "1B" 68.763
"AX-89491218" "AX-89491218" "1B" 68.763
"AX-89523205" "AX-89523205" "1B" 68.763
"AX-89531863" "AX-89531863" "1B" 68.763
"AX-89542252" "AX-89542252" "1B" 68.763
"AX-89546383" "AX-89546383" "1B" 68.763
"AX-89571332" "AX-89571332" "1B" 68.763
"AX-89587204" "AX-89587204" "1B" 68.763
"AX-89639649" "AX-89639649" "1B" 68.763
"AX-89678260" "AX-89678260" "1B" 68.763
"AX-89681950" "AX-89681950" "1B" 68.763
"AX-89693232" "AX-89693232" "1B" 68.763
"AX-89710932" "AX-89710932" "1B" 68.763
"AX-89731856" "AX-89731856" "1B" 68.763
"AX-89763490" "AX-89763490" "1B" 68.763
"AX-89331212" "AX-89331212" "1B" 68.763
"AX-89418863" "AX-89418863" "1B" 68.763
"AX-89469320" "AX-89469320" "1B" 68.763
"AX-89572147" "AX-89572147" "1B" 68.763
"AX-89744752" "AX-89744752" "1B" 68.763
"AX-89540961" "AX-89540961" "1B" 68.957
"AX-89318796" "AX-89318796" "1B" 69.151
"AX-89334782" "AX-89334782" "1B" 69.151
"AX-89339155" "AX-89339155" "1B" 69.151
"AX-89357855" "AX-89357855" "1B" 69.151
"AX-89375511" "AX-89375511" "1B" 69.151
"AX-89399288" "AX-89399288" "1B" 69.151
"AX-89417905" "AX-89417905" "1B" 69.151
"AX-89427634" "AX-89427634" "1B" 69.151
"AX-89439703" "AX-89439703" "1B" 69.151
"AX-89463025" "AX-89463025" "1B" 69.151
"AX-89474198" "AX-89474198" "1B" 69.151
"AX-89492559" "AX-89492559" "1B" 69.151
"AX-89499766" "AX-89499766" "1B" 69.151
"AX-89503387" "AX-89503387" "1B" 69.151
"AX-89513814" "AX-89513814" "1B" 69.151
"AX-89518602" "AX-89518602" "1B" 69.151
"AX-89525037" "AX-89525037" "1B" 69.151
"AX-89539249" "AX-89539249" "1B" 69.151
"AX-89543960" "AX-89543960" "1B" 69.151
"AX-89552377" "AX-89552377" "1B" 69.151
"AX-89558737" "AX-89558737" "1B" 69.151
"AX-89575261" "AX-89575261" "1B" 69.151
"AX-89592961" "AX-89592961" "1B" 69.151
"AX-89595462" "AX-89595462" "1B" 69.151
"AX-89605302" "AX-89605302" "1B" 69.151
"AX-89615149" "AX-89615149" "1B" 69.151
"AX-89626442" "AX-89626442" "1B" 69.151
"AX-89628363" "AX-89628363" "1B" 69.151
"AX-89635458" "AX-89635458" "1B" 69.151
"AX-89650522" "AX-89650522" "1B" 69.151
"AX-89685566" "AX-89685566" "1B" 69.151
"AX-89686830" "AX-89686830" "1B" 69.151
"AX-89695999" "AX-89695999" "1B" 69.151
"AX-89703200" "AX-89703200" "1B" 69.151
"AX-89725114" "AX-89725114" "1B" 69.151
"AX-89734370" "AX-89734370" "1B" 69.151
"AX-89737091" "AX-89737091" "1B" 69.151
"AX-89748633" "AX-89748633" "1B" 69.151
"AX-89409207" "AX-89409207" "1B" 69.151
"AX-89732346" "AX-89732346" "1B" 69.151
"AX-89389775" "AX-89389775" "1B" 69.342
"AX-89472833" "AX-89472833" "1B" 69.342
"AX-89674570" "AX-89674570" "1B" 69.342
"AX-89730612" "AX-89730612" "1B" 69.342
"AX-89691738" "AX-89691738" "1B" 69.342
"AX-89325173" "AX-89325173" "1B" 69.724
"AX-89355615" "AX-89355615" "1B" 69.724
"AX-89373742" "AX-89373742" "1B" 69.724
"AX-89465328" "AX-89465328" "1B" 69.724
"AX-89488458" "AX-89488458" "1B" 69.724
"AX-89547210" "AX-89547210" "1B" 69.724
"AX-89549968" "AX-89549968" "1B" 69.724
"AX-89575712" "AX-89575712" "1B" 69.724
"AX-89584638" "AX-89584638" "1B" 69.724
"AX-89611743" "AX-89611743" "1B" 69.724
"AX-89613049" "AX-89613049" "1B" 69.724
"AX-89657542" "AX-89657542" "1B" 69.724
"AX-89678863" "AX-89678863" "1B" 69.724
"AX-89695767" "AX-89695767" "1B" 69.724
"AX-89721152" "AX-89721152" "1B" 69.724
"AX-89736504" "AX-89736504" "1B" 69.724
"AX-89462225" "AX-89462225" "1B" 70.891
"AX-89564932" "AX-89564932" "1B" 70.891
"AX-89596057" "AX-89596057" "1B" 70.891
"AX-89602683" "AX-89602683" "1B" 70.891
"AX-89632111" "AX-89632111" "1B" 70.891
"AX-89498677" "AX-89498677" "1B" 71.081
"AX-89589368" "AX-89589368" "1B" 71.081
"AX-86184947" "AX-86184947" "1B" 71.27
"AX-89386735" "AX-89386735" "1B" 71.27
"AX-89415953" "AX-89415953" "1B" 71.27
"AX-89419518" "AX-89419518" "1B" 71.27
"AX-89430045" "AX-89430045" "1B" 71.27
"AX-89445431" "AX-89445431" "1B" 71.27
"AX-89515939" "AX-89515939" "1B" 71.27
"AX-89599793" "AX-89599793" "1B" 71.27
"AX-89607265" "AX-89607265" "1B" 71.27
"AX-89614028" "AX-89614028" "1B" 71.27
"AX-89659203" "AX-89659203" "1B" 71.27
"AX-89737814" "AX-89737814" "1B" 71.27
"AX-89738490" "AX-89738490" "1B" 71.27
"AX-89398161" "AX-89398161" "1B" 71.27
"AX-89431189" "AX-89431189" "1B" 71.27
"AX-89473274" "AX-89473274" "1B" 71.27
"AX-89554304" "AX-89554304" "1B" 71.27
"AX-89747728" "AX-89747728" "1B" 71.27
"AX-89515565" "AX-89515565" "1B" 71.649
"AX-89675182" "AX-89675182" "1B" 71.649
"AX-89768646" "AX-89768646" "1B" 71.649
"AX-89778099" "AX-89778099" "1B" 71.649
"AX-89311832" "AX-89311832" "1B" 72.221
"AX-89335029" "AX-89335029" "1B" 72.221
"AX-89431593" "AX-89431593" "1B" 72.221
"AX-89589224" "AX-89589224" "1B" 72.221
"AX-89592574" "AX-89592574" "1B" 72.221
"AX-89362763" "AX-89362763" "1B" 72.604
"AX-89687735" "AX-89687735" "1B" 72.604
"AX-89340809" "AX-89340809" "1B" 74.186
"AX-89601492" "AX-89601492" "1B" 74.186
"AX-89740322" "AX-89740322" "1B" 74.186
"AX-89317001" "AX-89317001" "1B" 74.565
"AX-89345321" "AX-89345321" "1B" 74.565
"AX-89362239" "AX-89362239" "1B" 74.565
"AX-89372831" "AX-89372831" "1B" 74.565
"AX-89386370" "AX-89386370" "1B" 74.565
"AX-89428112" "AX-89428112" "1B" 74.565
"AX-89484921" "AX-89484921" "1B" 74.565
"AX-89519200" "AX-89519200" "1B" 74.565
"AX-89691485" "AX-89691485" "1B" 74.565
"AX-89717809" "AX-89717809" "1B" 74.565
"AX-89756262" "AX-89756262" "1B" 74.565
"AX-89772961" "AX-89772961" "1B" 74.565
"AX-89775916" "AX-89775916" "1B" 74.565
"AX-89460434" "AX-89460434" "1B" 74.565
"AX-89565347" "AX-89565347" "1B" 74.565
"AX-89590133" "AX-89590133" "1B" 74.565
"AX-89591546" "AX-89591546" "1B" 74.565
"AX-89764703" "AX-89764703" "1B" 74.565
"AX-89774070" "AX-89774070" "1B" 75.15
"AX-89344300" "AX-89344300" "1B" 75.342
"AX-89355593" "AX-89355593" "1B" 75.342
"AX-89361968" "AX-89361968" "1B" 75.342
"AX-89365748" "AX-89365748" "1B" 75.342
"AX-89367256" "AX-89367256" "1B" 75.342
"AX-89380569" "AX-89380569" "1B" 75.342
"AX-89390480" "AX-89390480" "1B" 75.342
"AX-89397813" "AX-89397813" "1B" 75.342
"AX-89404365" "AX-89404365" "1B" 75.342
"AX-89406030" "AX-89406030" "1B" 75.342
"AX-89410123" "AX-89410123" "1B" 75.342
"AX-89411966" "AX-89411966" "1B" 75.342
"AX-89421587" "AX-89421587" "1B" 75.342
"AX-89432429" "AX-89432429" "1B" 75.342
"AX-89436923" "AX-89436923" "1B" 75.342
"AX-89441819" "AX-89441819" "1B" 75.342
"AX-89463857" "AX-89463857" "1B" 75.342
"AX-89525700" "AX-89525700" "1B" 75.342
"AX-89529154" "AX-89529154" "1B" 75.342
"AX-89544421" "AX-89544421" "1B" 75.342
"AX-89566438" "AX-89566438" "1B" 75.342
"AX-89570777" "AX-89570777" "1B" 75.342
"AX-89586596" "AX-89586596" "1B" 75.342
"AX-89608342" "AX-89608342" "1B" 75.342
"AX-89622088" "AX-89622088" "1B" 75.342
"AX-89639646" "AX-89639646" "1B" 75.342
"AX-89645388" "AX-89645388" "1B" 75.342
"AX-89702421" "AX-89702421" "1B" 75.342
"AX-89703481" "AX-89703481" "1B" 75.342
"AX-89712134" "AX-89712134" "1B" 75.342
"AX-89727170" "AX-89727170" "1B" 75.342
"AX-89736846" "AX-89736846" "1B" 75.342
"AX-89742936" "AX-89742936" "1B" 75.342
"AX-89774155" "AX-89774155" "1B" 75.342
"AX-89376184" "AX-89376184" "1B" 75.342
"AX-89376420" "AX-89376420" "1B" 75.342
"AX-89415762" "AX-89415762" "1B" 75.342
"AX-89524464" "AX-89524464" "1B" 75.342
"AX-89604422" "AX-89604422" "1B" 75.342
"AX-89673942" "AX-89673942" "1B" 75.342
"AX-89752224" "AX-89752224" "1B" 75.342
"AX-89394594" "AX-89394594" "1B" 75.533
"AX-89422918" "AX-89422918" "1B" 75.533
"AX-89500399" "AX-89500399" "1B" 75.533
"AX-89590294" "AX-89590294" "1B" 75.533
"AX-89591433" "AX-89591433" "1B" 75.533
"AX-89644923" "AX-89644923" "1B" 75.533
"AX-89588679" "AX-89588679" "1B" 75.533
"AX-89397437" "AX-89397437" "1B" 75.911
"AX-89323126" "AX-89323126" "1B" 76.104
"AX-89347349" "AX-89347349" "1B" 76.104
"AX-89355729" "AX-89355729" "1B" 76.104
"AX-89359971" "AX-89359971" "1B" 76.104
"AX-89371586" "AX-89371586" "1B" 76.104
"AX-89372056" "AX-89372056" "1B" 76.104
"AX-89384947" "AX-89384947" "1B" 76.104
"AX-89392454" "AX-89392454" "1B" 76.104
"AX-89412705" "AX-89412705" "1B" 76.104
"AX-89471694" "AX-89471694" "1B" 76.104
"AX-89485001" "AX-89485001" "1B" 76.104
"AX-89486405" "AX-89486405" "1B" 76.104
"AX-89488197" "AX-89488197" "1B" 76.104
"AX-89504471" "AX-89504471" "1B" 76.104
"AX-89511372" "AX-89511372" "1B" 76.104
"AX-89543657" "AX-89543657" "1B" 76.104
"AX-89550273" "AX-89550273" "1B" 76.104
"AX-89561117" "AX-89561117" "1B" 76.104
"AX-89576605" "AX-89576605" "1B" 76.104
"AX-89580727" "AX-89580727" "1B" 76.104
"AX-89596577" "AX-89596577" "1B" 76.104
"AX-89683219" "AX-89683219" "1B" 76.104
"AX-89688579" "AX-89688579" "1B" 76.104
"AX-89700593" "AX-89700593" "1B" 76.104
"AX-89711246" "AX-89711246" "1B" 76.104
"AX-89761547" "AX-89761547" "1B" 76.104
"AX-89514149" "AX-89514149" "1B" 76.104
"AX-89608692" "AX-89608692" "1B" 76.104
"AX-89690662" "AX-89690662" "1B" 76.104
"AX-89721599" "AX-89721599" "1B" 76.104
"AX-89729258" "AX-89729258" "1B" 76.104
"AX-89575171" "AX-89575171" "1B" 76.674
"AX-89407890" "AX-89407890" "1B" 77.833
"AX-89686858" "AX-89686858" "1B" 78.214
"AX-89333721" "AX-89333721" "1B" 78.404
"AX-89721905" "AX-89721905" "1B" 78.404
"AX-89320563" "AX-89320563" "1B" 79.385
"AX-89347894" "AX-89347894" "1B" 79.385
"AX-89453479" "AX-89453479" "1B" 79.385
"AX-89687354" "AX-89687354" "1B" 79.385
"AX-89522871" "AX-89522871" "1B" 79.385
"AX-89642782" "AX-89642782" "1B" 79.576
"AX-89313763" "AX-89313763" "1B" 79.771
"AX-89322590" "AX-89322590" "1B" 79.771
"AX-89332288" "AX-89332288" "1B" 79.771
"AX-89344807" "AX-89344807" "1B" 79.771
"AX-89347855" "AX-89347855" "1B" 79.771
"AX-89353327" "AX-89353327" "1B" 79.771
"AX-89361475" "AX-89361475" "1B" 79.771
"AX-89361485" "AX-89361485" "1B" 79.771
"AX-89368109" "AX-89368109" "1B" 79.771
"AX-89371656" "AX-89371656" "1B" 79.771
"AX-89377764" "AX-89377764" "1B" 79.771
"AX-89381273" "AX-89381273" "1B" 79.771
"AX-89382991" "AX-89382991" "1B" 79.771
"AX-89384781" "AX-89384781" "1B" 79.771
"AX-89386618" "AX-89386618" "1B" 79.771
"AX-89403636" "AX-89403636" "1B" 79.771
"AX-89403733" "AX-89403733" "1B" 79.771
"AX-89406155" "AX-89406155" "1B" 79.771
"AX-89421593" "AX-89421593" "1B" 79.771
"AX-89422172" "AX-89422172" "1B" 79.771
"AX-89431340" "AX-89431340" "1B" 79.771
"AX-89445620" "AX-89445620" "1B" 79.771
"AX-89452054" "AX-89452054" "1B" 79.771
"AX-89456394" "AX-89456394" "1B" 79.771
"AX-89470754" "AX-89470754" "1B" 79.771
"AX-89490453" "AX-89490453" "1B" 79.771
"AX-89496313" "AX-89496313" "1B" 79.771
"AX-89538481" "AX-89538481" "1B" 79.771
"AX-89539380" "AX-89539380" "1B" 79.771
"AX-89545778" "AX-89545778" "1B" 79.771
"AX-89550297" "AX-89550297" "1B" 79.771
"AX-89553662" "AX-89553662" "1B" 79.771
"AX-89554231" "AX-89554231" "1B" 79.771
"AX-89561919" "AX-89561919" "1B" 79.771
"AX-89564257" "AX-89564257" "1B" 79.771
"AX-89567508" "AX-89567508" "1B" 79.771
"AX-89569716" "AX-89569716" "1B" 79.771
"AX-89573650" "AX-89573650" "1B" 79.771
"AX-89575136" "AX-89575136" "1B" 79.771
"AX-89578084" "AX-89578084" "1B" 79.771
"AX-89580398" "AX-89580398" "1B" 79.771
"AX-89589418" "AX-89589418" "1B" 79.771
"AX-89591072" "AX-89591072" "1B" 79.771
"AX-89600018" "AX-89600018" "1B" 79.771
"AX-89601760" "AX-89601760" "1B" 79.771
"AX-89606279" "AX-89606279" "1B" 79.771
"AX-89608534" "AX-89608534" "1B" 79.771
"AX-89610032" "AX-89610032" "1B" 79.771
"AX-89612667" "AX-89612667" "1B" 79.771
"AX-89625160" "AX-89625160" "1B" 79.771
"AX-89669567" "AX-89669567" "1B" 79.771
"AX-89675427" "AX-89675427" "1B" 79.771
"AX-89676418" "AX-89676418" "1B" 79.771
"AX-89680746" "AX-89680746" "1B" 79.771
"AX-89683551" "AX-89683551" "1B" 79.771
"AX-89688730" "AX-89688730" "1B" 79.771
"AX-89707133" "AX-89707133" "1B" 79.771
"AX-89713584" "AX-89713584" "1B" 79.771
"AX-89729451" "AX-89729451" "1B" 79.771
"AX-89732932" "AX-89732932" "1B" 79.771
"AX-89734599" "AX-89734599" "1B" 79.771
"AX-89736076" "AX-89736076" "1B" 79.771
"AX-89750105" "AX-89750105" "1B" 79.771
"AX-89750576" "AX-89750576" "1B" 79.771
"AX-89751189" "AX-89751189" "1B" 79.771
"AX-89757543" "AX-89757543" "1B" 79.771
"AX-89765168" "AX-89765168" "1B" 79.771
"AX-89765557" "AX-89765557" "1B" 79.771
"AX-89765932" "AX-89765932" "1B" 79.771
"AX-89771496" "AX-89771496" "1B" 79.771
"AX-89771744" "AX-89771744" "1B" 79.771
"AX-89772851" "AX-89772851" "1B" 79.771
"AX-89774520" "AX-89774520" "1B" 79.771
"AX-89374853" "AX-89374853" "1B" 79.771
"AX-89410171" "AX-89410171" "1B" 79.771
"AX-89431355" "AX-89431355" "1B" 79.771
"AX-89443701" "AX-89443701" "1B" 79.771
"AX-89457931" "AX-89457931" "1B" 79.771
"AX-89458819" "AX-89458819" "1B" 79.771
"AX-89478619" "AX-89478619" "1B" 79.771
"AX-89490013" "AX-89490013" "1B" 79.771
"AX-89510594" "AX-89510594" "1B" 79.771
"AX-89585828" "AX-89585828" "1B" 79.771
"AX-89630693" "AX-89630693" "1B" 79.771
"AX-89634659" "AX-89634659" "1B" 79.771
"AX-89658398" "AX-89658398" "1B" 79.771
"AX-89660044" "AX-89660044" "1B" 79.771
"AX-89705416" "AX-89705416" "1B" 79.771
"AX-89753408" "AX-89753408" "1B" 79.771
"AX-89435736" "AX-89435736" "1B" 80.549
"AX-89439254" "AX-89439254" "1B" 84.451
"AX-89310619" "AX-89310619" "1B" 85.401
"AX-89356138" "AX-89356138" "1B" 85.401
"AX-89756978" "AX-89756978" "1B" 85.401
"AX-89364446" "AX-89364446" "1B" 85.588
"AX-89429828" "AX-89429828" "1B" 85.588
"AX-89459603" "AX-89459603" "1B" 85.588
"AX-89490781" "AX-89490781" "1B" 85.588
"AX-89521981" "AX-89521981" "1B" 85.588
"AX-89549739" "AX-89549739" "1B" 85.588
"AX-89640387" "AX-89640387" "1B" 85.588
"AX-89674509" "AX-89674509" "1B" 85.588
"AX-89679031" "AX-89679031" "1B" 85.588
"AX-89735156" "AX-89735156" "1B" 85.588
"AX-89746399" "AX-89746399" "1B" 85.588
"AX-89750962" "AX-89750962" "1B" 85.588
"AX-89573941" "AX-89573941" "1B" 85.588
"AX-89653798" "AX-89653798" "1B" 85.588
"AX-89546448" "AX-89546448" "1B" 85.774
"AX-89320343" "AX-89320343" "1B" 85.964
"AX-89334612" "AX-89334612" "1B" 85.964
"AX-89431368" "AX-89431368" "1B" 85.964
"AX-89495022" "AX-89495022" "1B" 85.964
"AX-89507842" "AX-89507842" "1B" 85.964
"AX-89550674" "AX-89550674" "1B" 85.964
"AX-89554109" "AX-89554109" "1B" 85.964
"AX-89567872" "AX-89567872" "1B" 85.964
"AX-89612773" "AX-89612773" "1B" 85.964
"AX-89628540" "AX-89628540" "1B" 85.964
"AX-89643347" "AX-89643347" "1B" 85.964
"AX-89650193" "AX-89650193" "1B" 85.964
"AX-89690391" "AX-89690391" "1B" 85.964
"AX-89696431" "AX-89696431" "1B" 85.964
"AX-89722944" "AX-89722944" "1B" 85.964
"AX-89745724" "AX-89745724" "1B" 85.964
"AX-89379715" "AX-89379715" "1B" 85.964
"AX-89405653" "AX-89405653" "1B" 85.964
"AX-89722731" "AX-89722731" "1B" 85.964
"AX-89751614" "AX-89751614" "1B" 85.964
"AX-89376471" "AX-89376471" "1B" 86.153
"AX-89434210" "AX-89434210" "1B" 86.153
"AX-89434810" "AX-89434810" "1B" 86.153
"AX-89486397" "AX-89486397" "1B" 86.153
"AX-89489276" "AX-89489276" "1B" 86.153
"AX-89545515" "AX-89545515" "1B" 86.153
"AX-89661509" "AX-89661509" "1B" 86.153
"AX-89564587" "AX-89564587" "1B" 86.526
"AX-89346897" "AX-89346897" "1B" 87.085
"AX-89478896" "AX-89478896" "1B" 87.085
"AX-89733153" "AX-89733153" "1B" 87.085
"AX-89441009" "AX-89441009" "1B" 87.653
"AX-89318238" "AX-89318238" "1B" 88.03
"AX-89333760" "AX-89333760" "1B" 88.03
"AX-89337639" "AX-89337639" "1B" 88.03
"AX-89348485" "AX-89348485" "1B" 88.03
"AX-89426666" "AX-89426666" "1B" 88.03
"AX-89464699" "AX-89464699" "1B" 88.03
"AX-89488700" "AX-89488700" "1B" 88.03
"AX-89505551" "AX-89505551" "1B" 88.03
"AX-89506291" "AX-89506291" "1B" 88.03
"AX-89511063" "AX-89511063" "1B" 88.03
"AX-89565681" "AX-89565681" "1B" 88.03
"AX-89566613" "AX-89566613" "1B" 88.03
"AX-89576766" "AX-89576766" "1B" 88.03
"AX-89586438" "AX-89586438" "1B" 88.03
"AX-89593497" "AX-89593497" "1B" 88.03
"AX-89602899" "AX-89602899" "1B" 88.03
"AX-89611173" "AX-89611173" "1B" 88.03
"AX-89640607" "AX-89640607" "1B" 88.03
"AX-89646018" "AX-89646018" "1B" 88.03
"AX-89689422" "AX-89689422" "1B" 88.03
"AX-89720074" "AX-89720074" "1B" 88.03
"AX-89730349" "AX-89730349" "1B" 88.03
"AX-89742591" "AX-89742591" "1B" 88.03
"AX-89744678" "AX-89744678" "1B" 88.03
"AX-89746167" "AX-89746167" "1B" 88.03
"AX-89753245" "AX-89753245" "1B" 88.03
"AX-89761507" "AX-89761507" "1B" 88.03
"AX-86170344" "AX-86170344" "1B" 88.03
"AX-89315805" "AX-89315805" "1B" 88.03
"AX-89398231" "AX-89398231" "1B" 88.03
"AX-89495652" "AX-89495652" "1B" 88.03
"AX-89566073" "AX-89566073" "1B" 88.03
"AX-89679082" "AX-89679082" "1B" 88.03
"AX-89740107" "AX-89740107" "1B" 88.03
"AX-89749491" "AX-89749491" "1B" 88.03
"AX-89455598" "AX-89455598" "1B" 88.217
"AX-89526758" "AX-89526758" "1B" 88.217
"AX-89569876" "AX-89569876" "1B" 88.217
"AX-89596238" "AX-89596238" "1B" 88.217
"AX-89625957" "AX-89625957" "1B" 88.217
"AX-89676700" "AX-89676700" "1B" 88.217
"AX-89702530" "AX-89702530" "1B" 88.217
"AX-89709129" "AX-89709129" "1B" 88.217
"AX-89722816" "AX-89722816" "1B" 88.217
"AX-89730700" "AX-89730700" "1B" 88.217
"AX-89761168" "AX-89761168" "1B" 88.217
"AX-89544585" "AX-89544585" "1B" 88.217
"AX-89581915" "AX-89581915" "1B" 88.217
"AX-89624785" "AX-89624785" "1B" 88.217
"AX-89324340" "AX-89324340" "1B" 88.405
"AX-89466594" "AX-89466594" "1B" 88.405
"AX-89543328" "AX-89543328" "1B" 88.405
"AX-89659531" "AX-89659531" "1B" 88.974
"AX-89342798" "AX-89342798" "1B" 89.162
"AX-89618202" "AX-89618202" "1B" 89.162
"AX-89729380" "AX-89729380" "1B" 89.162
"AX-89750146" "AX-89750146" "1B" 89.162
"AX-89324976" "AX-89324976" "1B" 89.73
"AX-89334238" "AX-89334238" "1B" 89.73
"AX-89339177" "AX-89339177" "1B" 89.73
"AX-89380660" "AX-89380660" "1B" 89.73
"AX-89383667" "AX-89383667" "1B" 89.73
"AX-89383827" "AX-89383827" "1B" 89.73
"AX-89398001" "AX-89398001" "1B" 89.73
"AX-89401787" "AX-89401787" "1B" 89.73
"AX-89419536" "AX-89419536" "1B" 89.73
"AX-89419577" "AX-89419577" "1B" 89.73
"AX-89425126" "AX-89425126" "1B" 89.73
"AX-89433949" "AX-89433949" "1B" 89.73
"AX-89459944" "AX-89459944" "1B" 89.73
"AX-89462866" "AX-89462866" "1B" 89.73
"AX-89472178" "AX-89472178" "1B" 89.73
"AX-89472740" "AX-89472740" "1B" 89.73
"AX-89477914" "AX-89477914" "1B" 89.73
"AX-89499052" "AX-89499052" "1B" 89.73
"AX-89515200" "AX-89515200" "1B" 89.73
"AX-89517683" "AX-89517683" "1B" 89.73
"AX-89541808" "AX-89541808" "1B" 89.73
"AX-89597554" "AX-89597554" "1B" 89.73
"AX-89636386" "AX-89636386" "1B" 89.73
"AX-89658897" "AX-89658897" "1B" 89.73
"AX-89659747" "AX-89659747" "1B" 89.73
"AX-89661753" "AX-89661753" "1B" 89.73
"AX-89724308" "AX-89724308" "1B" 89.73
"AX-89740887" "AX-89740887" "1B" 89.73
"AX-89756044" "AX-89756044" "1B" 89.73
"AX-89765152" "AX-89765152" "1B" 89.73
"AX-89766114" "AX-89766114" "1B" 89.73
"AX-89330624" "AX-89330624" "1B" 89.73
"AX-89499091" "AX-89499091" "1B" 89.73
"AX-89528290" "AX-89528290" "1B" 89.73
"AX-89537909" "AX-89537909" "1B" 89.73
"AX-89587697" "AX-89587697" "1B" 89.73
"AX-89652755" "AX-89652755" "1B" 89.73
"AX-89707957" "AX-89707957" "1B" 89.73
"AX-89675021" "AX-89675021" "1B" 89.917
"AX-89314990" "AX-89314990" "1B" 90.294
"AX-89341929" "AX-89341929" "1B" 90.294
"AX-89347847" "AX-89347847" "1B" 90.294
"AX-89355013" "AX-89355013" "1B" 90.294
"AX-89359011" "AX-89359011" "1B" 90.294
"AX-89367715" "AX-89367715" "1B" 90.294
"AX-89373795" "AX-89373795" "1B" 90.294
"AX-89382994" "AX-89382994" "1B" 90.294
"AX-89387513" "AX-89387513" "1B" 90.294
"AX-89420675" "AX-89420675" "1B" 90.294
"AX-89425256" "AX-89425256" "1B" 90.294
"AX-89425835" "AX-89425835" "1B" 90.294
"AX-89448649" "AX-89448649" "1B" 90.294
"AX-89488632" "AX-89488632" "1B" 90.294
"AX-89494281" "AX-89494281" "1B" 90.294
"AX-89506508" "AX-89506508" "1B" 90.294
"AX-89510825" "AX-89510825" "1B" 90.294
"AX-89527501" "AX-89527501" "1B" 90.294
"AX-89546518" "AX-89546518" "1B" 90.294
"AX-89557370" "AX-89557370" "1B" 90.294
"AX-89581074" "AX-89581074" "1B" 90.294
"AX-89581372" "AX-89581372" "1B" 90.294
"AX-89591612" "AX-89591612" "1B" 90.294
"AX-89618625" "AX-89618625" "1B" 90.294
"AX-89631645" "AX-89631645" "1B" 90.294
"AX-89645778" "AX-89645778" "1B" 90.294
"AX-89648992" "AX-89648992" "1B" 90.294
"AX-89656745" "AX-89656745" "1B" 90.294
"AX-89666782" "AX-89666782" "1B" 90.294
"AX-89668310" "AX-89668310" "1B" 90.294
"AX-89670051" "AX-89670051" "1B" 90.294
"AX-89673400" "AX-89673400" "1B" 90.294
"AX-89679233" "AX-89679233" "1B" 90.294
"AX-89687108" "AX-89687108" "1B" 90.294
"AX-89687125" "AX-89687125" "1B" 90.294
"AX-89703357" "AX-89703357" "1B" 90.294
"AX-89706362" "AX-89706362" "1B" 90.294
"AX-89727108" "AX-89727108" "1B" 90.294
"AX-89754292" "AX-89754292" "1B" 90.294
"AX-89763980" "AX-89763980" "1B" 90.294
"AX-89766497" "AX-89766497" "1B" 90.294
"AX-89770367" "AX-89770367" "1B" 90.294
"AX-89414193" "AX-89414193" "1B" 90.294
"AX-89584201" "AX-89584201" "1B" 90.294
"AX-89681226" "AX-89681226" "1B" 90.294
"AX-89683148" "AX-89683148" "1B" 90.294
"AX-89720971" "AX-89720971" "1B" 90.294
"AX-89469188" "AX-89469188" "1B" 90.482
"AX-89509293" "AX-89509293" "1B" 90.482
"AX-89705746" "AX-89705746" "1B" 90.482
"AX-89738640" "AX-89738640" "1B" 90.482
"AX-89750933" "AX-89750933" "1B" 90.482
"AX-89359417" "AX-89359417" "1B" 90.671
"AX-89363184" "AX-89363184" "1B" 90.671
"AX-89500980" "AX-89500980" "1B" 90.671
"AX-89577905" "AX-89577905" "1B" 90.671
"AX-89743578" "AX-89743578" "1B" 90.671
"AX-89332396" "AX-89332396" "1B" 90.671
"AX-86163588" "AX-86163588" "1B" 95.177
"AX-89655760" "AX-89655760" "1B" 95.364
"AX-89660800" "AX-89660800" "1B" 95.364
"AX-89524034" "AX-89524034" "1B" 95.364
"AX-89388690" "AX-89388690" "1B" 95.75
"AX-89434674" "AX-89434674" "1B" 95.75
"AX-89386837" "AX-89386837" "1B" 100.183
"AX-89407628" "AX-89407628" "1B" 100.183
"AX-89515207" "AX-89515207" "1B" 100.183
"AX-89614937" "AX-89614937" "1B" 100.183
"AX-89620786" "AX-89620786" "1B" 100.183
"AX-89664857" "AX-89664857" "1B" 100.183
"AX-89680903" "AX-89680903" "1B" 100.183
"AX-89318397" "AX-89318397" "1B" 100.37
"AX-89384638" "AX-89384638" "1B" 100.37
"AX-89426322" "AX-89426322" "1B" 100.37
"AX-89530026" "AX-89530026" "1B" 100.37
"AX-89643801" "AX-89643801" "1B" 100.37
"AX-89395053" "AX-89395053" "1B" 100.557
"AX-89460476" "AX-89460476" "1B" 100.557
"AX-89500359" "AX-89500359" "1B" 100.557
"AX-89654461" "AX-89654461" "1B" 100.557
"AX-89396197" "AX-89396197" "1B" 100.557
"AX-89695324" "AX-89695324" "1B" 100.747
"AX-89367412" "AX-89367412" "1B" 102.308
"AX-89395127" "AX-89395127" "1B" 102.308
"AX-89663483" "AX-89663483" "1B" 102.308
"AX-89672920" "AX-89672920" "1B" 102.308
"AX-89685697" "AX-89685697" "1B" 102.683
"AX-89327178" "AX-89327178" "1B" 103.247
"AX-89377778" "AX-89377778" "1B" 103.247
"AX-89422777" "AX-89422777" "1B" 103.247
"AX-89466843" "AX-89466843" "1B" 103.247
"AX-89517501" "AX-89517501" "1B" 103.247
"AX-89536942" "AX-89536942" "1B" 103.247
"AX-89586724" "AX-89586724" "1B" 103.247
"AX-89713014" "AX-89713014" "1B" 103.247
"AX-89321736" "AX-89321736" "1B" 103.247
"AX-89673397" "AX-89673397" "1B" 103.433
"AX-89323190" "AX-89323190" "1B" 103.621
"AX-89379122" "AX-89379122" "1B" 103.621
"AX-89382408" "AX-89382408" "1B" 103.621
"AX-89392427" "AX-89392427" "1B" 103.621
"AX-89413830" "AX-89413830" "1B" 103.621
"AX-89420068" "AX-89420068" "1B" 103.621
"AX-89463940" "AX-89463940" "1B" 103.621
"AX-89480027" "AX-89480027" "1B" 103.621
"AX-89505857" "AX-89505857" "1B" 103.621
"AX-89546887" "AX-89546887" "1B" 103.621
"AX-89566160" "AX-89566160" "1B" 103.621
"AX-89567330" "AX-89567330" "1B" 103.621
"AX-89575657" "AX-89575657" "1B" 103.621
"AX-89603354" "AX-89603354" "1B" 103.621
"AX-89607056" "AX-89607056" "1B" 103.621
"AX-89650392" "AX-89650392" "1B" 103.621
"AX-89674737" "AX-89674737" "1B" 103.621
"AX-89695295" "AX-89695295" "1B" 103.621
"AX-89704768" "AX-89704768" "1B" 103.621
"AX-89713157" "AX-89713157" "1B" 103.621
"AX-89719275" "AX-89719275" "1B" 103.621
"AX-89730238" "AX-89730238" "1B" 103.621
"AX-89738124" "AX-89738124" "1B" 103.621
"AX-89742022" "AX-89742022" "1B" 103.621
"AX-89756792" "AX-89756792" "1B" 103.621
"AX-89766371" "AX-89766371" "1B" 103.621
"AX-89770503" "AX-89770503" "1B" 103.621
"AX-89382323" "AX-89382323" "1B" 103.621
"AX-89515324" "AX-89515324" "1B" 103.621
"AX-89622907" "AX-89622907" "1B" 103.621
"AX-89652856" "AX-89652856" "1B" 103.621
"AX-89342406" "AX-89342406" "1B" 103.996
"AX-89344189" "AX-89344189" "1B" 103.996
"AX-89418878" "AX-89418878" "1B" 103.996
"AX-89434271" "AX-89434271" "1B" 103.996
"AX-89499577" "AX-89499577" "1B" 103.996
"AX-89635132" "AX-89635132" "1B" 103.996
"AX-89668644" "AX-89668644" "1B" 103.996
"AX-89686603" "AX-89686603" "1B" 103.996
"AX-89724333" "AX-89724333" "1B" 103.996
"AX-89328917" "AX-89328917" "1B" 104.181
"AX-89363742" "AX-89363742" "1B" 104.181
"AX-89444433" "AX-89444433" "1B" 104.181
"AX-89526966" "AX-89526966" "1B" 104.181
"AX-89557663" "AX-89557663" "1B" 104.181
"AX-89599132" "AX-89599132" "1B" 104.181
"AX-89610448" "AX-89610448" "1B" 104.181
"AX-89668974" "AX-89668974" "1B" 104.181
"AX-89697341" "AX-89697341" "1B" 104.181
"AX-89757416" "AX-89757416" "1B" 104.181
"AX-89437708" "AX-89437708" "1B" 104.181
"AX-89362865" "AX-89362865" "1B" 104.365
"AX-89486959" "AX-89486959" "1B" 104.365
"AX-89556370" "AX-89556370" "1B" 104.365
"AX-89709587" "AX-89709587" "1B" 104.365
"AX-89711734" "AX-89711734" "1B" 104.365
"AX-89747405" "AX-89747405" "1B" 104.365
"AX-89322333" "AX-89322333" "1B" 104.365
"AX-89512197" "AX-89512197" "1B" 105.302
"AX-89490084" "AX-89490084" "1B" 106.259
"AX-89588545" "AX-89588545" "1B" 106.259
"AX-89609110" "AX-89609110" "1B" 106.259
"AX-89565905" "AX-89565905" "1B" 106.259
"AX-89449919" "AX-89449919" "1B" 106.445
"AX-89451610" "AX-89451610" "1B" 106.445
"AX-89679406" "AX-89679406" "1B" 106.445
"AX-89550567" "AX-89550567" "1B" 106.445
"AX-89583452" "AX-89583452" "1B" 106.445
"AX-89593430" "AX-89593430" "1B" 106.445
"AX-89612954" "AX-89612954" "1B" 106.445
"AX-89712947" "AX-89712947" "1B" 106.445
"AX-89735117" "AX-89735117" "1B" 106.445
"AX-89369871" "AX-89369871" "1B" 107.007
"AX-89420671" "AX-89420671" "1B" 107.007
"AX-89472325" "AX-89472325" "1B" 107.007
"AX-89493255" "AX-89493255" "1B" 107.007
"AX-89562310" "AX-89562310" "1B" 107.007
"AX-89591305" "AX-89591305" "1B" 107.007
"AX-89598085" "AX-89598085" "1B" 107.007
"AX-89633651" "AX-89633651" "1B" 107.007
"AX-89688763" "AX-89688763" "1B" 107.007
"AX-89692967" "AX-89692967" "1B" 107.007
"AX-89695757" "AX-89695757" "1B" 107.007
"AX-89727726" "AX-89727726" "1B" 107.007
"AX-89733301" "AX-89733301" "1B" 107.007
"AX-89748423" "AX-89748423" "1B" 107.007
"AX-89409246" "AX-89409246" "1B" 107.007
"AX-89536646" "AX-89536646" "1B" 107.007
"AX-89566023" "AX-89566023" "1B" 107.007
"AX-89601835" "AX-89601835" "1B" 107.007
"AX-89751244" "AX-89751244" "1B" 107.007
"AX-89320196" "AX-89320196" "1B" 107.194
"AX-89374956" "AX-89374956" "1B" 107.194
"AX-89392161" "AX-89392161" "1B" 107.194
"AX-89451652" "AX-89451652" "1B" 107.194
"AX-89464859" "AX-89464859" "1B" 107.194
"AX-89489853" "AX-89489853" "1B" 107.194
"AX-89600369" "AX-89600369" "1B" 107.194
"AX-89423098" "AX-89423098" "1B" 107.194
"AX-89338879" "AX-89338879" "1B" 107.76
"AX-89339365" "AX-89339365" "1B" 107.76
"AX-89452362" "AX-89452362" "1B" 107.76
"AX-89480654" "AX-89480654" "1B" 107.76
"AX-89511165" "AX-89511165" "1B" 107.76
"AX-89546727" "AX-89546727" "1B" 107.76
"AX-89639158" "AX-89639158" "1B" 107.76
"AX-89655654" "AX-89655654" "1B" 107.76
"AX-89706143" "AX-89706143" "1B" 107.76
"AX-89610491" "AX-89610491" "1B" 107.76
"AX-89644600" "AX-89644600" "1B" 107.76
"AX-89746393" "AX-89746393" "1B" 107.76
"AX-89372089" "AX-89372089" "1B" 107.949
"AX-89396036" "AX-89396036" "1B" 107.949
"AX-89413569" "AX-89413569" "1B" 107.949
"AX-89504418" "AX-89504418" "1B" 107.949
"AX-89729281" "AX-89729281" "1B" 107.949
"AX-89760102" "AX-89760102" "1B" 107.949
"AX-89760192" "AX-89760192" "1B" 107.949
"AX-89315363" "AX-89315363" "1B" 108.326
"AX-89331439" "AX-89331439" "1B" 108.326
"AX-89411380" "AX-89411380" "1B" 108.326
"AX-89437787" "AX-89437787" "1B" 108.326
"AX-89467198" "AX-89467198" "1B" 108.326
"AX-89478088" "AX-89478088" "1B" 108.326
"AX-89503681" "AX-89503681" "1B" 108.326
"AX-89532292" "AX-89532292" "1B" 108.326
"AX-89584128" "AX-89584128" "1B" 108.326
"AX-89594462" "AX-89594462" "1B" 108.326
"AX-89684660" "AX-89684660" "1B" 108.326
"AX-89378421" "AX-89378421" "1B" 108.326
"AX-89386140" "AX-89386140" "1B" 108.326
"AX-89461419" "AX-89461419" "1B" 108.326
"AX-89522737" "AX-89522737" "1B" 108.326
"AX-89329177" "AX-89329177" "1B" 108.517
"AX-89496442" "AX-89496442" "1B" 108.517
"AX-89535604" "AX-89535604" "1B" 108.517
"AX-89547466" "AX-89547466" "1B" 108.517
"AX-89586012" "AX-89586012" "1B" 108.517
"AX-89610899" "AX-89610899" "1B" 108.517
"AX-89628282" "AX-89628282" "1B" 108.517
"AX-89676840" "AX-89676840" "1B" 108.517
"AX-89719563" "AX-89719563" "1B" 108.517
"AX-89730952" "AX-89730952" "1B" 108.517
"AX-89754785" "AX-89754785" "1B" 108.517
"AX-89756065" "AX-89756065" "1B" 108.517
"AX-89373262" "AX-89373262" "1B" 108.517
"AX-89448511" "AX-89448511" "1B" 108.517
"AX-89525813" "AX-89525813" "1B" 108.517
"AX-89639218" "AX-89639218" "1B" 108.517
"AX-89659668" "AX-89659668" "1B" 108.517
"AX-89718464" "AX-89718464" "1B" 108.708
"AX-89660818" "AX-89660818" "1B" 109.862
"AX-89408657" "AX-89408657" "1B" 110.244
"AX-89323934" "AX-89323934" "1B" 110.436
"AX-89326872" "AX-89326872" "1B" 110.436
"AX-89338499" "AX-89338499" "1B" 110.436
"AX-89351282" "AX-89351282" "1B" 110.436
"AX-89368846" "AX-89368846" "1B" 110.436
"AX-89386478" "AX-89386478" "1B" 110.436
"AX-89400506" "AX-89400506" "1B" 110.436
"AX-89475106" "AX-89475106" "1B" 110.436
"AX-89527999" "AX-89527999" "1B" 110.436
"AX-89547544" "AX-89547544" "1B" 110.436
"AX-89564598" "AX-89564598" "1B" 110.436
"AX-89583425" "AX-89583425" "1B" 110.436
"AX-89604783" "AX-89604783" "1B" 110.436
"AX-89606421" "AX-89606421" "1B" 110.436
"AX-89659860" "AX-89659860" "1B" 110.436
"AX-89666855" "AX-89666855" "1B" 110.436
"AX-89720362" "AX-89720362" "1B" 110.436
"AX-89722504" "AX-89722504" "1B" 110.436
"AX-89733546" "AX-89733546" "1B" 110.436
"AX-89761962" "AX-89761962" "1B" 110.436
"AX-89765568" "AX-89765568" "1B" 110.436
"AX-89766286" "AX-89766286" "1B" 110.436
"AX-89729315" "AX-89729315" "1B" 110.436
"AX-89478019" "AX-89478019" "1B" 110.626
"AX-89483730" "AX-89483730" "1B" 110.626
"AX-89398108" "AX-89398108" "1B" 110.815
"AX-89474196" "AX-89474196" "1B" 110.815
"AX-89720277" "AX-89720277" "1B" 112.587
"AX-89703343" "AX-89703343" "1B" 112.967
"AX-89762662" "AX-89762662" "1B" 112.967
"AX-89401353" "AX-89401353" "1B" 113.157
"AX-89573590" "AX-89573590" "1B" 113.157
"AX-89518461" "AX-89518461" "1B" 113.157
"AX-89519228" "AX-89519228" "1B" 113.157
"AX-86184924" "AX-86184924" "1B" 113.347
"AX-89569794" "AX-89569794" "1B" 113.347
"AX-89572992" "AX-89572992" "1B" 113.347
"AX-89744524" "AX-89744524" "1B" 113.347
"AX-89340727" "AX-89340727" "1B" 115.293
"AX-89686964" "AX-89686964" "1B" 115.293
"AX-89316446" "AX-89316446" "1B" 115.293
"AX-89565502" "AX-89565502" "1B" 115.293
"AX-89580393" "AX-89580393" "1B" 115.293
"AX-89699917" "AX-89699917" "1B" 115.293
"AX-89711359" "AX-89711359" "1B" 115.676
"AX-89647478" "AX-89647478" "1B" 119.377
"AX-89574611" "AX-89574611" "1B" 120.938
"AX-89676465" "AX-89676465" "1B" 120.938
"AX-89685807" "AX-89685807" "1B" 120.938
"AX-89686993" "AX-89686993" "1B" 120.938
"AX-89730186" "AX-89730186" "1B" 120.938
"AX-89658086" "AX-89658086" "1B" 120.938
"AX-89398473" "AX-89398473" "1B" 121.324
"AX-89471830" "AX-89471830" "1B" 121.324
"AX-89488308" "AX-89488308" "1B" 121.324
"AX-89540438" "AX-89540438" "1B" 121.324
"AX-89754330" "AX-89754330" "1B" 121.324
"AX-89405302" "AX-89405302" "1B" 121.324
"AX-89337211" "AX-89337211" "1B" 123.453
"AX-89343466" "AX-89343466" "1B" 123.453
"AX-89353738" "AX-89353738" "1B" 123.453
"AX-89398984" "AX-89398984" "1B" 123.453
"AX-89408639" "AX-89408639" "1B" 123.453
"AX-89541646" "AX-89541646" "1B" 123.453
"AX-89557515" "AX-89557515" "1B" 123.453
"AX-89611820" "AX-89611820" "1B" 123.453
"AX-89618539" "AX-89618539" "1B" 123.453
"AX-89674102" "AX-89674102" "1B" 123.453
"AX-89683467" "AX-89683467" "1B" 123.453
"AX-89509598" "AX-89509598" "1B" 123.453
"AX-89613452" "AX-89613452" "1B" 123.453
"AX-89767775" "AX-89767775" "1B" 123.645
"AX-89388129" "AX-89388129" "1B" 124.429
"AX-89484902" "AX-89484902" "1B" 124.429
"AX-89631185" "AX-89631185" "1B" 124.429
"AX-89646246" "AX-89646246" "1B" 124.429
"AX-89721841" "AX-89721841" "1B" 124.429
"AX-89741890" "AX-89741890" "1B" 124.429
"AX-89444542" "AX-89444542" "1B" 124.429
"AX-89423125" "AX-89423125" "1B" 124.627
"AX-89554641" "AX-89554641" "1B" 124.627
"AX-89432049" "AX-89432049" "1B" 124.825
"AX-89475333" "AX-89475333" "1B" 124.825
"AX-89504856" "AX-89504856" "1B" 124.825
"AX-89526818" "AX-89526818" "1B" 124.825
"AX-89562365" "AX-89562365" "1B" 124.825
"AX-89774536" "AX-89774536" "1B" 124.825
"AX-89608875" "AX-89608875" "1B" 124.825
"AX-89343800" "AX-89343800" "1B" 125.214
"AX-89359209" "AX-89359209" "1B" 125.214
"AX-89359771" "AX-89359771" "1B" 125.214
"AX-89367403" "AX-89367403" "1B" 125.214
"AX-89378778" "AX-89378778" "1B" 125.214
"AX-89415745" "AX-89415745" "1B" 125.214
"AX-89464155" "AX-89464155" "1B" 125.214
"AX-89484860" "AX-89484860" "1B" 125.214
"AX-89497929" "AX-89497929" "1B" 125.214
"AX-89547083" "AX-89547083" "1B" 125.214
"AX-89564585" "AX-89564585" "1B" 125.214
"AX-89664689" "AX-89664689" "1B" 125.214
"AX-89678786" "AX-89678786" "1B" 125.214
"AX-89733612" "AX-89733612" "1B" 125.214
"AX-89752421" "AX-89752421" "1B" 125.214
"AX-89769459" "AX-89769459" "1B" 125.214
"AX-89454828" "AX-89454828" "1B" 125.214
"AX-89479041" "AX-89479041" "1B" 125.214
"AX-89522075" "AX-89522075" "1B" 125.214
"AX-89578425" "AX-89578425" "1B" 125.214
"AX-89418257" "AX-89418257" "1B" 125.407
"AX-89433226" "AX-89433226" "1B" 125.597
"AX-89337253" "AX-89337253" "1B" 126.174
"AX-89333054" "AX-89333054" "1B" 126.365
"AX-89365777" "AX-89365777" "1B" 126.365
"AX-89367339" "AX-89367339" "1B" 126.365
"AX-89369657" "AX-89369657" "1B" 126.365
"AX-89482594" "AX-89482594" "1B" 126.365
"AX-89585974" "AX-89585974" "1B" 126.365
"AX-89722045" "AX-89722045" "1B" 126.365
"AX-89701697" "AX-89701697" "1B" 126.365
"AX-89770241" "AX-89770241" "1B" 126.933
"AX-89357416" "AX-89357416" "1B" 127.31
"AX-89377667" "AX-89377667" "1B" 127.498
"AX-89530513" "AX-89530513" "1B" 127.872
"AX-89348564" "AX-89348564" "1B" 129.017
"AX-89512412" "AX-89512412" "1B" 129.017
"AX-89480590" "AX-89480590" "1B" 129.017
"AX-86162792" "AX-86162792" "1B" 129.204
"AX-89323285" "AX-89323285" "1B" 129.204
"AX-89351759" "AX-89351759" "1B" 129.204
"AX-89352469" "AX-89352469" "1B" 129.204
"AX-89368335" "AX-89368335" "1B" 129.204
"AX-89377921" "AX-89377921" "1B" 129.204
"AX-89408199" "AX-89408199" "1B" 129.204
"AX-89426815" "AX-89426815" "1B" 129.204
"AX-89441578" "AX-89441578" "1B" 129.204
"AX-89473707" "AX-89473707" "1B" 129.204
"AX-89482227" "AX-89482227" "1B" 129.204
"AX-89508865" "AX-89508865" "1B" 129.204
"AX-89528248" "AX-89528248" "1B" 129.204
"AX-89530154" "AX-89530154" "1B" 129.204
"AX-89545202" "AX-89545202" "1B" 129.204
"AX-89546848" "AX-89546848" "1B" 129.204
"AX-89573176" "AX-89573176" "1B" 129.204
"AX-89577337" "AX-89577337" "1B" 129.204
"AX-89585886" "AX-89585886" "1B" 129.204
"AX-89596500" "AX-89596500" "1B" 129.204
"AX-89622226" "AX-89622226" "1B" 129.204
"AX-89624471" "AX-89624471" "1B" 129.204
"AX-89635806" "AX-89635806" "1B" 129.204
"AX-89674113" "AX-89674113" "1B" 129.204
"AX-89688180" "AX-89688180" "1B" 129.204
"AX-89474450" "AX-89474450" "1B" 129.204
"AX-89584258" "AX-89584258" "1B" 129.204
"AX-89612470" "AX-89612470" "1B" 129.204
"AX-89643205" "AX-89643205" "1B" 129.204
"AX-89695622" "AX-89695622" "1B" 129.204
"AX-89701772" "AX-89701772" "1B" 129.204
"AX-89475782" "AX-89475782" "1B" 129.39
"AX-89552953" "AX-89552953" "1B" 129.39
"AX-89675701" "AX-89675701" "1B" 129.39
"AX-89719750" "AX-89719750" "1B" 129.39
"AX-89379477" "AX-89379477" "1B" 129.39
"AX-89460309" "AX-89460309" "1B" 129.39
"AX-89497505" "AX-89497505" "1B" 129.39
"AX-89312759" "AX-89312759" "1B" 129.576
"AX-89314128" "AX-89314128" "1B" 129.576
"AX-89418562" "AX-89418562" "1B" 129.576
"AX-89617065" "AX-89617065" "1B" 129.576
"AX-89629776" "AX-89629776" "1B" 129.576
"AX-89715521" "AX-89715521" "1B" 129.576
"AX-89762690" "AX-89762690" "1B" 129.576
"AX-89764178" "AX-89764178" "1B" 129.576
"AX-89354595" "AX-89354595" "1B" 129.576
"AX-89397425" "AX-89397425" "1B" 129.576
"AX-89680040" "AX-89680040" "1B" 129.576
"AX-89681992" "AX-89681992" "1B" 129.576
"AX-89686686" "AX-89686686" "1B" 129.576
"AX-89706510" "AX-89706510" "1B" 129.576
"AX-89376998" "AX-89376998" "1B" 130.139
"AX-89382316" "AX-89382316" "1B" 130.139
"AX-89426814" "AX-89426814" "1B" 130.139
"AX-89543702" "AX-89543702" "1B" 130.139
"AX-89553169" "AX-89553169" "1B" 130.139
"AX-89585371" "AX-89585371" "1B" 130.139
"AX-89595039" "AX-89595039" "1B" 130.139
"AX-89638047" "AX-89638047" "1B" 130.139
"AX-89339728" "AX-89339728" "1B" 130.139
"AX-89587963" "AX-89587963" "1B" 130.139
"AX-89627414" "AX-89627414" "1B" 130.139
"AX-89682274" "AX-89682274" "1B" 130.139
"AX-89378849" "AX-89378849" "1B" 130.33
"AX-89451891" "AX-89451891" "1B" 130.33
"AX-89486780" "AX-89486780" "1B" 130.33
"AX-89763438" "AX-89763438" "1B" 130.33
"AX-89487952" "AX-89487952" "1B" 132.095
"AX-89319856" "AX-89319856" "1B" 132.854
"AX-89406472" "AX-89406472" "1B" 132.854
"AX-89441303" "AX-89441303" "1B" 132.854
"AX-89451659" "AX-89451659" "1B" 132.854
"AX-89458741" "AX-89458741" "1B" 132.854
"AX-89492609" "AX-89492609" "1B" 132.854
"AX-89498820" "AX-89498820" "1B" 132.854
"AX-89549319" "AX-89549319" "1B" 132.854
"AX-89579454" "AX-89579454" "1B" 132.854
"AX-89635950" "AX-89635950" "1B" 132.854
"AX-89639638" "AX-89639638" "1B" 132.854
"AX-89663466" "AX-89663466" "1B" 132.854
"AX-89682106" "AX-89682106" "1B" 132.854
"AX-89590701" "AX-89590701" "1B" 133.043
"AX-89355537" "AX-89355537" "1B" 133.427
"AX-89359121" "AX-89359121" "1B" 133.427
"AX-89363053" "AX-89363053" "1B" 133.427
"AX-89405332" "AX-89405332" "1B" 133.427
"AX-89407475" "AX-89407475" "1B" 133.427
"AX-89412853" "AX-89412853" "1B" 133.427
"AX-89414426" "AX-89414426" "1B" 133.427
"AX-89438142" "AX-89438142" "1B" 133.427
"AX-89443098" "AX-89443098" "1B" 133.427
"AX-89461770" "AX-89461770" "1B" 133.427
"AX-89487094" "AX-89487094" "1B" 133.427
"AX-89499163" "AX-89499163" "1B" 133.427
"AX-89509337" "AX-89509337" "1B" 133.427
"AX-89511528" "AX-89511528" "1B" 133.427
"AX-89554631" "AX-89554631" "1B" 133.427
"AX-89566501" "AX-89566501" "1B" 133.427
"AX-89572260" "AX-89572260" "1B" 133.427
"AX-89572474" "AX-89572474" "1B" 133.427
"AX-89631023" "AX-89631023" "1B" 133.427
"AX-89703724" "AX-89703724" "1B" 133.427
"AX-89718690" "AX-89718690" "1B" 133.427
"AX-89760852" "AX-89760852" "1B" 133.427
"AX-89774407" "AX-89774407" "1B" 133.427
"AX-89396144" "AX-89396144" "1B" 133.427
"AX-89384031" "AX-89384031" "1B" 133.617
"AX-89496687" "AX-89496687" "1B" 133.617
"AX-89619341" "AX-89619341" "1B" 133.617
"AX-89651169" "AX-89651169" "1B" 133.617
"AX-89422229" "AX-89422229" "1B" 133.617
"AX-89328569" "AX-89328569" "1D" 3.329
"AX-89335895" "AX-89335895" "1D" 3.329
"AX-89364374" "AX-89364374" "1D" 3.329
"AX-89412027" "AX-89412027" "1D" 3.329
"AX-89423170" "AX-89423170" "1D" 3.329
"AX-89423770" "AX-89423770" "1D" 3.329
"AX-89437772" "AX-89437772" "1D" 3.329
"AX-89495248" "AX-89495248" "1D" 3.329
"AX-89514379" "AX-89514379" "1D" 3.329
"AX-89528279" "AX-89528279" "1D" 3.329
"AX-89620954" "AX-89620954" "1D" 3.329
"AX-89650957" "AX-89650957" "1D" 3.329
"AX-89664780" "AX-89664780" "1D" 3.329
"AX-89682499" "AX-89682499" "1D" 3.329
"AX-89700743" "AX-89700743" "1D" 3.329
"AX-89739170" "AX-89739170" "1D" 3.329
"AX-89765615" "AX-89765615" "1D" 3.329
"AX-89775215" "AX-89775215" "1D" 3.329
"AX-89372412" "AX-89372412" "1D" 3.329
"AX-89457789" "AX-89457789" "1D" 3.329
"AX-89379975" "AX-89379975" "1D" 10.941
"AX-89381613" "AX-89381613" "1D" 10.941
"AX-89496589" "AX-89496589" "1D" 10.941
"AX-89501415" "AX-89501415" "1D" 10.941
"AX-89620645" "AX-89620645" "1D" 10.941
"AX-89641164" "AX-89641164" "1D" 10.941
"AX-89676569" "AX-89676569" "1D" 10.941
"AX-89687966" "AX-89687966" "1D" 10.941
"AX-89690807" "AX-89690807" "1D" 10.941
"AX-89715211" "AX-89715211" "1D" 10.941
"AX-89697899" "AX-89697899" "1D" 10.941
"AX-89312280" "AX-89312280" "1D" 11.129
"AX-89331550" "AX-89331550" "1D" 11.129
"AX-89350090" "AX-89350090" "1D" 11.129
"AX-89367293" "AX-89367293" "1D" 11.129
"AX-89395279" "AX-89395279" "1D" 11.129
"AX-89398260" "AX-89398260" "1D" 11.129
"AX-89407960" "AX-89407960" "1D" 11.129
"AX-89421940" "AX-89421940" "1D" 11.129
"AX-89428351" "AX-89428351" "1D" 11.129
"AX-89529599" "AX-89529599" "1D" 11.129
"AX-89531175" "AX-89531175" "1D" 11.129
"AX-89546012" "AX-89546012" "1D" 11.129
"AX-89597959" "AX-89597959" "1D" 11.129
"AX-89628688" "AX-89628688" "1D" 11.129
"AX-89628805" "AX-89628805" "1D" 11.129
"AX-89631457" "AX-89631457" "1D" 11.129
"AX-89632467" "AX-89632467" "1D" 11.129
"AX-89638312" "AX-89638312" "1D" 11.129
"AX-89651440" "AX-89651440" "1D" 11.129
"AX-89700771" "AX-89700771" "1D" 11.129
"AX-89748926" "AX-89748926" "1D" 11.129
"AX-89762823" "AX-89762823" "1D" 11.129
"AX-89309844" "AX-89309844" "1D" 11.129
"AX-89340410" "AX-89340410" "1D" 11.129
"AX-89324326" "AX-89324326" "1D" 11.509
"AX-89378706" "AX-89378706" "1D" 11.509
"AX-89384508" "AX-89384508" "1D" 11.509
"AX-89384825" "AX-89384825" "1D" 11.509
"AX-89415171" "AX-89415171" "1D" 11.509
"AX-89468213" "AX-89468213" "1D" 11.509
"AX-89471444" "AX-89471444" "1D" 11.509
"AX-89485461" "AX-89485461" "1D" 11.509
"AX-89527638" "AX-89527638" "1D" 11.509
"AX-89571476" "AX-89571476" "1D" 11.509
"AX-89574215" "AX-89574215" "1D" 11.509
"AX-89697481" "AX-89697481" "1D" 11.509
"AX-89707050" "AX-89707050" "1D" 11.509
"AX-89739065" "AX-89739065" "1D" 11.509
"AX-89564984" "AX-89564984" "1D" 11.509
"AX-89698552" "AX-89698552" "1D" 11.509
"AX-89432947" "AX-89432947" "1D" 15.743
"AX-89392968" "AX-89392968" "1D" 21.128
"AX-89409981" "AX-89409981" "1D" 21.128
"AX-89433035" "AX-89433035" "1D" 21.128
"AX-89474500" "AX-89474500" "1D" 21.128
"AX-89550274" "AX-89550274" "1D" 21.128
"AX-89556363" "AX-89556363" "1D" 21.128
"AX-89557219" "AX-89557219" "1D" 21.128
"AX-89564405" "AX-89564405" "1D" 21.128
"AX-89577566" "AX-89577566" "1D" 21.128
"AX-89595896" "AX-89595896" "1D" 21.128
"AX-89603140" "AX-89603140" "1D" 21.128
"AX-89603355" "AX-89603355" "1D" 21.128
"AX-89632359" "AX-89632359" "1D" 21.128
"AX-89666739" "AX-89666739" "1D" 21.128
"AX-89749662" "AX-89749662" "1D" 21.128
"AX-89775383" "AX-89775383" "1D" 21.128
"AX-89424002" "AX-89424002" "1D" 21.322
"AX-89497583" "AX-89497583" "1D" 21.322
"AX-89556006" "AX-89556006" "1D" 21.322
"AX-89602152" "AX-89602152" "1D" 21.322
"AX-89770287" "AX-89770287" "1D" 21.322
"AX-86167699" "AX-86167699" "1D" 21.512
"AX-89343844" "AX-89343844" "1D" 21.512
"AX-89388340" "AX-89388340" "1D" 21.512
"AX-89421906" "AX-89421906" "1D" 21.512
"AX-89501664" "AX-89501664" "1D" 21.512
"AX-89592214" "AX-89592214" "1D" 21.512
"AX-89671228" "AX-89671228" "1D" 21.512
"AX-89677735" "AX-89677735" "1D" 21.512
"AX-89373907" "AX-89373907" "1D" 21.698
"AX-89309816" "AX-89309816" "1D" 22.073
"AX-89423548" "AX-89423548" "1D" 22.073
"AX-89334129" "AX-89334129" "1D" 23.624
"AX-89564539" "AX-89564539" "1D" 23.624
"AX-89709549" "AX-89709549" "1D" 23.624
"AX-89386345" "AX-89386345" "1D" 23.812
"AX-89456181" "AX-89456181" "1D" 23.812
"AX-89527514" "AX-89527514" "1D" 23.812
"AX-89624268" "AX-89624268" "1D" 24.955
"AX-89637050" "AX-89637050" "1D" 24.955
"AX-89320181" "AX-89320181" "1D" 25.899
"AX-89365397" "AX-89365397" "1D" 25.899
"AX-89737471" "AX-89737471" "1D" 25.899
"AX-89744268" "AX-89744268" "1D" 25.899
"AX-89754886" "AX-89754886" "1D" 25.899
"AX-89337105" "AX-89337105" "1D" 26.846
"AX-89355007" "AX-89355007" "1D" 26.846
"AX-89549835" "AX-89549835" "1D" 27.032
"AX-89634258" "AX-89634258" "1D" 27.032
"AX-89313435" "AX-89313435" "1D" 27.405
"AX-89317212" "AX-89317212" "1D" 27.405
"AX-89320253" "AX-89320253" "1D" 27.405
"AX-89331094" "AX-89331094" "1D" 27.405
"AX-89365030" "AX-89365030" "1D" 27.405
"AX-89377765" "AX-89377765" "1D" 27.405
"AX-89397609" "AX-89397609" "1D" 27.405
"AX-89411782" "AX-89411782" "1D" 27.405
"AX-89413143" "AX-89413143" "1D" 27.405
"AX-89436353" "AX-89436353" "1D" 27.405
"AX-89444565" "AX-89444565" "1D" 27.405
"AX-89444753" "AX-89444753" "1D" 27.405
"AX-89445054" "AX-89445054" "1D" 27.405
"AX-89453573" "AX-89453573" "1D" 27.405
"AX-89455126" "AX-89455126" "1D" 27.405
"AX-89457887" "AX-89457887" "1D" 27.405
"AX-89486897" "AX-89486897" "1D" 27.405
"AX-89489627" "AX-89489627" "1D" 27.405
"AX-89583171" "AX-89583171" "1D" 27.405
"AX-89607077" "AX-89607077" "1D" 27.405
"AX-89610387" "AX-89610387" "1D" 27.405
"AX-89621456" "AX-89621456" "1D" 27.405
"AX-89623000" "AX-89623000" "1D" 27.405
"AX-89641168" "AX-89641168" "1D" 27.405
"AX-89643917" "AX-89643917" "1D" 27.405
"AX-89662251" "AX-89662251" "1D" 27.405
"AX-89688442" "AX-89688442" "1D" 27.405
"AX-89692089" "AX-89692089" "1D" 27.405
"AX-89692227" "AX-89692227" "1D" 27.405
"AX-89701462" "AX-89701462" "1D" 27.405
"AX-89706924" "AX-89706924" "1D" 27.405
"AX-89707647" "AX-89707647" "1D" 27.405
"AX-89749827" "AX-89749827" "1D" 27.405
"AX-89754880" "AX-89754880" "1D" 27.405
"AX-89770485" "AX-89770485" "1D" 27.405
"AX-89773145" "AX-89773145" "1D" 27.405
"AX-86168793" "AX-86168793" "1D" 27.405
"AX-89452252" "AX-89452252" "1D" 27.405
"AX-89541327" "AX-89541327" "1D" 27.405
"AX-89658070" "AX-89658070" "1D" 27.405
"AX-89701395" "AX-89701395" "1D" 27.405
"AX-89326071" "AX-89326071" "1D" 27.592
"AX-89343651" "AX-89343651" "1D" 27.592
"AX-89398810" "AX-89398810" "1D" 27.592
"AX-89417924" "AX-89417924" "1D" 27.592
"AX-89418799" "AX-89418799" "1D" 27.592
"AX-89468893" "AX-89468893" "1D" 27.592
"AX-89574904" "AX-89574904" "1D" 27.592
"AX-89462662" "AX-89462662" "1D" 27.592
"AX-89318142" "AX-89318142" "1D" 27.781
"AX-89432617" "AX-89432617" "1D" 27.781
"AX-89678751" "AX-89678751" "1D" 27.781
"AX-89371910" "AX-89371910" "1D" 28.931
"AX-89446006" "AX-89446006" "1D" 28.931
"AX-89613028" "AX-89613028" "1D" 28.931
"AX-89387738" "AX-89387738" "1D" 29.117
"AX-89620231" "AX-89620231" "1D" 29.117
"AX-89626134" "AX-89626134" "1D" 29.117
"AX-89699585" "AX-89699585" "1D" 29.117
"AX-89318106" "AX-89318106" "1D" 29.302
"AX-89333944" "AX-89333944" "1D" 29.302
"AX-89344422" "AX-89344422" "1D" 29.302
"AX-89352986" "AX-89352986" "1D" 29.302
"AX-89360730" "AX-89360730" "1D" 29.302
"AX-89362889" "AX-89362889" "1D" 29.302
"AX-89364582" "AX-89364582" "1D" 29.302
"AX-89365838" "AX-89365838" "1D" 29.302
"AX-89375751" "AX-89375751" "1D" 29.302
"AX-89407794" "AX-89407794" "1D" 29.302
"AX-89410976" "AX-89410976" "1D" 29.302
"AX-89427449" "AX-89427449" "1D" 29.302
"AX-89433205" "AX-89433205" "1D" 29.302
"AX-89454299" "AX-89454299" "1D" 29.302
"AX-89455248" "AX-89455248" "1D" 29.302
"AX-89494838" "AX-89494838" "1D" 29.302
"AX-89502979" "AX-89502979" "1D" 29.302
"AX-89505686" "AX-89505686" "1D" 29.302
"AX-89512621" "AX-89512621" "1D" 29.302
"AX-89525104" "AX-89525104" "1D" 29.302
"AX-89529341" "AX-89529341" "1D" 29.302
"AX-89534248" "AX-89534248" "1D" 29.302
"AX-89538653" "AX-89538653" "1D" 29.302
"AX-89550158" "AX-89550158" "1D" 29.302
"AX-89576774" "AX-89576774" "1D" 29.302
"AX-89578824" "AX-89578824" "1D" 29.302
"AX-89598575" "AX-89598575" "1D" 29.302
"AX-89606496" "AX-89606496" "1D" 29.302
"AX-89614887" "AX-89614887" "1D" 29.302
"AX-89617799" "AX-89617799" "1D" 29.302
"AX-89619601" "AX-89619601" "1D" 29.302
"AX-89625634" "AX-89625634" "1D" 29.302
"AX-89635015" "AX-89635015" "1D" 29.302
"AX-89636106" "AX-89636106" "1D" 29.302
"AX-89638345" "AX-89638345" "1D" 29.302
"AX-89651339" "AX-89651339" "1D" 29.302
"AX-89670227" "AX-89670227" "1D" 29.302
"AX-89678651" "AX-89678651" "1D" 29.302
"AX-89684069" "AX-89684069" "1D" 29.302
"AX-89692115" "AX-89692115" "1D" 29.302
"AX-89702745" "AX-89702745" "1D" 29.302
"AX-89706633" "AX-89706633" "1D" 29.302
"AX-89724237" "AX-89724237" "1D" 29.302
"AX-89736449" "AX-89736449" "1D" 29.302
"AX-89743924" "AX-89743924" "1D" 29.302
"AX-89745380" "AX-89745380" "1D" 29.302
"AX-89362653" "AX-89362653" "1D" 29.302
"AX-89372126" "AX-89372126" "1D" 29.302
"AX-89631719" "AX-89631719" "1D" 29.302
"AX-89700413" "AX-89700413" "1D" 29.302
"AX-89590041" "AX-89590041" "1D" 29.861
"AX-89614399" "AX-89614399" "1D" 29.861
"AX-89764046" "AX-89764046" "1D" 29.861
"AX-86168597" "AX-86168597" "1D" 30.047
"AX-89417571" "AX-89417571" "1D" 30.047
"AX-89424991" "AX-89424991" "1D" 30.047
"AX-89427574" "AX-89427574" "1D" 30.047
"AX-89432144" "AX-89432144" "1D" 30.047
"AX-89558669" "AX-89558669" "1D" 30.047
"AX-89584684" "AX-89584684" "1D" 30.047
"AX-89672912" "AX-89672912" "1D" 30.047
"AX-89706806" "AX-89706806" "1D" 30.047
"AX-89766044" "AX-89766044" "1D" 30.047
"AX-89767939" "AX-89767939" "1D" 30.047
"AX-89626385" "AX-89626385" "1D" 30.047
"AX-89750817" "AX-89750817" "1D" 30.047
"AX-89689275" "AX-89689275" "1D" 30.233
"AX-89694227" "AX-89694227" "1D" 30.233
"AX-89763325" "AX-89763325" "1D" 30.233
"AX-89478110" "AX-89478110" "1D" 30.42
"AX-89505354" "AX-89505354" "1D" 30.42
"AX-89652265" "AX-89652265" "1D" 30.42
"AX-89455890" "AX-89455890" "1D" 30.606
"AX-89463515" "AX-89463515" "1D" 30.606
"AX-89464731" "AX-89464731" "1D" 30.606
"AX-89489227" "AX-89489227" "1D" 30.606
"AX-89606179" "AX-89606179" "1D" 30.606
"AX-89614371" "AX-89614371" "1D" 30.606
"AX-89641843" "AX-89641843" "1D" 30.606
"AX-89647983" "AX-89647983" "1D" 30.606
"AX-89674952" "AX-89674952" "1D" 30.606
"AX-89734176" "AX-89734176" "1D" 30.606
"AX-89472053" "AX-89472053" "1D" 30.606
"AX-89512055" "AX-89512055" "1D" 30.606
"AX-89568884" "AX-89568884" "1D" 30.606
"AX-89310337" "AX-89310337" "1D" 30.978
"AX-89318489" "AX-89318489" "1D" 30.978
"AX-89332866" "AX-89332866" "1D" 30.978
"AX-89333057" "AX-89333057" "1D" 30.978
"AX-89368255" "AX-89368255" "1D" 30.978
"AX-89376157" "AX-89376157" "1D" 30.978
"AX-89382348" "AX-89382348" "1D" 30.978
"AX-89392574" "AX-89392574" "1D" 30.978
"AX-89404692" "AX-89404692" "1D" 30.978
"AX-89404927" "AX-89404927" "1D" 30.978
"AX-89406534" "AX-89406534" "1D" 30.978
"AX-89430924" "AX-89430924" "1D" 30.978
"AX-89437253" "AX-89437253" "1D" 30.978
"AX-89437626" "AX-89437626" "1D" 30.978
"AX-89458744" "AX-89458744" "1D" 30.978
"AX-89476267" "AX-89476267" "1D" 30.978
"AX-89476955" "AX-89476955" "1D" 30.978
"AX-89484094" "AX-89484094" "1D" 30.978
"AX-89498422" "AX-89498422" "1D" 30.978
"AX-89509438" "AX-89509438" "1D" 30.978
"AX-89516987" "AX-89516987" "1D" 30.978
"AX-89525291" "AX-89525291" "1D" 30.978
"AX-89526446" "AX-89526446" "1D" 30.978
"AX-89534246" "AX-89534246" "1D" 30.978
"AX-89557491" "AX-89557491" "1D" 30.978
"AX-89569175" "AX-89569175" "1D" 30.978
"AX-89569721" "AX-89569721" "1D" 30.978
"AX-89570264" "AX-89570264" "1D" 30.978
"AX-89574906" "AX-89574906" "1D" 30.978
"AX-89581918" "AX-89581918" "1D" 30.978
"AX-89589197" "AX-89589197" "1D" 30.978
"AX-89598093" "AX-89598093" "1D" 30.978
"AX-89610611" "AX-89610611" "1D" 30.978
"AX-89615757" "AX-89615757" "1D" 30.978
"AX-89619205" "AX-89619205" "1D" 30.978
"AX-89627747" "AX-89627747" "1D" 30.978
"AX-89630858" "AX-89630858" "1D" 30.978
"AX-89638754" "AX-89638754" "1D" 30.978
"AX-89648139" "AX-89648139" "1D" 30.978
"AX-89652154" "AX-89652154" "1D" 30.978
"AX-89664806" "AX-89664806" "1D" 30.978
"AX-89665721" "AX-89665721" "1D" 30.978
"AX-89667700" "AX-89667700" "1D" 30.978
"AX-89678423" "AX-89678423" "1D" 30.978
"AX-89734572" "AX-89734572" "1D" 30.978
"AX-89739686" "AX-89739686" "1D" 30.978
"AX-89761172" "AX-89761172" "1D" 30.978
"AX-89767967" "AX-89767967" "1D" 30.978
"AX-89769834" "AX-89769834" "1D" 30.978
"AX-89769910" "AX-89769910" "1D" 30.978
"AX-89772527" "AX-89772527" "1D" 30.978
"AX-89777432" "AX-89777432" "1D" 30.978
"AX-89319035" "AX-89319035" "1D" 30.978
"AX-89387492" "AX-89387492" "1D" 30.978
"AX-89415319" "AX-89415319" "1D" 30.978
"AX-89497609" "AX-89497609" "1D" 30.978
"AX-89497852" "AX-89497852" "1D" 30.978
"AX-89652493" "AX-89652493" "1D" 30.978
"AX-89692980" "AX-89692980" "1D" 33.057
"AX-89333901" "AX-89333901" "1D" 36.717
"AX-89324108" "AX-89324108" "1D" 41.406
"AX-89325149" "AX-89325149" "1D" 41.406
"AX-89325487" "AX-89325487" "1D" 41.406
"AX-89332720" "AX-89332720" "1D" 41.406
"AX-89398541" "AX-89398541" "1D" 41.406
"AX-89401453" "AX-89401453" "1D" 41.406
"AX-89403810" "AX-89403810" "1D" 41.406
"AX-89405204" "AX-89405204" "1D" 41.406
"AX-89438706" "AX-89438706" "1D" 41.406
"AX-89439892" "AX-89439892" "1D" 41.406
"AX-89453232" "AX-89453232" "1D" 41.406
"AX-89461068" "AX-89461068" "1D" 41.406
"AX-89508698" "AX-89508698" "1D" 41.406
"AX-89521257" "AX-89521257" "1D" 41.406
"AX-89530087" "AX-89530087" "1D" 41.406
"AX-89537791" "AX-89537791" "1D" 41.406
"AX-89539001" "AX-89539001" "1D" 41.406
"AX-89550524" "AX-89550524" "1D" 41.406
"AX-89553796" "AX-89553796" "1D" 41.406
"AX-89580623" "AX-89580623" "1D" 41.406
"AX-89586225" "AX-89586225" "1D" 41.406
"AX-89586899" "AX-89586899" "1D" 41.406
"AX-89602008" "AX-89602008" "1D" 41.406
"AX-89615080" "AX-89615080" "1D" 41.406
"AX-89617325" "AX-89617325" "1D" 41.406
"AX-89617462" "AX-89617462" "1D" 41.406
"AX-89630988" "AX-89630988" "1D" 41.406
"AX-89638933" "AX-89638933" "1D" 41.406
"AX-89652846" "AX-89652846" "1D" 41.406
"AX-89680357" "AX-89680357" "1D" 41.406
"AX-89681791" "AX-89681791" "1D" 41.406
"AX-89688873" "AX-89688873" "1D" 41.406
"AX-89708734" "AX-89708734" "1D" 41.406
"AX-89709207" "AX-89709207" "1D" 41.406
"AX-89709670" "AX-89709670" "1D" 41.406
"AX-89712380" "AX-89712380" "1D" 41.406
"AX-89712735" "AX-89712735" "1D" 41.406
"AX-89719576" "AX-89719576" "1D" 41.406
"AX-89721951" "AX-89721951" "1D" 41.406
"AX-89753783" "AX-89753783" "1D" 41.406
"AX-89362424" "AX-89362424" "1D" 41.406
"AX-89393857" "AX-89393857" "1D" 41.406
"AX-89434347" "AX-89434347" "1D" 41.406
"AX-89463630" "AX-89463630" "1D" 41.406
"AX-89550375" "AX-89550375" "1D" 41.406
"AX-89320843" "AX-89320843" "1D" 41.596
"AX-89357124" "AX-89357124" "1D" 41.596
"AX-89370923" "AX-89370923" "1D" 41.596
"AX-89385925" "AX-89385925" "1D" 41.596
"AX-89491684" "AX-89491684" "1D" 41.596
"AX-89527000" "AX-89527000" "1D" 41.596
"AX-89543652" "AX-89543652" "1D" 41.596
"AX-89586890" "AX-89586890" "1D" 41.596
"AX-89590120" "AX-89590120" "1D" 41.596
"AX-89647140" "AX-89647140" "1D" 41.596
"AX-89656422" "AX-89656422" "1D" 41.596
"AX-89658710" "AX-89658710" "1D" 41.596
"AX-89677871" "AX-89677871" "1D" 41.596
"AX-89693715" "AX-89693715" "1D" 41.596
"AX-89705888" "AX-89705888" "1D" 41.596
"AX-89743237" "AX-89743237" "1D" 41.596
"AX-89752988" "AX-89752988" "1D" 41.596
"AX-89765661" "AX-89765661" "1D" 41.596
"AX-89603841" "AX-89603841" "1D" 41.596
"AX-89679190" "AX-89679190" "1D" 41.596
"AX-89735992" "AX-89735992" "1D" 41.596
"AX-86163310" "AX-86163310" "1D" 41.786
"AX-89314388" "AX-89314388" "1D" 41.786
"AX-89315447" "AX-89315447" "1D" 41.786
"AX-89329215" "AX-89329215" "1D" 41.786
"AX-89335704" "AX-89335704" "1D" 41.786
"AX-89339423" "AX-89339423" "1D" 41.786
"AX-89364162" "AX-89364162" "1D" 41.786
"AX-89376621" "AX-89376621" "1D" 41.786
"AX-89379175" "AX-89379175" "1D" 41.786
"AX-89381757" "AX-89381757" "1D" 41.786
"AX-89403925" "AX-89403925" "1D" 41.786
"AX-89414125" "AX-89414125" "1D" 41.786
"AX-89457027" "AX-89457027" "1D" 41.786
"AX-89470642" "AX-89470642" "1D" 41.786
"AX-89471260" "AX-89471260" "1D" 41.786
"AX-89480314" "AX-89480314" "1D" 41.786
"AX-89493136" "AX-89493136" "1D" 41.786
"AX-89498771" "AX-89498771" "1D" 41.786
"AX-89518293" "AX-89518293" "1D" 41.786
"AX-89557244" "AX-89557244" "1D" 41.786
"AX-89577116" "AX-89577116" "1D" 41.786
"AX-89621617" "AX-89621617" "1D" 41.786
"AX-89641368" "AX-89641368" "1D" 41.786
"AX-89648344" "AX-89648344" "1D" 41.786
"AX-89653676" "AX-89653676" "1D" 41.786
"AX-89659215" "AX-89659215" "1D" 41.786
"AX-89659498" "AX-89659498" "1D" 41.786
"AX-89663708" "AX-89663708" "1D" 41.786
"AX-89686256" "AX-89686256" "1D" 41.786
"AX-89701791" "AX-89701791" "1D" 41.786
"AX-89703108" "AX-89703108" "1D" 41.786
"AX-89705863" "AX-89705863" "1D" 41.786
"AX-89755130" "AX-89755130" "1D" 41.786
"AX-86166576" "AX-86166576" "1D" 41.786
"AX-89321436" "AX-89321436" "1D" 41.786
"AX-89525107" "AX-89525107" "1D" 41.786
"AX-89389720" "AX-89389720" "1D" 41.978
"AX-89571971" "AX-89571971" "1D" 41.978
"AX-89616075" "AX-89616075" "1D" 41.978
"AX-89359875" "AX-89359875" "1D" 41.978
"AX-89612233" "AX-89612233" "1D" 41.978
"AX-89656250" "AX-89656250" "1D" 43.924
"AX-89428276" "AX-89428276" "1D" 44.113
"AX-89595777" "AX-89595777" "1D" 44.113
"AX-89753936" "AX-89753936" "1D" 44.113
"AX-86162767" "AX-86162767" "1D" 44.492
"AX-89330335" "AX-89330335" "1D" 44.492
"AX-89340657" "AX-89340657" "1D" 44.492
"AX-89357453" "AX-89357453" "1D" 44.492
"AX-89366806" "AX-89366806" "1D" 44.492
"AX-89372568" "AX-89372568" "1D" 44.492
"AX-89382719" "AX-89382719" "1D" 44.492
"AX-89393244" "AX-89393244" "1D" 44.492
"AX-89393812" "AX-89393812" "1D" 44.492
"AX-89399675" "AX-89399675" "1D" 44.492
"AX-89400066" "AX-89400066" "1D" 44.492
"AX-89405129" "AX-89405129" "1D" 44.492
"AX-89416908" "AX-89416908" "1D" 44.492
"AX-89418075" "AX-89418075" "1D" 44.492
"AX-89424989" "AX-89424989" "1D" 44.492
"AX-89428845" "AX-89428845" "1D" 44.492
"AX-89447360" "AX-89447360" "1D" 44.492
"AX-89452312" "AX-89452312" "1D" 44.492
"AX-89452903" "AX-89452903" "1D" 44.492
"AX-89457265" "AX-89457265" "1D" 44.492
"AX-89459201" "AX-89459201" "1D" 44.492
"AX-89469252" "AX-89469252" "1D" 44.492
"AX-89469937" "AX-89469937" "1D" 44.492
"AX-89477211" "AX-89477211" "1D" 44.492
"AX-89491383" "AX-89491383" "1D" 44.492
"AX-89544176" "AX-89544176" "1D" 44.492
"AX-89554705" "AX-89554705" "1D" 44.492
"AX-89611415" "AX-89611415" "1D" 44.492
"AX-89616888" "AX-89616888" "1D" 44.492
"AX-89649253" "AX-89649253" "1D" 44.492
"AX-89654614" "AX-89654614" "1D" 44.492
"AX-89690412" "AX-89690412" "1D" 44.492
"AX-89699923" "AX-89699923" "1D" 44.492
"AX-89706747" "AX-89706747" "1D" 44.492
"AX-89709695" "AX-89709695" "1D" 44.492
"AX-89712738" "AX-89712738" "1D" 44.492
"AX-89716773" "AX-89716773" "1D" 44.492
"AX-89759607" "AX-89759607" "1D" 44.492
"AX-89760084" "AX-89760084" "1D" 44.492
"AX-89332542" "AX-89332542" "1D" 44.492
"AX-89415156" "AX-89415156" "1D" 44.492
"AX-89473363" "AX-89473363" "1D" 44.492
"AX-89491371" "AX-89491371" "1D" 44.492
"AX-89516291" "AX-89516291" "1D" 44.492
"AX-89521329" "AX-89521329" "1D" 44.492
"AX-89542032" "AX-89542032" "1D" 44.492
"AX-89677009" "AX-89677009" "1D" 44.492
"AX-89726521" "AX-89726521" "1D" 44.492
"AX-86163605" "AX-86163605" "1D" 44.679
"AX-89311181" "AX-89311181" "1D" 44.679
"AX-89313929" "AX-89313929" "1D" 44.679
"AX-89315315" "AX-89315315" "1D" 44.679
"AX-89322360" "AX-89322360" "1D" 44.679
"AX-89324791" "AX-89324791" "1D" 44.679
"AX-89325208" "AX-89325208" "1D" 44.679
"AX-89325699" "AX-89325699" "1D" 44.679
"AX-89327166" "AX-89327166" "1D" 44.679
"AX-89337224" "AX-89337224" "1D" 44.679
"AX-89337371" "AX-89337371" "1D" 44.679
"AX-89343874" "AX-89343874" "1D" 44.679
"AX-89344356" "AX-89344356" "1D" 44.679
"AX-89348188" "AX-89348188" "1D" 44.679
"AX-89353346" "AX-89353346" "1D" 44.679
"AX-89359096" "AX-89359096" "1D" 44.679
"AX-89370828" "AX-89370828" "1D" 44.679
"AX-89373519" "AX-89373519" "1D" 44.679
"AX-89383819" "AX-89383819" "1D" 44.679
"AX-89399915" "AX-89399915" "1D" 44.679
"AX-89400531" "AX-89400531" "1D" 44.679
"AX-89407411" "AX-89407411" "1D" 44.679
"AX-89408534" "AX-89408534" "1D" 44.679
"AX-89413090" "AX-89413090" "1D" 44.679
"AX-89413113" "AX-89413113" "1D" 44.679
"AX-89429999" "AX-89429999" "1D" 44.679
"AX-89430226" "AX-89430226" "1D" 44.679
"AX-89432038" "AX-89432038" "1D" 44.679
"AX-89435856" "AX-89435856" "1D" 44.679
"AX-89447846" "AX-89447846" "1D" 44.679
"AX-89449970" "AX-89449970" "1D" 44.679
"AX-89458668" "AX-89458668" "1D" 44.679
"AX-89481126" "AX-89481126" "1D" 44.679
"AX-89488174" "AX-89488174" "1D" 44.679
"AX-89488676" "AX-89488676" "1D" 44.679
"AX-89494266" "AX-89494266" "1D" 44.679
"AX-89494611" "AX-89494611" "1D" 44.679
"AX-89495143" "AX-89495143" "1D" 44.679
"AX-89504516" "AX-89504516" "1D" 44.679
"AX-89523173" "AX-89523173" "1D" 44.679
"AX-89532510" "AX-89532510" "1D" 44.679
"AX-89533046" "AX-89533046" "1D" 44.679
"AX-89533314" "AX-89533314" "1D" 44.679
"AX-89535070" "AX-89535070" "1D" 44.679
"AX-89537016" "AX-89537016" "1D" 44.679
"AX-89538172" "AX-89538172" "1D" 44.679
"AX-89544204" "AX-89544204" "1D" 44.679
"AX-89549273" "AX-89549273" "1D" 44.679
"AX-89553088" "AX-89553088" "1D" 44.679
"AX-89553945" "AX-89553945" "1D" 44.679
"AX-89567452" "AX-89567452" "1D" 44.679
"AX-89569246" "AX-89569246" "1D" 44.679
"AX-89584208" "AX-89584208" "1D" 44.679
"AX-89584848" "AX-89584848" "1D" 44.679
"AX-89609770" "AX-89609770" "1D" 44.679
"AX-89611586" "AX-89611586" "1D" 44.679
"AX-89613666" "AX-89613666" "1D" 44.679
"AX-89618013" "AX-89618013" "1D" 44.679
"AX-89623240" "AX-89623240" "1D" 44.679
"AX-89628318" "AX-89628318" "1D" 44.679
"AX-89630511" "AX-89630511" "1D" 44.679
"AX-89630520" "AX-89630520" "1D" 44.679
"AX-89631550" "AX-89631550" "1D" 44.679
"AX-89645349" "AX-89645349" "1D" 44.679
"AX-89645840" "AX-89645840" "1D" 44.679
"AX-89654198" "AX-89654198" "1D" 44.679
"AX-89657534" "AX-89657534" "1D" 44.679
"AX-89665463" "AX-89665463" "1D" 44.679
"AX-89670091" "AX-89670091" "1D" 44.679
"AX-89671405" "AX-89671405" "1D" 44.679
"AX-89673205" "AX-89673205" "1D" 44.679
"AX-89677208" "AX-89677208" "1D" 44.679
"AX-89691074" "AX-89691074" "1D" 44.679
"AX-89693038" "AX-89693038" "1D" 44.679
"AX-89695365" "AX-89695365" "1D" 44.679
"AX-89695970" "AX-89695970" "1D" 44.679
"AX-89709818" "AX-89709818" "1D" 44.679
"AX-89716142" "AX-89716142" "1D" 44.679
"AX-89724843" "AX-89724843" "1D" 44.679
"AX-89726886" "AX-89726886" "1D" 44.679
"AX-89743765" "AX-89743765" "1D" 44.679
"AX-89747608" "AX-89747608" "1D" 44.679
"AX-89768902" "AX-89768902" "1D" 44.679
"AX-89772882" "AX-89772882" "1D" 44.679
"AX-89776876" "AX-89776876" "1D" 44.679
"AX-89408428" "AX-89408428" "1D" 44.679
"AX-89437105" "AX-89437105" "1D" 44.679
"AX-89486422" "AX-89486422" "1D" 44.679
"AX-89518940" "AX-89518940" "1D" 44.679
"AX-89570017" "AX-89570017" "1D" 44.679
"AX-89639057" "AX-89639057" "1D" 44.679
"AX-89670438" "AX-89670438" "1D" 44.679
"AX-89705555" "AX-89705555" "1D" 44.679
"AX-89717382" "AX-89717382" "1D" 44.679
"AX-89530830" "AX-89530830" "1D" 46.404
"AX-89684220" "AX-89684220" "1D" 46.404
"AX-89776268" "AX-89776268" "1D" 46.404
"AX-89525369" "AX-89525369" "1D" 46.591
"AX-89396818" "AX-89396818" "1D" 46.777
"AX-89548480" "AX-89548480" "1D" 47.539
"AX-89449766" "AX-89449766" "1D" 47.729
"AX-89506430" "AX-89506430" "1D" 47.729
"AX-89598945" "AX-89598945" "1D" 47.729
"AX-89659489" "AX-89659489" "1D" 47.729
"AX-89697178" "AX-89697178" "1D" 47.729
"AX-89704089" "AX-89704089" "1D" 47.729
"AX-89326732" "AX-89326732" "1D" 48.106
"AX-89352944" "AX-89352944" "1D" 48.106
"AX-89403450" "AX-89403450" "1D" 48.106
"AX-89412709" "AX-89412709" "1D" 48.106
"AX-89437274" "AX-89437274" "1D" 48.106
"AX-89460262" "AX-89460262" "1D" 48.106
"AX-89487333" "AX-89487333" "1D" 48.106
"AX-89507665" "AX-89507665" "1D" 48.106
"AX-89527033" "AX-89527033" "1D" 48.106
"AX-89544453" "AX-89544453" "1D" 48.106
"AX-89559466" "AX-89559466" "1D" 48.106
"AX-89561821" "AX-89561821" "1D" 48.106
"AX-89604608" "AX-89604608" "1D" 48.106
"AX-89621634" "AX-89621634" "1D" 48.106
"AX-89683053" "AX-89683053" "1D" 48.106
"AX-89698237" "AX-89698237" "1D" 48.106
"AX-89706386" "AX-89706386" "1D" 48.106
"AX-89743182" "AX-89743182" "1D" 48.106
"AX-89482963" "AX-89482963" "1D" 48.106
"AX-89776115" "AX-89776115" "1D" 48.106
"AX-89421319" "AX-89421319" "1D" 48.49
"AX-89478494" "AX-89478494" "1D" 48.49
"AX-89525535" "AX-89525535" "1D" 48.49
"AX-89541049" "AX-89541049" "1D" 48.49
"AX-89612793" "AX-89612793" "1D" 48.49
"AX-89676014" "AX-89676014" "1D" 48.49
"AX-89447406" "AX-89447406" "1D" 48.49
"AX-89468156" "AX-89468156" "1D" 49.632
"AX-89482976" "AX-89482976" "1D" 49.632
"AX-89347517" "AX-89347517" "1D" 54.255
"AX-89663924" "AX-89663924" "1D" 54.255
"AX-89461789" "AX-89461789" "1D" 54.444
"AX-89696649" "AX-89696649" "1D" 58.571
"AX-89436841" "AX-89436841" "1D" 58.947
"AX-89462577" "AX-89462577" "1D" 58.947
"AX-89625771" "AX-89625771" "1D" 58.947
"AX-89706566" "AX-89706566" "1D" 58.947
"AX-89706156" "AX-89706156" "1D" 61.653
"AX-89722223" "AX-89722223" "1D" 66.493
"AX-89457869" "AX-89457869" "1D" 69.045
"AX-89621197" "AX-89621197" "1D" 72.682
"AX-89665485" "AX-89665485" "1D" 72.682
"AX-89372706" "AX-89372706" "1D" 73.062
"AX-89397810" "AX-89397810" "1D" 73.062
"AX-89480896" "AX-89480896" "1D" 73.062
"AX-89500102" "AX-89500102" "1D" 73.062
"AX-89578341" "AX-89578341" "1D" 73.062
"AX-89666628" "AX-89666628" "1D" 73.062
"AX-89674623" "AX-89674623" "1D" 73.062
"AX-89705267" "AX-89705267" "1D" 73.062
"AX-89720800" "AX-89720800" "1D" 73.062
"AX-89735607" "AX-89735607" "1D" 73.062
"AX-89773262" "AX-89773262" "1D" 73.062
"AX-89672931" "AX-89672931" "1D" 73.062
"AX-86163244" "AX-86163244" "1D" 73.251
"AX-89310693" "AX-89310693" "1D" 73.251
"AX-89311425" "AX-89311425" "1D" 73.251
"AX-89312056" "AX-89312056" "1D" 73.251
"AX-89312108" "AX-89312108" "1D" 73.251
"AX-89318210" "AX-89318210" "1D" 73.251
"AX-89318676" "AX-89318676" "1D" 73.251
"AX-89320411" "AX-89320411" "1D" 73.251
"AX-89322652" "AX-89322652" "1D" 73.251
"AX-89323351" "AX-89323351" "1D" 73.251
"AX-89324305" "AX-89324305" "1D" 73.251
"AX-89326936" "AX-89326936" "1D" 73.251
"AX-89329108" "AX-89329108" "1D" 73.251
"AX-89333795" "AX-89333795" "1D" 73.251
"AX-89336194" "AX-89336194" "1D" 73.251
"AX-89343339" "AX-89343339" "1D" 73.251
"AX-89343931" "AX-89343931" "1D" 73.251
"AX-89345113" "AX-89345113" "1D" 73.251
"AX-89347203" "AX-89347203" "1D" 73.251
"AX-89347418" "AX-89347418" "1D" 73.251
"AX-89347780" "AX-89347780" "1D" 73.251
"AX-89348661" "AX-89348661" "1D" 73.251
"AX-89348802" "AX-89348802" "1D" 73.251
"AX-89352098" "AX-89352098" "1D" 73.251
"AX-89352404" "AX-89352404" "1D" 73.251
"AX-89352934" "AX-89352934" "1D" 73.251
"AX-89354436" "AX-89354436" "1D" 73.251
"AX-89358200" "AX-89358200" "1D" 73.251
"AX-89359273" "AX-89359273" "1D" 73.251
"AX-89365097" "AX-89365097" "1D" 73.251
"AX-89365968" "AX-89365968" "1D" 73.251
"AX-89366873" "AX-89366873" "1D" 73.251
"AX-89367091" "AX-89367091" "1D" 73.251
"AX-89367935" "AX-89367935" "1D" 73.251
"AX-89368051" "AX-89368051" "1D" 73.251
"AX-89368971" "AX-89368971" "1D" 73.251
"AX-89372625" "AX-89372625" "1D" 73.251
"AX-89375186" "AX-89375186" "1D" 73.251
"AX-89377239" "AX-89377239" "1D" 73.251
"AX-89380227" "AX-89380227" "1D" 73.251
"AX-89384841" "AX-89384841" "1D" 73.251
"AX-89385423" "AX-89385423" "1D" 73.251
"AX-89385687" "AX-89385687" "1D" 73.251
"AX-89386906" "AX-89386906" "1D" 73.251
"AX-89387205" "AX-89387205" "1D" 73.251
"AX-89398289" "AX-89398289" "1D" 73.251
"AX-89399772" "AX-89399772" "1D" 73.251
"AX-89400442" "AX-89400442" "1D" 73.251
"AX-89400895" "AX-89400895" "1D" 73.251
"AX-89402613" "AX-89402613" "1D" 73.251
"AX-89405270" "AX-89405270" "1D" 73.251
"AX-89405790" "AX-89405790" "1D" 73.251
"AX-89406833" "AX-89406833" "1D" 73.251
"AX-89411427" "AX-89411427" "1D" 73.251
"AX-89412436" "AX-89412436" "1D" 73.251
"AX-89416069" "AX-89416069" "1D" 73.251
"AX-89419386" "AX-89419386" "1D" 73.251
"AX-89420100" "AX-89420100" "1D" 73.251
"AX-89425023" "AX-89425023" "1D" 73.251
"AX-89429963" "AX-89429963" "1D" 73.251
"AX-89430793" "AX-89430793" "1D" 73.251
"AX-89431778" "AX-89431778" "1D" 73.251
"AX-89432735" "AX-89432735" "1D" 73.251
"AX-89433617" "AX-89433617" "1D" 73.251
"AX-89434802" "AX-89434802" "1D" 73.251
"AX-89435265" "AX-89435265" "1D" 73.251
"AX-89437200" "AX-89437200" "1D" 73.251
"AX-89437473" "AX-89437473" "1D" 73.251
"AX-89440666" "AX-89440666" "1D" 73.251
"AX-89443902" "AX-89443902" "1D" 73.251
"AX-89448158" "AX-89448158" "1D" 73.251
"AX-89450061" "AX-89450061" "1D" 73.251
"AX-89455472" "AX-89455472" "1D" 73.251
"AX-89455947" "AX-89455947" "1D" 73.251
"AX-89456597" "AX-89456597" "1D" 73.251
"AX-89458976" "AX-89458976" "1D" 73.251
"AX-89462286" "AX-89462286" "1D" 73.251
"AX-89464477" "AX-89464477" "1D" 73.251
"AX-89467040" "AX-89467040" "1D" 73.251
"AX-89468585" "AX-89468585" "1D" 73.251
"AX-89468957" "AX-89468957" "1D" 73.251
"AX-89471316" "AX-89471316" "1D" 73.251
"AX-89471449" "AX-89471449" "1D" 73.251
"AX-89471943" "AX-89471943" "1D" 73.251
"AX-89472471" "AX-89472471" "1D" 73.251
"AX-89472757" "AX-89472757" "1D" 73.251
"AX-89476475" "AX-89476475" "1D" 73.251
"AX-89477182" "AX-89477182" "1D" 73.251
"AX-89480690" "AX-89480690" "1D" 73.251
"AX-89482684" "AX-89482684" "1D" 73.251
"AX-89483295" "AX-89483295" "1D" 73.251
"AX-89484153" "AX-89484153" "1D" 73.251
"AX-89484832" "AX-89484832" "1D" 73.251
"AX-89486191" "AX-89486191" "1D" 73.251
"AX-89486317" "AX-89486317" "1D" 73.251
"AX-89488361" "AX-89488361" "1D" 73.251
"AX-89488798" "AX-89488798" "1D" 73.251
"AX-89488829" "AX-89488829" "1D" 73.251
"AX-89489545" "AX-89489545" "1D" 73.251
"AX-89490462" "AX-89490462" "1D" 73.251
"AX-89492646" "AX-89492646" "1D" 73.251
"AX-89493149" "AX-89493149" "1D" 73.251
"AX-89493455" "AX-89493455" "1D" 73.251
"AX-89497051" "AX-89497051" "1D" 73.251
"AX-89497478" "AX-89497478" "1D" 73.251
"AX-89497846" "AX-89497846" "1D" 73.251
"AX-89499428" "AX-89499428" "1D" 73.251
"AX-89500685" "AX-89500685" "1D" 73.251
"AX-89500802" "AX-89500802" "1D" 73.251
"AX-89500988" "AX-89500988" "1D" 73.251
"AX-89501661" "AX-89501661" "1D" 73.251
"AX-89504561" "AX-89504561" "1D" 73.251
"AX-89509409" "AX-89509409" "1D" 73.251
"AX-89520569" "AX-89520569" "1D" 73.251
"AX-89523559" "AX-89523559" "1D" 73.251
"AX-89524998" "AX-89524998" "1D" 73.251
"AX-89527064" "AX-89527064" "1D" 73.251
"AX-89527716" "AX-89527716" "1D" 73.251
"AX-89530391" "AX-89530391" "1D" 73.251
"AX-89531604" "AX-89531604" "1D" 73.251
"AX-89532723" "AX-89532723" "1D" 73.251
"AX-89533881" "AX-89533881" "1D" 73.251
"AX-89534267" "AX-89534267" "1D" 73.251
"AX-89542114" "AX-89542114" "1D" 73.251
"AX-89542403" "AX-89542403" "1D" 73.251
"AX-89543439" "AX-89543439" "1D" 73.251
"AX-89543576" "AX-89543576" "1D" 73.251
"AX-89545671" "AX-89545671" "1D" 73.251
"AX-89545673" "AX-89545673" "1D" 73.251
"AX-89545917" "AX-89545917" "1D" 73.251
"AX-89547374" "AX-89547374" "1D" 73.251
"AX-89549809" "AX-89549809" "1D" 73.251
"AX-89550179" "AX-89550179" "1D" 73.251
"AX-89552524" "AX-89552524" "1D" 73.251
"AX-89555363" "AX-89555363" "1D" 73.251
"AX-89555726" "AX-89555726" "1D" 73.251
"AX-89555815" "AX-89555815" "1D" 73.251
"AX-89555883" "AX-89555883" "1D" 73.251
"AX-89560343" "AX-89560343" "1D" 73.251
"AX-89560765" "AX-89560765" "1D" 73.251
"AX-89561412" "AX-89561412" "1D" 73.251
"AX-89564524" "AX-89564524" "1D" 73.251
"AX-89567091" "AX-89567091" "1D" 73.251
"AX-89567953" "AX-89567953" "1D" 73.251
"AX-89569306" "AX-89569306" "1D" 73.251
"AX-89569998" "AX-89569998" "1D" 73.251
"AX-89570560" "AX-89570560" "1D" 73.251
"AX-89573105" "AX-89573105" "1D" 73.251
"AX-89577487" "AX-89577487" "1D" 73.251
"AX-89578925" "AX-89578925" "1D" 73.251
"AX-89581311" "AX-89581311" "1D" 73.251
"AX-89581538" "AX-89581538" "1D" 73.251
"AX-89583290" "AX-89583290" "1D" 73.251
"AX-89584479" "AX-89584479" "1D" 73.251
"AX-89584614" "AX-89584614" "1D" 73.251
"AX-89586546" "AX-89586546" "1D" 73.251
"AX-89586930" "AX-89586930" "1D" 73.251
"AX-89590409" "AX-89590409" "1D" 73.251
"AX-89591366" "AX-89591366" "1D" 73.251
"AX-89597281" "AX-89597281" "1D" 73.251
"AX-89598001" "AX-89598001" "1D" 73.251
"AX-89598078" "AX-89598078" "1D" 73.251
"AX-89598864" "AX-89598864" "1D" 73.251
"AX-89599547" "AX-89599547" "1D" 73.251
"AX-89601749" "AX-89601749" "1D" 73.251
"AX-89602491" "AX-89602491" "1D" 73.251
"AX-89602828" "AX-89602828" "1D" 73.251
"AX-89602911" "AX-89602911" "1D" 73.251
"AX-89603114" "AX-89603114" "1D" 73.251
"AX-89606231" "AX-89606231" "1D" 73.251
"AX-89609178" "AX-89609178" "1D" 73.251
"AX-89614329" "AX-89614329" "1D" 73.251
"AX-89615927" "AX-89615927" "1D" 73.251
"AX-89621445" "AX-89621445" "1D" 73.251
"AX-89622066" "AX-89622066" "1D" 73.251
"AX-89632485" "AX-89632485" "1D" 73.251
"AX-89634205" "AX-89634205" "1D" 73.251
"AX-89636919" "AX-89636919" "1D" 73.251
"AX-89636948" "AX-89636948" "1D" 73.251
"AX-89639584" "AX-89639584" "1D" 73.251
"AX-89640955" "AX-89640955" "1D" 73.251
"AX-89641747" "AX-89641747" "1D" 73.251
"AX-89643310" "AX-89643310" "1D" 73.251
"AX-89643767" "AX-89643767" "1D" 73.251
"AX-89645934" "AX-89645934" "1D" 73.251
"AX-89649589" "AX-89649589" "1D" 73.251
"AX-89650038" "AX-89650038" "1D" 73.251
"AX-89651530" "AX-89651530" "1D" 73.251
"AX-89653853" "AX-89653853" "1D" 73.251
"AX-89655655" "AX-89655655" "1D" 73.251
"AX-89655958" "AX-89655958" "1D" 73.251
"AX-89657460" "AX-89657460" "1D" 73.251
"AX-89659187" "AX-89659187" "1D" 73.251
"AX-89659270" "AX-89659270" "1D" 73.251
"AX-89661380" "AX-89661380" "1D" 73.251
"AX-89661759" "AX-89661759" "1D" 73.251
"AX-89663560" "AX-89663560" "1D" 73.251
"AX-89665508" "AX-89665508" "1D" 73.251
"AX-89671771" "AX-89671771" "1D" 73.251
"AX-89672488" "AX-89672488" "1D" 73.251
"AX-89673473" "AX-89673473" "1D" 73.251
"AX-89674311" "AX-89674311" "1D" 73.251
"AX-89675196" "AX-89675196" "1D" 73.251
"AX-89676310" "AX-89676310" "1D" 73.251
"AX-89679561" "AX-89679561" "1D" 73.251
"AX-89679769" "AX-89679769" "1D" 73.251
"AX-89682099" "AX-89682099" "1D" 73.251
"AX-89687236" "AX-89687236" "1D" 73.251
"AX-89687721" "AX-89687721" "1D" 73.251
"AX-89689425" "AX-89689425" "1D" 73.251
"AX-89692063" "AX-89692063" "1D" 73.251
"AX-89692142" "AX-89692142" "1D" 73.251
"AX-89694878" "AX-89694878" "1D" 73.251
"AX-89695166" "AX-89695166" "1D" 73.251
"AX-89695619" "AX-89695619" "1D" 73.251
"AX-89697658" "AX-89697658" "1D" 73.251
"AX-89697686" "AX-89697686" "1D" 73.251
"AX-89697992" "AX-89697992" "1D" 73.251
"AX-89703875" "AX-89703875" "1D" 73.251
"AX-89704321" "AX-89704321" "1D" 73.251
"AX-89706164" "AX-89706164" "1D" 73.251
"AX-89707265" "AX-89707265" "1D" 73.251
"AX-89709631" "AX-89709631" "1D" 73.251
"AX-89709824" "AX-89709824" "1D" 73.251
"AX-89712005" "AX-89712005" "1D" 73.251
"AX-89716228" "AX-89716228" "1D" 73.251
"AX-89717126" "AX-89717126" "1D" 73.251
"AX-89723853" "AX-89723853" "1D" 73.251
"AX-89723880" "AX-89723880" "1D" 73.251
"AX-89725282" "AX-89725282" "1D" 73.251
"AX-89726732" "AX-89726732" "1D" 73.251
"AX-89728103" "AX-89728103" "1D" 73.251
"AX-89728199" "AX-89728199" "1D" 73.251
"AX-89729234" "AX-89729234" "1D" 73.251
"AX-89730043" "AX-89730043" "1D" 73.251
"AX-89733368" "AX-89733368" "1D" 73.251
"AX-89739097" "AX-89739097" "1D" 73.251
"AX-89739697" "AX-89739697" "1D" 73.251
"AX-89740203" "AX-89740203" "1D" 73.251
"AX-89741000" "AX-89741000" "1D" 73.251
"AX-89741788" "AX-89741788" "1D" 73.251
"AX-89743511" "AX-89743511" "1D" 73.251
"AX-89747654" "AX-89747654" "1D" 73.251
"AX-89751563" "AX-89751563" "1D" 73.251
"AX-89753340" "AX-89753340" "1D" 73.251
"AX-89756270" "AX-89756270" "1D" 73.251
"AX-89756982" "AX-89756982" "1D" 73.251
"AX-89757031" "AX-89757031" "1D" 73.251
"AX-89757596" "AX-89757596" "1D" 73.251
"AX-89761728" "AX-89761728" "1D" 73.251
"AX-89761767" "AX-89761767" "1D" 73.251
"AX-89763602" "AX-89763602" "1D" 73.251
"AX-89763845" "AX-89763845" "1D" 73.251
"AX-89765691" "AX-89765691" "1D" 73.251
"AX-89768535" "AX-89768535" "1D" 73.251
"AX-89776441" "AX-89776441" "1D" 73.251
"AX-89777338" "AX-89777338" "1D" 73.251
"AX-89778122" "AX-89778122" "1D" 73.251
"AX-89315961" "AX-89315961" "1D" 73.251
"AX-89335455" "AX-89335455" "1D" 73.251
"AX-89344353" "AX-89344353" "1D" 73.251
"AX-89345586" "AX-89345586" "1D" 73.251
"AX-89350163" "AX-89350163" "1D" 73.251
"AX-89384492" "AX-89384492" "1D" 73.251
"AX-89390553" "AX-89390553" "1D" 73.251
"AX-89394529" "AX-89394529" "1D" 73.251
"AX-89418439" "AX-89418439" "1D" 73.251
"AX-89422699" "AX-89422699" "1D" 73.251
"AX-89427278" "AX-89427278" "1D" 73.251
"AX-89492720" "AX-89492720" "1D" 73.251
"AX-89496884" "AX-89496884" "1D" 73.251
"AX-89500770" "AX-89500770" "1D" 73.251
"AX-89522146" "AX-89522146" "1D" 73.251
"AX-89545755" "AX-89545755" "1D" 73.251
"AX-89548963" "AX-89548963" "1D" 73.251
"AX-89552874" "AX-89552874" "1D" 73.251
"AX-89584601" "AX-89584601" "1D" 73.251
"AX-89598713" "AX-89598713" "1D" 73.251
"AX-89618535" "AX-89618535" "1D" 73.251
"AX-89624376" "AX-89624376" "1D" 73.251
"AX-89673287" "AX-89673287" "1D" 73.251
"AX-89710258" "AX-89710258" "1D" 73.251
"AX-89725187" "AX-89725187" "1D" 73.251
"AX-89744855" "AX-89744855" "1D" 73.251
"AX-89764672" "AX-89764672" "1D" 73.251
"AX-89314869" "AX-89314869" "1D" 73.44
"AX-89318621" "AX-89318621" "1D" 73.44
"AX-89320865" "AX-89320865" "1D" 73.44
"AX-89323174" "AX-89323174" "1D" 73.44
"AX-89329834" "AX-89329834" "1D" 73.44
"AX-89331933" "AX-89331933" "1D" 73.44
"AX-89340617" "AX-89340617" "1D" 73.44
"AX-89340942" "AX-89340942" "1D" 73.44
"AX-89343575" "AX-89343575" "1D" 73.44
"AX-89346298" "AX-89346298" "1D" 73.44
"AX-89348947" "AX-89348947" "1D" 73.44
"AX-89361730" "AX-89361730" "1D" 73.44
"AX-89362234" "AX-89362234" "1D" 73.44
"AX-89365830" "AX-89365830" "1D" 73.44
"AX-89366200" "AX-89366200" "1D" 73.44
"AX-89366660" "AX-89366660" "1D" 73.44
"AX-89370850" "AX-89370850" "1D" 73.44
"AX-89372232" "AX-89372232" "1D" 73.44
"AX-89380558" "AX-89380558" "1D" 73.44
"AX-89381100" "AX-89381100" "1D" 73.44
"AX-89385642" "AX-89385642" "1D" 73.44
"AX-89388170" "AX-89388170" "1D" 73.44
"AX-89391062" "AX-89391062" "1D" 73.44
"AX-89398514" "AX-89398514" "1D" 73.44
"AX-89404394" "AX-89404394" "1D" 73.44
"AX-89404557" "AX-89404557" "1D" 73.44
"AX-89404819" "AX-89404819" "1D" 73.44
"AX-89410455" "AX-89410455" "1D" 73.44
"AX-89420251" "AX-89420251" "1D" 73.44
"AX-89420269" "AX-89420269" "1D" 73.44
"AX-89421282" "AX-89421282" "1D" 73.44
"AX-89421997" "AX-89421997" "1D" 73.44
"AX-89425674" "AX-89425674" "1D" 73.44
"AX-89426509" "AX-89426509" "1D" 73.44
"AX-89429385" "AX-89429385" "1D" 73.44
"AX-89443405" "AX-89443405" "1D" 73.44
"AX-89449478" "AX-89449478" "1D" 73.44
"AX-89455646" "AX-89455646" "1D" 73.44
"AX-89457862" "AX-89457862" "1D" 73.44
"AX-89467106" "AX-89467106" "1D" 73.44
"AX-89470734" "AX-89470734" "1D" 73.44
"AX-89470887" "AX-89470887" "1D" 73.44
"AX-89474919" "AX-89474919" "1D" 73.44
"AX-89475254" "AX-89475254" "1D" 73.44
"AX-89476425" "AX-89476425" "1D" 73.44
"AX-89476563" "AX-89476563" "1D" 73.44
"AX-89477441" "AX-89477441" "1D" 73.44
"AX-89482958" "AX-89482958" "1D" 73.44
"AX-89483032" "AX-89483032" "1D" 73.44
"AX-89485952" "AX-89485952" "1D" 73.44
"AX-89488716" "AX-89488716" "1D" 73.44
"AX-89491099" "AX-89491099" "1D" 73.44
"AX-89491869" "AX-89491869" "1D" 73.44
"AX-89498464" "AX-89498464" "1D" 73.44
"AX-89499841" "AX-89499841" "1D" 73.44
"AX-89500679" "AX-89500679" "1D" 73.44
"AX-89501100" "AX-89501100" "1D" 73.44
"AX-89503024" "AX-89503024" "1D" 73.44
"AX-89508391" "AX-89508391" "1D" 73.44
"AX-89508492" "AX-89508492" "1D" 73.44
"AX-89510590" "AX-89510590" "1D" 73.44
"AX-89516310" "AX-89516310" "1D" 73.44
"AX-89516385" "AX-89516385" "1D" 73.44
"AX-89519891" "AX-89519891" "1D" 73.44
"AX-89524703" "AX-89524703" "1D" 73.44
"AX-89539972" "AX-89539972" "1D" 73.44
"AX-89547069" "AX-89547069" "1D" 73.44
"AX-89547141" "AX-89547141" "1D" 73.44
"AX-89548212" "AX-89548212" "1D" 73.44
"AX-89551331" "AX-89551331" "1D" 73.44
"AX-89553271" "AX-89553271" "1D" 73.44
"AX-89556551" "AX-89556551" "1D" 73.44
"AX-89558328" "AX-89558328" "1D" 73.44
"AX-89559913" "AX-89559913" "1D" 73.44
"AX-89560269" "AX-89560269" "1D" 73.44
"AX-89560837" "AX-89560837" "1D" 73.44
"AX-89562608" "AX-89562608" "1D" 73.44
"AX-89574246" "AX-89574246" "1D" 73.44
"AX-89575526" "AX-89575526" "1D" 73.44
"AX-89576913" "AX-89576913" "1D" 73.44
"AX-89580270" "AX-89580270" "1D" 73.44
"AX-89584627" "AX-89584627" "1D" 73.44
"AX-89589413" "AX-89589413" "1D" 73.44
"AX-89592168" "AX-89592168" "1D" 73.44
"AX-89593671" "AX-89593671" "1D" 73.44
"AX-89596034" "AX-89596034" "1D" 73.44
"AX-89597397" "AX-89597397" "1D" 73.44
"AX-89600166" "AX-89600166" "1D" 73.44
"AX-89600707" "AX-89600707" "1D" 73.44
"AX-89604770" "AX-89604770" "1D" 73.44
"AX-89607093" "AX-89607093" "1D" 73.44
"AX-89610010" "AX-89610010" "1D" 73.44
"AX-89610989" "AX-89610989" "1D" 73.44
"AX-89611513" "AX-89611513" "1D" 73.44
"AX-89612068" "AX-89612068" "1D" 73.44
"AX-89613787" "AX-89613787" "1D" 73.44
"AX-89615046" "AX-89615046" "1D" 73.44
"AX-89617980" "AX-89617980" "1D" 73.44
"AX-89624090" "AX-89624090" "1D" 73.44
"AX-89624296" "AX-89624296" "1D" 73.44
"AX-89626561" "AX-89626561" "1D" 73.44
"AX-89628379" "AX-89628379" "1D" 73.44
"AX-89630221" "AX-89630221" "1D" 73.44
"AX-89630417" "AX-89630417" "1D" 73.44
"AX-89630954" "AX-89630954" "1D" 73.44
"AX-89651123" "AX-89651123" "1D" 73.44
"AX-89651539" "AX-89651539" "1D" 73.44
"AX-89651833" "AX-89651833" "1D" 73.44
"AX-89654731" "AX-89654731" "1D" 73.44
"AX-89666571" "AX-89666571" "1D" 73.44
"AX-89668594" "AX-89668594" "1D" 73.44
"AX-89670564" "AX-89670564" "1D" 73.44
"AX-89673692" "AX-89673692" "1D" 73.44
"AX-89677106" "AX-89677106" "1D" 73.44
"AX-89684947" "AX-89684947" "1D" 73.44
"AX-89685754" "AX-89685754" "1D" 73.44
"AX-89696000" "AX-89696000" "1D" 73.44
"AX-89700435" "AX-89700435" "1D" 73.44
"AX-89702250" "AX-89702250" "1D" 73.44
"AX-89702360" "AX-89702360" "1D" 73.44
"AX-89708932" "AX-89708932" "1D" 73.44
"AX-89710485" "AX-89710485" "1D" 73.44
"AX-89711679" "AX-89711679" "1D" 73.44
"AX-89717330" "AX-89717330" "1D" 73.44
"AX-89721061" "AX-89721061" "1D" 73.44
"AX-89721960" "AX-89721960" "1D" 73.44
"AX-89721978" "AX-89721978" "1D" 73.44
"AX-89722806" "AX-89722806" "1D" 73.44
"AX-89722877" "AX-89722877" "1D" 73.44
"AX-89727077" "AX-89727077" "1D" 73.44
"AX-89729326" "AX-89729326" "1D" 73.44
"AX-89729419" "AX-89729419" "1D" 73.44
"AX-89729648" "AX-89729648" "1D" 73.44
"AX-89733069" "AX-89733069" "1D" 73.44
"AX-89733939" "AX-89733939" "1D" 73.44
"AX-89733958" "AX-89733958" "1D" 73.44
"AX-89735032" "AX-89735032" "1D" 73.44
"AX-89736392" "AX-89736392" "1D" 73.44
"AX-89743109" "AX-89743109" "1D" 73.44
"AX-89744561" "AX-89744561" "1D" 73.44
"AX-89748749" "AX-89748749" "1D" 73.44
"AX-89748866" "AX-89748866" "1D" 73.44
"AX-89749251" "AX-89749251" "1D" 73.44
"AX-89752809" "AX-89752809" "1D" 73.44
"AX-89754914" "AX-89754914" "1D" 73.44
"AX-89756341" "AX-89756341" "1D" 73.44
"AX-89760417" "AX-89760417" "1D" 73.44
"AX-89761973" "AX-89761973" "1D" 73.44
"AX-89761974" "AX-89761974" "1D" 73.44
"AX-89762653" "AX-89762653" "1D" 73.44
"AX-89765946" "AX-89765946" "1D" 73.44
"AX-89767236" "AX-89767236" "1D" 73.44
"AX-89768850" "AX-89768850" "1D" 73.44
"AX-89771524" "AX-89771524" "1D" 73.44
"AX-89323475" "AX-89323475" "1D" 73.44
"AX-89325119" "AX-89325119" "1D" 73.44
"AX-89380375" "AX-89380375" "1D" 73.44
"AX-89391188" "AX-89391188" "1D" 73.44
"AX-89471061" "AX-89471061" "1D" 73.44
"AX-89525234" "AX-89525234" "1D" 73.44
"AX-89559591" "AX-89559591" "1D" 73.44
"AX-89592332" "AX-89592332" "1D" 73.44
"AX-89669963" "AX-89669963" "1D" 73.44
"AX-89310948" "AX-89310948" "1D" 73.82
"AX-89336152" "AX-89336152" "1D" 73.82
"AX-89470118" "AX-89470118" "1D" 73.82
"AX-89484245" "AX-89484245" "1D" 73.82
"AX-89484624" "AX-89484624" "1D" 73.82
"AX-89495497" "AX-89495497" "1D" 73.82
"AX-89523538" "AX-89523538" "1D" 73.82
"AX-89584170" "AX-89584170" "1D" 73.82
"AX-89587476" "AX-89587476" "1D" 73.82
"AX-89684133" "AX-89684133" "1D" 73.82
"AX-89732980" "AX-89732980" "1D" 73.82
"AX-89533519" "AX-89533519" "1D" 74.013
"AX-86166648" "AX-86166648" "1D" 74.205
"AX-86166837" "AX-86166837" "1D" 74.205
"AX-86166839" "AX-86166839" "1D" 74.205
"AX-89317258" "AX-89317258" "1D" 74.205
"AX-89328284" "AX-89328284" "1D" 74.205
"AX-89353788" "AX-89353788" "1D" 74.205
"AX-89368813" "AX-89368813" "1D" 74.205
"AX-89369525" "AX-89369525" "1D" 74.205
"AX-89379455" "AX-89379455" "1D" 74.205
"AX-89379577" "AX-89379577" "1D" 74.205
"AX-89384023" "AX-89384023" "1D" 74.205
"AX-89410490" "AX-89410490" "1D" 74.205
"AX-89486727" "AX-89486727" "1D" 74.205
"AX-89493000" "AX-89493000" "1D" 74.205
"AX-89513723" "AX-89513723" "1D" 74.205
"AX-89524103" "AX-89524103" "1D" 74.205
"AX-89527037" "AX-89527037" "1D" 74.205
"AX-89528562" "AX-89528562" "1D" 74.205
"AX-89538229" "AX-89538229" "1D" 74.205
"AX-89550304" "AX-89550304" "1D" 74.205
"AX-89565082" "AX-89565082" "1D" 74.205
"AX-89654595" "AX-89654595" "1D" 74.205
"AX-89660687" "AX-89660687" "1D" 74.205
"AX-89668060" "AX-89668060" "1D" 74.205
"AX-89685093" "AX-89685093" "1D" 74.205
"AX-89685623" "AX-89685623" "1D" 74.205
"AX-89688169" "AX-89688169" "1D" 74.205
"AX-89688244" "AX-89688244" "1D" 74.205
"AX-89707698" "AX-89707698" "1D" 74.205
"AX-89716793" "AX-89716793" "1D" 74.205
"AX-89719294" "AX-89719294" "1D" 74.205
"AX-89775920" "AX-89775920" "1D" 74.205
"AX-89566798" "AX-89566798" "1D" 74.205
"AX-89635556" "AX-89635556" "1D" 74.205
"AX-89654224" "AX-89654224" "1D" 74.205
"AX-89667191" "AX-89667191" "1D" 74.205
"AX-89675499" "AX-89675499" "1D" 74.205
"AX-86170216" "AX-86170216" "1D" 74.589
"AX-89311407" "AX-89311407" "1D" 74.589
"AX-89312269" "AX-89312269" "1D" 74.589
"AX-89313248" "AX-89313248" "1D" 74.589
"AX-89314232" "AX-89314232" "1D" 74.589
"AX-89314285" "AX-89314285" "1D" 74.589
"AX-89317321" "AX-89317321" "1D" 74.589
"AX-89319009" "AX-89319009" "1D" 74.589
"AX-89319116" "AX-89319116" "1D" 74.589
"AX-89319926" "AX-89319926" "1D" 74.589
"AX-89321197" "AX-89321197" "1D" 74.589
"AX-89324749" "AX-89324749" "1D" 74.589
"AX-89325525" "AX-89325525" "1D" 74.589
"AX-89325616" "AX-89325616" "1D" 74.589
"AX-89327577" "AX-89327577" "1D" 74.589
"AX-89327620" "AX-89327620" "1D" 74.589
"AX-89328867" "AX-89328867" "1D" 74.589
"AX-89328941" "AX-89328941" "1D" 74.589
"AX-89329396" "AX-89329396" "1D" 74.589
"AX-89329971" "AX-89329971" "1D" 74.589
"AX-89330438" "AX-89330438" "1D" 74.589
"AX-89330705" "AX-89330705" "1D" 74.589
"AX-89330938" "AX-89330938" "1D" 74.589
"AX-89332831" "AX-89332831" "1D" 74.589
"AX-89334594" "AX-89334594" "1D" 74.589
"AX-89336087" "AX-89336087" "1D" 74.589
"AX-89337918" "AX-89337918" "1D" 74.589
"AX-89340587" "AX-89340587" "1D" 74.589
"AX-89341159" "AX-89341159" "1D" 74.589
"AX-89341455" "AX-89341455" "1D" 74.589
"AX-89343137" "AX-89343137" "1D" 74.589
"AX-89344062" "AX-89344062" "1D" 74.589
"AX-89344243" "AX-89344243" "1D" 74.589
"AX-89345217" "AX-89345217" "1D" 74.589
"AX-89345458" "AX-89345458" "1D" 74.589
"AX-89346127" "AX-89346127" "1D" 74.589
"AX-89350759" "AX-89350759" "1D" 74.589
"AX-89352092" "AX-89352092" "1D" 74.589
"AX-89352725" "AX-89352725" "1D" 74.589
"AX-89354003" "AX-89354003" "1D" 74.589
"AX-89357220" "AX-89357220" "1D" 74.589
"AX-89357569" "AX-89357569" "1D" 74.589
"AX-89358194" "AX-89358194" "1D" 74.589
"AX-89359775" "AX-89359775" "1D" 74.589
"AX-89359782" "AX-89359782" "1D" 74.589
"AX-89362125" "AX-89362125" "1D" 74.589
"AX-89363693" "AX-89363693" "1D" 74.589
"AX-89364730" "AX-89364730" "1D" 74.589
"AX-89368387" "AX-89368387" "1D" 74.589
"AX-89369391" "AX-89369391" "1D" 74.589
"AX-89370790" "AX-89370790" "1D" 74.589
"AX-89370829" "AX-89370829" "1D" 74.589
"AX-89372157" "AX-89372157" "1D" 74.589
"AX-89373011" "AX-89373011" "1D" 74.589
"AX-89373836" "AX-89373836" "1D" 74.589
"AX-89373852" "AX-89373852" "1D" 74.589
"AX-89374973" "AX-89374973" "1D" 74.589
"AX-89375351" "AX-89375351" "1D" 74.589
"AX-89375893" "AX-89375893" "1D" 74.589
"AX-89376458" "AX-89376458" "1D" 74.589
"AX-89377109" "AX-89377109" "1D" 74.589
"AX-89377346" "AX-89377346" "1D" 74.589
"AX-89377585" "AX-89377585" "1D" 74.589
"AX-89379743" "AX-89379743" "1D" 74.589
"AX-89381796" "AX-89381796" "1D" 74.589
"AX-89383376" "AX-89383376" "1D" 74.589
"AX-89385855" "AX-89385855" "1D" 74.589
"AX-89385876" "AX-89385876" "1D" 74.589
"AX-89387774" "AX-89387774" "1D" 74.589
"AX-89388730" "AX-89388730" "1D" 74.589
"AX-89390552" "AX-89390552" "1D" 74.589
"AX-89395867" "AX-89395867" "1D" 74.589
"AX-89395961" "AX-89395961" "1D" 74.589
"AX-89396737" "AX-89396737" "1D" 74.589
"AX-89398658" "AX-89398658" "1D" 74.589
"AX-89398739" "AX-89398739" "1D" 74.589
"AX-89398989" "AX-89398989" "1D" 74.589
"AX-89400934" "AX-89400934" "1D" 74.589
"AX-89401930" "AX-89401930" "1D" 74.589
"AX-89402945" "AX-89402945" "1D" 74.589
"AX-89403412" "AX-89403412" "1D" 74.589
"AX-89406188" "AX-89406188" "1D" 74.589
"AX-89407022" "AX-89407022" "1D" 74.589
"AX-89407325" "AX-89407325" "1D" 74.589
"AX-89410150" "AX-89410150" "1D" 74.589
"AX-89411597" "AX-89411597" "1D" 74.589
"AX-89416089" "AX-89416089" "1D" 74.589
"AX-89416400" "AX-89416400" "1D" 74.589
"AX-89418578" "AX-89418578" "1D" 74.589
"AX-89419782" "AX-89419782" "1D" 74.589
"AX-89420764" "AX-89420764" "1D" 74.589
"AX-89420919" "AX-89420919" "1D" 74.589
"AX-89421181" "AX-89421181" "1D" 74.589
"AX-89421866" "AX-89421866" "1D" 74.589
"AX-89423124" "AX-89423124" "1D" 74.589
"AX-89423807" "AX-89423807" "1D" 74.589
"AX-89424783" "AX-89424783" "1D" 74.589
"AX-89426757" "AX-89426757" "1D" 74.589
"AX-89428545" "AX-89428545" "1D" 74.589
"AX-89430576" "AX-89430576" "1D" 74.589
"AX-89432356" "AX-89432356" "1D" 74.589
"AX-89432405" "AX-89432405" "1D" 74.589
"AX-89432446" "AX-89432446" "1D" 74.589
"AX-89436053" "AX-89436053" "1D" 74.589
"AX-89440598" "AX-89440598" "1D" 74.589
"AX-89443371" "AX-89443371" "1D" 74.589
"AX-89443429" "AX-89443429" "1D" 74.589
"AX-89444000" "AX-89444000" "1D" 74.589
"AX-89444769" "AX-89444769" "1D" 74.589
"AX-89445803" "AX-89445803" "1D" 74.589
"AX-89446960" "AX-89446960" "1D" 74.589
"AX-89447403" "AX-89447403" "1D" 74.589
"AX-89447762" "AX-89447762" "1D" 74.589
"AX-89448009" "AX-89448009" "1D" 74.589
"AX-89448029" "AX-89448029" "1D" 74.589
"AX-89448645" "AX-89448645" "1D" 74.589
"AX-89448672" "AX-89448672" "1D" 74.589
"AX-89449999" "AX-89449999" "1D" 74.589
"AX-89450162" "AX-89450162" "1D" 74.589
"AX-89452088" "AX-89452088" "1D" 74.589
"AX-89452949" "AX-89452949" "1D" 74.589
"AX-89453321" "AX-89453321" "1D" 74.589
"AX-89453859" "AX-89453859" "1D" 74.589
"AX-89454059" "AX-89454059" "1D" 74.589
"AX-89454137" "AX-89454137" "1D" 74.589
"AX-89455103" "AX-89455103" "1D" 74.589
"AX-89455953" "AX-89455953" "1D" 74.589
"AX-89457845" "AX-89457845" "1D" 74.589
"AX-89457859" "AX-89457859" "1D" 74.589
"AX-89458333" "AX-89458333" "1D" 74.589
"AX-89458346" "AX-89458346" "1D" 74.589
"AX-89459395" "AX-89459395" "1D" 74.589
"AX-89459935" "AX-89459935" "1D" 74.589
"AX-89460691" "AX-89460691" "1D" 74.589
"AX-89466901" "AX-89466901" "1D" 74.589
"AX-89468157" "AX-89468157" "1D" 74.589
"AX-89468394" "AX-89468394" "1D" 74.589
"AX-89469174" "AX-89469174" "1D" 74.589
"AX-89470145" "AX-89470145" "1D" 74.589
"AX-89470244" "AX-89470244" "1D" 74.589
"AX-89470853" "AX-89470853" "1D" 74.589
"AX-89471242" "AX-89471242" "1D" 74.589
"AX-89472393" "AX-89472393" "1D" 74.589
"AX-89473094" "AX-89473094" "1D" 74.589
"AX-89473815" "AX-89473815" "1D" 74.589
"AX-89474106" "AX-89474106" "1D" 74.589
"AX-89474679" "AX-89474679" "1D" 74.589
"AX-89475708" "AX-89475708" "1D" 74.589
"AX-89476688" "AX-89476688" "1D" 74.589
"AX-89477524" "AX-89477524" "1D" 74.589
"AX-89478451" "AX-89478451" "1D" 74.589
"AX-89479853" "AX-89479853" "1D" 74.589
"AX-89479976" "AX-89479976" "1D" 74.589
"AX-89480927" "AX-89480927" "1D" 74.589
"AX-89481695" "AX-89481695" "1D" 74.589
"AX-89482991" "AX-89482991" "1D" 74.589
"AX-89485380" "AX-89485380" "1D" 74.589
"AX-89486022" "AX-89486022" "1D" 74.589
"AX-89486589" "AX-89486589" "1D" 74.589
"AX-89487071" "AX-89487071" "1D" 74.589
"AX-89488492" "AX-89488492" "1D" 74.589
"AX-89490177" "AX-89490177" "1D" 74.589
"AX-89490468" "AX-89490468" "1D" 74.589
"AX-89490546" "AX-89490546" "1D" 74.589
"AX-89491142" "AX-89491142" "1D" 74.589
"AX-89491252" "AX-89491252" "1D" 74.589
"AX-89494378" "AX-89494378" "1D" 74.589
"AX-89494762" "AX-89494762" "1D" 74.589
"AX-89494955" "AX-89494955" "1D" 74.589
"AX-89495933" "AX-89495933" "1D" 74.589
"AX-89495975" "AX-89495975" "1D" 74.589
"AX-89496106" "AX-89496106" "1D" 74.589
"AX-89496799" "AX-89496799" "1D" 74.589
"AX-89497585" "AX-89497585" "1D" 74.589
"AX-89497681" "AX-89497681" "1D" 74.589
"AX-89498215" "AX-89498215" "1D" 74.589
"AX-89499545" "AX-89499545" "1D" 74.589
"AX-89499796" "AX-89499796" "1D" 74.589
"AX-89501786" "AX-89501786" "1D" 74.589
"AX-89501851" "AX-89501851" "1D" 74.589
"AX-89502316" "AX-89502316" "1D" 74.589
"AX-89503154" "AX-89503154" "1D" 74.589
"AX-89503744" "AX-89503744" "1D" 74.589
"AX-89503863" "AX-89503863" "1D" 74.589
"AX-89505216" "AX-89505216" "1D" 74.589
"AX-89505238" "AX-89505238" "1D" 74.589
"AX-89506432" "AX-89506432" "1D" 74.589
"AX-89506468" "AX-89506468" "1D" 74.589
"AX-89506861" "AX-89506861" "1D" 74.589
"AX-89507934" "AX-89507934" "1D" 74.589
"AX-89511013" "AX-89511013" "1D" 74.589
"AX-89513143" "AX-89513143" "1D" 74.589
"AX-89513512" "AX-89513512" "1D" 74.589
"AX-89513988" "AX-89513988" "1D" 74.589
"AX-89514251" "AX-89514251" "1D" 74.589
"AX-89516449" "AX-89516449" "1D" 74.589
"AX-89516650" "AX-89516650" "1D" 74.589
"AX-89519899" "AX-89519899" "1D" 74.589
"AX-89520367" "AX-89520367" "1D" 74.589
"AX-89521095" "AX-89521095" "1D" 74.589
"AX-89521106" "AX-89521106" "1D" 74.589
"AX-89521214" "AX-89521214" "1D" 74.589
"AX-89522791" "AX-89522791" "1D" 74.589
"AX-89523304" "AX-89523304" "1D" 74.589
"AX-89523504" "AX-89523504" "1D" 74.589
"AX-89524960" "AX-89524960" "1D" 74.589
"AX-89527946" "AX-89527946" "1D" 74.589
"AX-89528388" "AX-89528388" "1D" 74.589
"AX-89532051" "AX-89532051" "1D" 74.589
"AX-89532099" "AX-89532099" "1D" 74.589
"AX-89535098" "AX-89535098" "1D" 74.589
"AX-89537218" "AX-89537218" "1D" 74.589
"AX-89537498" "AX-89537498" "1D" 74.589
"AX-89538191" "AX-89538191" "1D" 74.589
"AX-89540698" "AX-89540698" "1D" 74.589
"AX-89543437" "AX-89543437" "1D" 74.589
"AX-89544087" "AX-89544087" "1D" 74.589
"AX-89544213" "AX-89544213" "1D" 74.589
"AX-89544701" "AX-89544701" "1D" 74.589
"AX-89547793" "AX-89547793" "1D" 74.589
"AX-89548049" "AX-89548049" "1D" 74.589
"AX-89549251" "AX-89549251" "1D" 74.589
"AX-89549775" "AX-89549775" "1D" 74.589
"AX-89551152" "AX-89551152" "1D" 74.589
"AX-89551797" "AX-89551797" "1D" 74.589
"AX-89552913" "AX-89552913" "1D" 74.589
"AX-89554062" "AX-89554062" "1D" 74.589
"AX-89556000" "AX-89556000" "1D" 74.589
"AX-89556010" "AX-89556010" "1D" 74.589
"AX-89556514" "AX-89556514" "1D" 74.589
"AX-89558915" "AX-89558915" "1D" 74.589
"AX-89559708" "AX-89559708" "1D" 74.589
"AX-89559925" "AX-89559925" "1D" 74.589
"AX-89560230" "AX-89560230" "1D" 74.589
"AX-89560313" "AX-89560313" "1D" 74.589
"AX-89561187" "AX-89561187" "1D" 74.589
"AX-89563897" "AX-89563897" "1D" 74.589
"AX-89564424" "AX-89564424" "1D" 74.589
"AX-89567375" "AX-89567375" "1D" 74.589
"AX-89570141" "AX-89570141" "1D" 74.589
"AX-89570158" "AX-89570158" "1D" 74.589
"AX-89572362" "AX-89572362" "1D" 74.589
"AX-89572396" "AX-89572396" "1D" 74.589
"AX-89573440" "AX-89573440" "1D" 74.589
"AX-89574782" "AX-89574782" "1D" 74.589
"AX-89575057" "AX-89575057" "1D" 74.589
"AX-89575541" "AX-89575541" "1D" 74.589
"AX-89577282" "AX-89577282" "1D" 74.589
"AX-89578434" "AX-89578434" "1D" 74.589
"AX-89578905" "AX-89578905" "1D" 74.589
"AX-89579173" "AX-89579173" "1D" 74.589
"AX-89582625" "AX-89582625" "1D" 74.589
"AX-89584414" "AX-89584414" "1D" 74.589
"AX-89588603" "AX-89588603" "1D" 74.589
"AX-89589848" "AX-89589848" "1D" 74.589
"AX-89590656" "AX-89590656" "1D" 74.589
"AX-89590792" "AX-89590792" "1D" 74.589
"AX-89594880" "AX-89594880" "1D" 74.589
"AX-89595044" "AX-89595044" "1D" 74.589
"AX-89597762" "AX-89597762" "1D" 74.589
"AX-89598533" "AX-89598533" "1D" 74.589
"AX-89599457" "AX-89599457" "1D" 74.589
"AX-89601570" "AX-89601570" "1D" 74.589
"AX-89602159" "AX-89602159" "1D" 74.589
"AX-89603539" "AX-89603539" "1D" 74.589
"AX-89604328" "AX-89604328" "1D" 74.589
"AX-89605031" "AX-89605031" "1D" 74.589
"AX-89606214" "AX-89606214" "1D" 74.589
"AX-89606541" "AX-89606541" "1D" 74.589
"AX-89607204" "AX-89607204" "1D" 74.589
"AX-89608066" "AX-89608066" "1D" 74.589
"AX-89610540" "AX-89610540" "1D" 74.589
"AX-89611521" "AX-89611521" "1D" 74.589
"AX-89613052" "AX-89613052" "1D" 74.589
"AX-89613421" "AX-89613421" "1D" 74.589
"AX-89614012" "AX-89614012" "1D" 74.589
"AX-89615028" "AX-89615028" "1D" 74.589
"AX-89615156" "AX-89615156" "1D" 74.589
"AX-89616960" "AX-89616960" "1D" 74.589
"AX-89617528" "AX-89617528" "1D" 74.589
"AX-89617543" "AX-89617543" "1D" 74.589
"AX-89618176" "AX-89618176" "1D" 74.589
"AX-89618839" "AX-89618839" "1D" 74.589
"AX-89619459" "AX-89619459" "1D" 74.589
"AX-89621757" "AX-89621757" "1D" 74.589
"AX-89623603" "AX-89623603" "1D" 74.589
"AX-89625801" "AX-89625801" "1D" 74.589
"AX-89627137" "AX-89627137" "1D" 74.589
"AX-89629798" "AX-89629798" "1D" 74.589
"AX-89630068" "AX-89630068" "1D" 74.589
"AX-89630682" "AX-89630682" "1D" 74.589
"AX-89630721" "AX-89630721" "1D" 74.589
"AX-89631424" "AX-89631424" "1D" 74.589
"AX-89631644" "AX-89631644" "1D" 74.589
"AX-89631726" "AX-89631726" "1D" 74.589
"AX-89632087" "AX-89632087" "1D" 74.589
"AX-89634240" "AX-89634240" "1D" 74.589
"AX-89635148" "AX-89635148" "1D" 74.589
"AX-89636951" "AX-89636951" "1D" 74.589
"AX-89637213" "AX-89637213" "1D" 74.589
"AX-89637216" "AX-89637216" "1D" 74.589
"AX-89637524" "AX-89637524" "1D" 74.589
"AX-89638041" "AX-89638041" "1D" 74.589
"AX-89639372" "AX-89639372" "1D" 74.589
"AX-89640103" "AX-89640103" "1D" 74.589
"AX-89640778" "AX-89640778" "1D" 74.589
"AX-89641188" "AX-89641188" "1D" 74.589
"AX-89643327" "AX-89643327" "1D" 74.589
"AX-89643554" "AX-89643554" "1D" 74.589
"AX-89643735" "AX-89643735" "1D" 74.589
"AX-89644206" "AX-89644206" "1D" 74.589
"AX-89644717" "AX-89644717" "1D" 74.589
"AX-89645469" "AX-89645469" "1D" 74.589
"AX-89645595" "AX-89645595" "1D" 74.589
"AX-89645625" "AX-89645625" "1D" 74.589
"AX-89646984" "AX-89646984" "1D" 74.589
"AX-89647077" "AX-89647077" "1D" 74.589
"AX-89647448" "AX-89647448" "1D" 74.589
"AX-89649058" "AX-89649058" "1D" 74.589
"AX-89649421" "AX-89649421" "1D" 74.589
"AX-89650619" "AX-89650619" "1D" 74.589
"AX-89651994" "AX-89651994" "1D" 74.589
"AX-89653095" "AX-89653095" "1D" 74.589
"AX-89653328" "AX-89653328" "1D" 74.589
"AX-89657035" "AX-89657035" "1D" 74.589
"AX-89659019" "AX-89659019" "1D" 74.589
"AX-89659300" "AX-89659300" "1D" 74.589
"AX-89659457" "AX-89659457" "1D" 74.589
"AX-89663419" "AX-89663419" "1D" 74.589
"AX-89663765" "AX-89663765" "1D" 74.589
"AX-89664151" "AX-89664151" "1D" 74.589
"AX-89665907" "AX-89665907" "1D" 74.589
"AX-89666883" "AX-89666883" "1D" 74.589
"AX-89673194" "AX-89673194" "1D" 74.589
"AX-89673964" "AX-89673964" "1D" 74.589
"AX-89674560" "AX-89674560" "1D" 74.589
"AX-89674759" "AX-89674759" "1D" 74.589
"AX-89675283" "AX-89675283" "1D" 74.589
"AX-89675989" "AX-89675989" "1D" 74.589
"AX-89676378" "AX-89676378" "1D" 74.589
"AX-89679588" "AX-89679588" "1D" 74.589
"AX-89680275" "AX-89680275" "1D" 74.589
"AX-89681981" "AX-89681981" "1D" 74.589
"AX-89684034" "AX-89684034" "1D" 74.589
"AX-89685026" "AX-89685026" "1D" 74.589
"AX-89686041" "AX-89686041" "1D" 74.589
"AX-89687294" "AX-89687294" "1D" 74.589
"AX-89689809" "AX-89689809" "1D" 74.589
"AX-89691418" "AX-89691418" "1D" 74.589
"AX-89691499" "AX-89691499" "1D" 74.589
"AX-89691821" "AX-89691821" "1D" 74.589
"AX-89692509" "AX-89692509" "1D" 74.589
"AX-89692945" "AX-89692945" "1D" 74.589
"AX-89692963" "AX-89692963" "1D" 74.589
"AX-89693271" "AX-89693271" "1D" 74.589
"AX-89693386" "AX-89693386" "1D" 74.589
"AX-89695606" "AX-89695606" "1D" 74.589
"AX-89695666" "AX-89695666" "1D" 74.589
"AX-89696320" "AX-89696320" "1D" 74.589
"AX-89697538" "AX-89697538" "1D" 74.589
"AX-89698641" "AX-89698641" "1D" 74.589
"AX-89698665" "AX-89698665" "1D" 74.589
"AX-89699310" "AX-89699310" "1D" 74.589
"AX-89699349" "AX-89699349" "1D" 74.589
"AX-89699561" "AX-89699561" "1D" 74.589
"AX-89700024" "AX-89700024" "1D" 74.589
"AX-89700476" "AX-89700476" "1D" 74.589
"AX-89703348" "AX-89703348" "1D" 74.589
"AX-89703501" "AX-89703501" "1D" 74.589
"AX-89703637" "AX-89703637" "1D" 74.589
"AX-89704666" "AX-89704666" "1D" 74.589
"AX-89706059" "AX-89706059" "1D" 74.589
"AX-89707009" "AX-89707009" "1D" 74.589
"AX-89707342" "AX-89707342" "1D" 74.589
"AX-89710101" "AX-89710101" "1D" 74.589
"AX-89712833" "AX-89712833" "1D" 74.589
"AX-89713222" "AX-89713222" "1D" 74.589
"AX-89717195" "AX-89717195" "1D" 74.589
"AX-89717855" "AX-89717855" "1D" 74.589
"AX-89719575" "AX-89719575" "1D" 74.589
"AX-89719645" "AX-89719645" "1D" 74.589
"AX-89720523" "AX-89720523" "1D" 74.589
"AX-89721817" "AX-89721817" "1D" 74.589
"AX-89722291" "AX-89722291" "1D" 74.589
"AX-89722399" "AX-89722399" "1D" 74.589
"AX-89722632" "AX-89722632" "1D" 74.589
"AX-89722771" "AX-89722771" "1D" 74.589
"AX-89723207" "AX-89723207" "1D" 74.589
"AX-89723351" "AX-89723351" "1D" 74.589
"AX-89724814" "AX-89724814" "1D" 74.589
"AX-89725410" "AX-89725410" "1D" 74.589
"AX-89725830" "AX-89725830" "1D" 74.589
"AX-89726767" "AX-89726767" "1D" 74.589
"AX-89727025" "AX-89727025" "1D" 74.589
"AX-89727172" "AX-89727172" "1D" 74.589
"AX-89727419" "AX-89727419" "1D" 74.589
"AX-89729381" "AX-89729381" "1D" 74.589
"AX-89730080" "AX-89730080" "1D" 74.589
"AX-89730285" "AX-89730285" "1D" 74.589
"AX-89731601" "AX-89731601" "1D" 74.589
"AX-89732180" "AX-89732180" "1D" 74.589
"AX-89732501" "AX-89732501" "1D" 74.589
"AX-89732540" "AX-89732540" "1D" 74.589
"AX-89732955" "AX-89732955" "1D" 74.589
"AX-89733666" "AX-89733666" "1D" 74.589
"AX-89737476" "AX-89737476" "1D" 74.589
"AX-89737539" "AX-89737539" "1D" 74.589
"AX-89737893" "AX-89737893" "1D" 74.589
"AX-89739138" "AX-89739138" "1D" 74.589
"AX-89739384" "AX-89739384" "1D" 74.589
"AX-89741233" "AX-89741233" "1D" 74.589
"AX-89741364" "AX-89741364" "1D" 74.589
"AX-89741567" "AX-89741567" "1D" 74.589
"AX-89742430" "AX-89742430" "1D" 74.589
"AX-89744308" "AX-89744308" "1D" 74.589
"AX-89744406" "AX-89744406" "1D" 74.589
"AX-89744698" "AX-89744698" "1D" 74.589
"AX-89746059" "AX-89746059" "1D" 74.589
"AX-89746800" "AX-89746800" "1D" 74.589
"AX-89746807" "AX-89746807" "1D" 74.589
"AX-89747940" "AX-89747940" "1D" 74.589
"AX-89748019" "AX-89748019" "1D" 74.589
"AX-89748076" "AX-89748076" "1D" 74.589
"AX-89748980" "AX-89748980" "1D" 74.589
"AX-89749292" "AX-89749292" "1D" 74.589
"AX-89751324" "AX-89751324" "1D" 74.589
"AX-89752092" "AX-89752092" "1D" 74.589
"AX-89753073" "AX-89753073" "1D" 74.589
"AX-89753147" "AX-89753147" "1D" 74.589
"AX-89757450" "AX-89757450" "1D" 74.589
"AX-89763682" "AX-89763682" "1D" 74.589
"AX-89765892" "AX-89765892" "1D" 74.589
"AX-89767011" "AX-89767011" "1D" 74.589
"AX-89769094" "AX-89769094" "1D" 74.589
"AX-89770354" "AX-89770354" "1D" 74.589
"AX-89771252" "AX-89771252" "1D" 74.589
"AX-89772423" "AX-89772423" "1D" 74.589
"AX-89776952" "AX-89776952" "1D" 74.589
"AX-89778181" "AX-89778181" "1D" 74.589
"AX-89325244" "AX-89325244" "1D" 74.589
"AX-89328828" "AX-89328828" "1D" 74.589
"AX-89331312" "AX-89331312" "1D" 74.589
"AX-89333441" "AX-89333441" "1D" 74.589
"AX-89342530" "AX-89342530" "1D" 74.589
"AX-89348936" "AX-89348936" "1D" 74.589
"AX-89355212" "AX-89355212" "1D" 74.589
"AX-89365000" "AX-89365000" "1D" 74.589
"AX-89378944" "AX-89378944" "1D" 74.589
"AX-89401684" "AX-89401684" "1D" 74.589
"AX-89404139" "AX-89404139" "1D" 74.589
"AX-89419387" "AX-89419387" "1D" 74.589
"AX-89427189" "AX-89427189" "1D" 74.589
"AX-89428241" "AX-89428241" "1D" 74.589
"AX-89446855" "AX-89446855" "1D" 74.589
"AX-89472779" "AX-89472779" "1D" 74.589
"AX-89524346" "AX-89524346" "1D" 74.589
"AX-89556365" "AX-89556365" "1D" 74.589
"AX-89565368" "AX-89565368" "1D" 74.589
"AX-89574829" "AX-89574829" "1D" 74.589
"AX-89577999" "AX-89577999" "1D" 74.589
"AX-89597922" "AX-89597922" "1D" 74.589
"AX-89624232" "AX-89624232" "1D" 74.589
"AX-89629672" "AX-89629672" "1D" 74.589
"AX-89634808" "AX-89634808" "1D" 74.589
"AX-89636104" "AX-89636104" "1D" 74.589
"AX-89640352" "AX-89640352" "1D" 74.589
"AX-89651911" "AX-89651911" "1D" 74.589
"AX-89663130" "AX-89663130" "1D" 74.589
"AX-89669428" "AX-89669428" "1D" 74.589
"AX-89671798" "AX-89671798" "1D" 74.589
"AX-89683754" "AX-89683754" "1D" 74.589
"AX-89684608" "AX-89684608" "1D" 74.589
"AX-89688627" "AX-89688627" "1D" 74.589
"AX-89699890" "AX-89699890" "1D" 74.589
"AX-89703582" "AX-89703582" "1D" 74.589
"AX-89712442" "AX-89712442" "1D" 74.589
"AX-89765917" "AX-89765917" "1D" 74.589
"AX-89767537" "AX-89767537" "1D" 74.589
"AX-89730130" "AX-89730130" "1D" 75.562
"AX-89329390" "AX-89329390" "1D" 75.562
"AX-89702989" "AX-89702989" "1D" 78.215
"AX-89442242" "AX-89442242" "1D" 79.552
"AX-89317366" "AX-89317366" "1D" 82.115
"AX-89321724" "AX-89321724" "1D" 82.115
"AX-89321786" "AX-89321786" "1D" 82.115
"AX-89322201" "AX-89322201" "1D" 82.115
"AX-89328725" "AX-89328725" "1D" 82.115
"AX-89331729" "AX-89331729" "1D" 82.115
"AX-89333434" "AX-89333434" "1D" 82.115
"AX-89339375" "AX-89339375" "1D" 82.115
"AX-89340570" "AX-89340570" "1D" 82.115
"AX-89347713" "AX-89347713" "1D" 82.115
"AX-89361250" "AX-89361250" "1D" 82.115
"AX-89362022" "AX-89362022" "1D" 82.115
"AX-89375483" "AX-89375483" "1D" 82.115
"AX-89397858" "AX-89397858" "1D" 82.115
"AX-89419921" "AX-89419921" "1D" 82.115
"AX-89425234" "AX-89425234" "1D" 82.115
"AX-89428891" "AX-89428891" "1D" 82.115
"AX-89433179" "AX-89433179" "1D" 82.115
"AX-89438580" "AX-89438580" "1D" 82.115
"AX-89440753" "AX-89440753" "1D" 82.115
"AX-89442909" "AX-89442909" "1D" 82.115
"AX-89446777" "AX-89446777" "1D" 82.115
"AX-89447099" "AX-89447099" "1D" 82.115
"AX-89451944" "AX-89451944" "1D" 82.115
"AX-89454155" "AX-89454155" "1D" 82.115
"AX-89458099" "AX-89458099" "1D" 82.115
"AX-89461082" "AX-89461082" "1D" 82.115
"AX-89467927" "AX-89467927" "1D" 82.115
"AX-89473006" "AX-89473006" "1D" 82.115
"AX-89477423" "AX-89477423" "1D" 82.115
"AX-89478569" "AX-89478569" "1D" 82.115
"AX-89481250" "AX-89481250" "1D" 82.115
"AX-89488504" "AX-89488504" "1D" 82.115
"AX-89491687" "AX-89491687" "1D" 82.115
"AX-89492935" "AX-89492935" "1D" 82.115
"AX-89493490" "AX-89493490" "1D" 82.115
"AX-89502340" "AX-89502340" "1D" 82.115
"AX-89507449" "AX-89507449" "1D" 82.115
"AX-89512534" "AX-89512534" "1D" 82.115
"AX-89512551" "AX-89512551" "1D" 82.115
"AX-89513272" "AX-89513272" "1D" 82.115
"AX-89514177" "AX-89514177" "1D" 82.115
"AX-89519077" "AX-89519077" "1D" 82.115
"AX-89520924" "AX-89520924" "1D" 82.115
"AX-89525657" "AX-89525657" "1D" 82.115
"AX-89533233" "AX-89533233" "1D" 82.115
"AX-89535147" "AX-89535147" "1D" 82.115
"AX-89543137" "AX-89543137" "1D" 82.115
"AX-89547817" "AX-89547817" "1D" 82.115
"AX-89549532" "AX-89549532" "1D" 82.115
"AX-89562910" "AX-89562910" "1D" 82.115
"AX-89566186" "AX-89566186" "1D" 82.115
"AX-89568367" "AX-89568367" "1D" 82.115
"AX-89570632" "AX-89570632" "1D" 82.115
"AX-89575128" "AX-89575128" "1D" 82.115
"AX-89586971" "AX-89586971" "1D" 82.115
"AX-89589403" "AX-89589403" "1D" 82.115
"AX-89589475" "AX-89589475" "1D" 82.115
"AX-89613199" "AX-89613199" "1D" 82.115
"AX-89614233" "AX-89614233" "1D" 82.115
"AX-89615510" "AX-89615510" "1D" 82.115
"AX-89617117" "AX-89617117" "1D" 82.115
"AX-89624172" "AX-89624172" "1D" 82.115
"AX-89640773" "AX-89640773" "1D" 82.115
"AX-89640957" "AX-89640957" "1D" 82.115
"AX-89649611" "AX-89649611" "1D" 82.115
"AX-89657370" "AX-89657370" "1D" 82.115
"AX-89657564" "AX-89657564" "1D" 82.115
"AX-89660086" "AX-89660086" "1D" 82.115
"AX-89660481" "AX-89660481" "1D" 82.115
"AX-89660900" "AX-89660900" "1D" 82.115
"AX-89670788" "AX-89670788" "1D" 82.115
"AX-89671444" "AX-89671444" "1D" 82.115
"AX-89671496" "AX-89671496" "1D" 82.115
"AX-89673939" "AX-89673939" "1D" 82.115
"AX-89675314" "AX-89675314" "1D" 82.115
"AX-89684838" "AX-89684838" "1D" 82.115
"AX-89687796" "AX-89687796" "1D" 82.115
"AX-89695603" "AX-89695603" "1D" 82.115
"AX-89710900" "AX-89710900" "1D" 82.115
"AX-89714856" "AX-89714856" "1D" 82.115
"AX-89715288" "AX-89715288" "1D" 82.115
"AX-89721134" "AX-89721134" "1D" 82.115
"AX-89729371" "AX-89729371" "1D" 82.115
"AX-89732184" "AX-89732184" "1D" 82.115
"AX-89751436" "AX-89751436" "1D" 82.115
"AX-89754011" "AX-89754011" "1D" 82.115
"AX-89763092" "AX-89763092" "1D" 82.115
"AX-89769558" "AX-89769558" "1D" 82.115
"AX-89352926" "AX-89352926" "1D" 82.115
"AX-89505309" "AX-89505309" "1D" 82.115
"AX-89609195" "AX-89609195" "1D" 82.115
"AX-89629321" "AX-89629321" "1D" 82.115
"AX-89700604" "AX-89700604" "1D" 82.115
"AX-89359351" "AX-89359351" "1D" 82.302
"AX-89399356" "AX-89399356" "1D" 82.302
"AX-89500087" "AX-89500087" "1D" 82.302
"AX-89551371" "AX-89551371" "1D" 82.302
"AX-89684901" "AX-89684901" "1D" 82.302
"AX-89706792" "AX-89706792" "1D" 82.302
"AX-89713375" "AX-89713375" "1D" 82.302
"AX-89543788" "AX-89543788" "1D" 82.302
"AX-89320726" "AX-89320726" "1D" 86.576
"AX-89749472" "AX-89749472" "1D" 90.557
"AX-89526463" "AX-89526463" "1D" 92.673
"AX-89682246" "AX-89682246" "1D" 93.638
"AX-89350810" "AX-89350810" "1D" 95.201
"AX-89411239" "AX-89411239" "1D" 95.201
"AX-89706286" "AX-89706286" "1D" 97.728
"AX-89611471" "AX-89611471" "1D" 101.672
"AX-89772780" "AX-89772780" "1D" 101.861
"AX-89533772" "AX-89533772" "1D" 104.223
"AX-89656175" "AX-89656175" "1D" 109.222
"AX-89486364" "AX-89486364" "1D" 113.026
"AX-89416151" "AX-89416151" "1D" 113.797
"AX-89714102" "AX-89714102" "1D" 113.797
"AX-89362715" "AX-89362715" "1D" 115.777
"AX-89431702" "AX-89431702" "1D" 122.985
"AX-89406456" "AX-89406456" "1D" 130.178
"AX-89557801" "AX-89557801" "1D" 133.897
"AX-89488569" "AX-89488569" "1D" 134.862
"AX-89380979" "AX-89380979" "1D" 134.862
"AX-89545972" "AX-89545972" "1D" 147.139
"AX-86160865" "AX-86160865" "2A" 0.595
"AX-86163462" "AX-86163462" "2A" 0.595
"AX-86163510" "AX-86163510" "2A" 0.595
"AX-86164411" "AX-86164411" "2A" 0.595
"AX-86164413" "AX-86164413" "2A" 0.595
"AX-86164415" "AX-86164415" "2A" 0.595
"AX-86169691" "AX-86169691" "2A" 0.595
"AX-86169738" "AX-86169738" "2A" 0.595
"AX-86170255" "AX-86170255" "2A" 0.595
"AX-86183820" "AX-86183820" "2A" 0.595
"AX-89311149" "AX-89311149" "2A" 0.595
"AX-89311504" "AX-89311504" "2A" 0.595
"AX-89318251" "AX-89318251" "2A" 0.595
"AX-89322207" "AX-89322207" "2A" 0.595
"AX-89322924" "AX-89322924" "2A" 0.595
"AX-89324040" "AX-89324040" "2A" 0.595
"AX-89328132" "AX-89328132" "2A" 0.595
"AX-89330839" "AX-89330839" "2A" 0.595
"AX-89331765" "AX-89331765" "2A" 0.595
"AX-89334837" "AX-89334837" "2A" 0.595
"AX-89339983" "AX-89339983" "2A" 0.595
"AX-89344124" "AX-89344124" "2A" 0.595
"AX-89350214" "AX-89350214" "2A" 0.595
"AX-89351952" "AX-89351952" "2A" 0.595
"AX-89354088" "AX-89354088" "2A" 0.595
"AX-89360609" "AX-89360609" "2A" 0.595
"AX-89364403" "AX-89364403" "2A" 0.595
"AX-89365821" "AX-89365821" "2A" 0.595
"AX-89369530" "AX-89369530" "2A" 0.595
"AX-89373459" "AX-89373459" "2A" 0.595
"AX-89378263" "AX-89378263" "2A" 0.595
"AX-89382250" "AX-89382250" "2A" 0.595
"AX-89384010" "AX-89384010" "2A" 0.595
"AX-89397899" "AX-89397899" "2A" 0.595
"AX-89397995" "AX-89397995" "2A" 0.595
"AX-89402166" "AX-89402166" "2A" 0.595
"AX-89410125" "AX-89410125" "2A" 0.595
"AX-89411087" "AX-89411087" "2A" 0.595
"AX-89413774" "AX-89413774" "2A" 0.595
"AX-89417742" "AX-89417742" "2A" 0.595
"AX-89418652" "AX-89418652" "2A" 0.595
"AX-89421716" "AX-89421716" "2A" 0.595
"AX-89422484" "AX-89422484" "2A" 0.595
"AX-89428082" "AX-89428082" "2A" 0.595
"AX-89428436" "AX-89428436" "2A" 0.595
"AX-89430915" "AX-89430915" "2A" 0.595
"AX-89431359" "AX-89431359" "2A" 0.595
"AX-89431537" "AX-89431537" "2A" 0.595
"AX-89433221" "AX-89433221" "2A" 0.595
"AX-89434768" "AX-89434768" "2A" 0.595
"AX-89436411" "AX-89436411" "2A" 0.595
"AX-89442555" "AX-89442555" "2A" 0.595
"AX-89449294" "AX-89449294" "2A" 0.595
"AX-89467237" "AX-89467237" "2A" 0.595
"AX-89472467" "AX-89472467" "2A" 0.595
"AX-89475832" "AX-89475832" "2A" 0.595
"AX-89478024" "AX-89478024" "2A" 0.595
"AX-89492769" "AX-89492769" "2A" 0.595
"AX-89498701" "AX-89498701" "2A" 0.595
"AX-89501302" "AX-89501302" "2A" 0.595
"AX-89502615" "AX-89502615" "2A" 0.595
"AX-89503034" "AX-89503034" "2A" 0.595
"AX-89504867" "AX-89504867" "2A" 0.595
"AX-89507747" "AX-89507747" "2A" 0.595
"AX-89509388" "AX-89509388" "2A" 0.595
"AX-89510739" "AX-89510739" "2A" 0.595
"AX-89512576" "AX-89512576" "2A" 0.595
"AX-89515460" "AX-89515460" "2A" 0.595
"AX-89518137" "AX-89518137" "2A" 0.595
"AX-89523895" "AX-89523895" "2A" 0.595
"AX-89528440" "AX-89528440" "2A" 0.595
"AX-89531113" "AX-89531113" "2A" 0.595
"AX-89532760" "AX-89532760" "2A" 0.595
"AX-89544800" "AX-89544800" "2A" 0.595
"AX-89546793" "AX-89546793" "2A" 0.595
"AX-89547558" "AX-89547558" "2A" 0.595
"AX-89554817" "AX-89554817" "2A" 0.595
"AX-89561183" "AX-89561183" "2A" 0.595
"AX-89562311" "AX-89562311" "2A" 0.595
"AX-89572898" "AX-89572898" "2A" 0.595
"AX-89576011" "AX-89576011" "2A" 0.595
"AX-89576499" "AX-89576499" "2A" 0.595
"AX-89583419" "AX-89583419" "2A" 0.595
"AX-89585192" "AX-89585192" "2A" 0.595
"AX-89585500" "AX-89585500" "2A" 0.595
"AX-89585618" "AX-89585618" "2A" 0.595
"AX-89585794" "AX-89585794" "2A" 0.595
"AX-89593021" "AX-89593021" "2A" 0.595
"AX-89594466" "AX-89594466" "2A" 0.595
"AX-89595789" "AX-89595789" "2A" 0.595
"AX-89599469" "AX-89599469" "2A" 0.595
"AX-89606053" "AX-89606053" "2A" 0.595
"AX-89616199" "AX-89616199" "2A" 0.595
"AX-89618545" "AX-89618545" "2A" 0.595
"AX-89621335" "AX-89621335" "2A" 0.595
"AX-89622152" "AX-89622152" "2A" 0.595
"AX-89623186" "AX-89623186" "2A" 0.595
"AX-89624311" "AX-89624311" "2A" 0.595
"AX-89624578" "AX-89624578" "2A" 0.595
"AX-89631598" "AX-89631598" "2A" 0.595
"AX-89633896" "AX-89633896" "2A" 0.595
"AX-89635523" "AX-89635523" "2A" 0.595
"AX-89636164" "AX-89636164" "2A" 0.595
"AX-89642685" "AX-89642685" "2A" 0.595
"AX-89642725" "AX-89642725" "2A" 0.595
"AX-89643456" "AX-89643456" "2A" 0.595
"AX-89647277" "AX-89647277" "2A" 0.595
"AX-89649765" "AX-89649765" "2A" 0.595
"AX-89652044" "AX-89652044" "2A" 0.595
"AX-89657986" "AX-89657986" "2A" 0.595
"AX-89658490" "AX-89658490" "2A" 0.595
"AX-89659282" "AX-89659282" "2A" 0.595
"AX-89662768" "AX-89662768" "2A" 0.595
"AX-89663015" "AX-89663015" "2A" 0.595
"AX-89670413" "AX-89670413" "2A" 0.595
"AX-89671214" "AX-89671214" "2A" 0.595
"AX-89677905" "AX-89677905" "2A" 0.595
"AX-89680229" "AX-89680229" "2A" 0.595
"AX-89684045" "AX-89684045" "2A" 0.595
"AX-89691843" "AX-89691843" "2A" 0.595
"AX-89703351" "AX-89703351" "2A" 0.595
"AX-89703354" "AX-89703354" "2A" 0.595
"AX-89706047" "AX-89706047" "2A" 0.595
"AX-89719637" "AX-89719637" "2A" 0.595
"AX-89721500" "AX-89721500" "2A" 0.595
"AX-89726081" "AX-89726081" "2A" 0.595
"AX-89729145" "AX-89729145" "2A" 0.595
"AX-89732403" "AX-89732403" "2A" 0.595
"AX-89739630" "AX-89739630" "2A" 0.595
"AX-89739897" "AX-89739897" "2A" 0.595
"AX-89744345" "AX-89744345" "2A" 0.595
"AX-89749084" "AX-89749084" "2A" 0.595
"AX-89756221" "AX-89756221" "2A" 0.595
"AX-89760047" "AX-89760047" "2A" 0.595
"AX-89760153" "AX-89760153" "2A" 0.595
"AX-89761463" "AX-89761463" "2A" 0.595
"AX-89768751" "AX-89768751" "2A" 0.595
"AX-89771645" "AX-89771645" "2A" 0.595
"AX-89772197" "AX-89772197" "2A" 0.595
"AX-86168798" "AX-86168798" "2A" 0.595
"AX-89320011" "AX-89320011" "2A" 0.595
"AX-89346377" "AX-89346377" "2A" 0.595
"AX-89352158" "AX-89352158" "2A" 0.595
"AX-89360400" "AX-89360400" "2A" 0.595
"AX-89365170" "AX-89365170" "2A" 0.595
"AX-89426524" "AX-89426524" "2A" 0.595
"AX-89427920" "AX-89427920" "2A" 0.595
"AX-89447390" "AX-89447390" "2A" 0.595
"AX-89451987" "AX-89451987" "2A" 0.595
"AX-89485808" "AX-89485808" "2A" 0.595
"AX-89490771" "AX-89490771" "2A" 0.595
"AX-89503845" "AX-89503845" "2A" 0.595
"AX-89516765" "AX-89516765" "2A" 0.595
"AX-89531516" "AX-89531516" "2A" 0.595
"AX-89540066" "AX-89540066" "2A" 0.595
"AX-89547855" "AX-89547855" "2A" 0.595
"AX-89573691" "AX-89573691" "2A" 0.595
"AX-89578777" "AX-89578777" "2A" 0.595
"AX-89585667" "AX-89585667" "2A" 0.595
"AX-89592128" "AX-89592128" "2A" 0.595
"AX-89612863" "AX-89612863" "2A" 0.595
"AX-89622895" "AX-89622895" "2A" 0.595
"AX-89631666" "AX-89631666" "2A" 0.595
"AX-89663433" "AX-89663433" "2A" 0.595
"AX-89663729" "AX-89663729" "2A" 0.595
"AX-89671914" "AX-89671914" "2A" 0.595
"AX-89682299" "AX-89682299" "2A" 0.595
"AX-89689396" "AX-89689396" "2A" 0.595
"AX-89700461" "AX-89700461" "2A" 0.595
"AX-89706347" "AX-89706347" "2A" 0.595
"AX-89709499" "AX-89709499" "2A" 0.595
"AX-89715869" "AX-89715869" "2A" 0.595
"AX-89729623" "AX-89729623" "2A" 0.595
"AX-89754738" "AX-89754738" "2A" 0.595
"AX-89447915" "AX-89447915" "2A" 1.568
"AX-89409177" "AX-89409177" "2A" 2.94
"AX-89502782" "AX-89502782" "2A" 2.94
"AX-89311127" "AX-89311127" "2A" 2.94
"AX-89355745" "AX-89355745" "2A" 5.731
"AX-89313127" "AX-89313127" "2A" 8.479
"AX-89321276" "AX-89321276" "2A" 8.479
"AX-89342180" "AX-89342180" "2A" 8.479
"AX-89386717" "AX-89386717" "2A" 8.479
"AX-89410148" "AX-89410148" "2A" 8.479
"AX-89421323" "AX-89421323" "2A" 8.479
"AX-89433763" "AX-89433763" "2A" 8.479
"AX-89439794" "AX-89439794" "2A" 8.479
"AX-89477544" "AX-89477544" "2A" 8.479
"AX-89478108" "AX-89478108" "2A" 8.479
"AX-89484589" "AX-89484589" "2A" 8.479
"AX-89487390" "AX-89487390" "2A" 8.479
"AX-89495169" "AX-89495169" "2A" 8.479
"AX-89519852" "AX-89519852" "2A" 8.479
"AX-89530820" "AX-89530820" "2A" 8.479
"AX-89533615" "AX-89533615" "2A" 8.479
"AX-89541945" "AX-89541945" "2A" 8.479
"AX-89542677" "AX-89542677" "2A" 8.479
"AX-89553505" "AX-89553505" "2A" 8.479
"AX-89568906" "AX-89568906" "2A" 8.479
"AX-89596984" "AX-89596984" "2A" 8.479
"AX-89625239" "AX-89625239" "2A" 8.479
"AX-89693951" "AX-89693951" "2A" 8.479
"AX-89703202" "AX-89703202" "2A" 8.479
"AX-89726706" "AX-89726706" "2A" 8.479
"AX-89735231" "AX-89735231" "2A" 8.479
"AX-89736524" "AX-89736524" "2A" 8.479
"AX-89753555" "AX-89753555" "2A" 8.479
"AX-89767716" "AX-89767716" "2A" 8.479
"AX-89422850" "AX-89422850" "2A" 8.479
"AX-89465657" "AX-89465657" "2A" 8.479
"AX-89613616" "AX-89613616" "2A" 8.479
"AX-89631536" "AX-89631536" "2A" 8.479
"AX-89657147" "AX-89657147" "2A" 8.479
"AX-89500688" "AX-89500688" "2A" 9.466
"AX-89499725" "AX-89499725" "2A" 12.712
"AX-89521209" "AX-89521209" "2A" 12.712
"AX-89594230" "AX-89594230" "2A" 12.712
"AX-89637080" "AX-89637080" "2A" 12.712
"AX-89685364" "AX-89685364" "2A" 12.904
"AX-89334276" "AX-89334276" "2A" 13.096
"AX-89366359" "AX-89366359" "2A" 13.096
"AX-89573786" "AX-89573786" "2A" 13.096
"AX-89683399" "AX-89683399" "2A" 13.096
"AX-89732876" "AX-89732876" "2A" 13.096
"AX-89765729" "AX-89765729" "2A" 13.096
"AX-89777753" "AX-89777753" "2A" 13.096
"AX-89456660" "AX-89456660" "2A" 13.096
"AX-89682034" "AX-89682034" "2A" 13.096
"AX-89452653" "AX-89452653" "2A" 13.678
"AX-89574323" "AX-89574323" "2A" 13.678
"AX-89452654" "AX-89452654" "2A" 13.678
"AX-89496614" "AX-89496614" "2A" 14.453
"AX-89514665" "AX-89514665" "2A" 15.418
"AX-89526582" "AX-89526582" "2A" 15.418
"AX-89322062" "AX-89322062" "2A" 15.995
"AX-89329964" "AX-89329964" "2A" 19.739
"AX-89390011" "AX-89390011" "2A" 19.739
"AX-89395541" "AX-89395541" "2A" 19.739
"AX-89400997" "AX-89400997" "2A" 19.739
"AX-89432621" "AX-89432621" "2A" 19.739
"AX-89444265" "AX-89444265" "2A" 19.739
"AX-89454534" "AX-89454534" "2A" 19.739
"AX-89537233" "AX-89537233" "2A" 19.739
"AX-89636659" "AX-89636659" "2A" 19.739
"AX-89741270" "AX-89741270" "2A" 19.739
"AX-89770670" "AX-89770670" "2A" 19.739
"AX-89507672" "AX-89507672" "2A" 20.515
"AX-89608357" "AX-89608357" "2A" 20.515
"AX-89699185" "AX-89699185" "2A" 20.515
"AX-89775052" "AX-89775052" "2A" 20.515
"AX-89401603" "AX-89401603" "2A" 20.515
"AX-89310594" "AX-89310594" "2A" 21.089
"AX-89337406" "AX-89337406" "2A" 21.089
"AX-89337503" "AX-89337503" "2A" 21.089
"AX-89416541" "AX-89416541" "2A" 21.089
"AX-89494159" "AX-89494159" "2A" 21.089
"AX-89519322" "AX-89519322" "2A" 21.089
"AX-89592891" "AX-89592891" "2A" 21.089
"AX-89662091" "AX-89662091" "2A" 21.089
"AX-89679224" "AX-89679224" "2A" 21.089
"AX-89719110" "AX-89719110" "2A" 21.089
"AX-89544075" "AX-89544075" "2A" 21.089
"AX-89489939" "AX-89489939" "2A" 21.473
"AX-89345671" "AX-89345671" "2A" 21.664
"AX-89351033" "AX-89351033" "2A" 21.664
"AX-89369233" "AX-89369233" "2A" 21.664
"AX-89378644" "AX-89378644" "2A" 21.664
"AX-89457224" "AX-89457224" "2A" 21.664
"AX-89502891" "AX-89502891" "2A" 21.664
"AX-89508538" "AX-89508538" "2A" 21.664
"AX-89535319" "AX-89535319" "2A" 21.664
"AX-89574636" "AX-89574636" "2A" 21.664
"AX-89583858" "AX-89583858" "2A" 21.664
"AX-89584181" "AX-89584181" "2A" 21.664
"AX-89617168" "AX-89617168" "2A" 21.664
"AX-89634624" "AX-89634624" "2A" 21.664
"AX-89681852" "AX-89681852" "2A" 21.664
"AX-89682952" "AX-89682952" "2A" 21.664
"AX-89705883" "AX-89705883" "2A" 21.664
"AX-89752679" "AX-89752679" "2A" 21.664
"AX-89586614" "AX-89586614" "2A" 21.853
"AX-89322060" "AX-89322060" "2A" 22.62
"AX-89333291" "AX-89333291" "2A" 22.62
"AX-89362009" "AX-89362009" "2A" 22.62
"AX-89372374" "AX-89372374" "2A" 22.62
"AX-89399107" "AX-89399107" "2A" 22.62
"AX-89401645" "AX-89401645" "2A" 22.62
"AX-89409150" "AX-89409150" "2A" 22.62
"AX-89492049" "AX-89492049" "2A" 22.62
"AX-89498719" "AX-89498719" "2A" 22.62
"AX-89508706" "AX-89508706" "2A" 22.62
"AX-89513527" "AX-89513527" "2A" 22.62
"AX-89528269" "AX-89528269" "2A" 22.62
"AX-89530290" "AX-89530290" "2A" 22.62
"AX-89597204" "AX-89597204" "2A" 22.62
"AX-89598323" "AX-89598323" "2A" 22.62
"AX-89608549" "AX-89608549" "2A" 22.62
"AX-89656387" "AX-89656387" "2A" 22.62
"AX-89662548" "AX-89662548" "2A" 22.62
"AX-89672453" "AX-89672453" "2A" 22.62
"AX-89690932" "AX-89690932" "2A" 22.62
"AX-89705103" "AX-89705103" "2A" 22.62
"AX-89729037" "AX-89729037" "2A" 22.62
"AX-89472813" "AX-89472813" "2A" 22.62
"AX-89485469" "AX-89485469" "2A" 22.62
"AX-89501015" "AX-89501015" "2A" 22.62
"AX-89637005" "AX-89637005" "2A" 22.62
"AX-89756466" "AX-89756466" "2A" 22.62
"AX-89419762" "AX-89419762" "2A" 22.811
"AX-89432917" "AX-89432917" "2A" 22.811
"AX-89453112" "AX-89453112" "2A" 22.811
"AX-89458900" "AX-89458900" "2A" 22.811
"AX-89468325" "AX-89468325" "2A" 22.811
"AX-89581100" "AX-89581100" "2A" 22.811
"AX-89653116" "AX-89653116" "2A" 22.811
"AX-89706867" "AX-89706867" "2A" 22.811
"AX-89712415" "AX-89712415" "2A" 22.811
"AX-89723705" "AX-89723705" "2A" 23.583
"AX-89334237" "AX-89334237" "2A" 24.75
"AX-89723719" "AX-89723719" "2A" 24.75
"AX-89326938" "AX-89326938" "2A" 25.902
"AX-89335116" "AX-89335116" "2A" 25.902
"AX-89377324" "AX-89377324" "2A" 25.902
"AX-89392393" "AX-89392393" "2A" 25.902
"AX-89409423" "AX-89409423" "2A" 25.902
"AX-89415560" "AX-89415560" "2A" 25.902
"AX-89440628" "AX-89440628" "2A" 25.902
"AX-89447688" "AX-89447688" "2A" 25.902
"AX-89455165" "AX-89455165" "2A" 25.902
"AX-89469747" "AX-89469747" "2A" 25.902
"AX-89486444" "AX-89486444" "2A" 25.902
"AX-89532954" "AX-89532954" "2A" 25.902
"AX-89580337" "AX-89580337" "2A" 25.902
"AX-89580797" "AX-89580797" "2A" 25.902
"AX-89610087" "AX-89610087" "2A" 25.902
"AX-89621258" "AX-89621258" "2A" 25.902
"AX-89652059" "AX-89652059" "2A" 25.902
"AX-89678086" "AX-89678086" "2A" 25.902
"AX-89731516" "AX-89731516" "2A" 25.902
"AX-89738075" "AX-89738075" "2A" 25.902
"AX-89770985" "AX-89770985" "2A" 25.902
"AX-89564793" "AX-89564793" "2A" 25.902
"AX-89652794" "AX-89652794" "2A" 25.902
"AX-89742691" "AX-89742691" "2A" 25.902
"AX-89618586" "AX-89618586" "2A" 26.098
"AX-89690986" "AX-89690986" "2A" 28.472
"AX-89511395" "AX-89511395" "2A" 36.167
"AX-89661949" "AX-89661949" "2A" 36.167
"AX-89700436" "AX-89700436" "2A" 36.167
"AX-89441360" "AX-89441360" "2A" 36.167
"AX-89371825" "AX-89371825" "2A" 37.55
"AX-89421177" "AX-89421177" "2A" 37.55
"AX-89581328" "AX-89581328" "2A" 37.55
"AX-89704217" "AX-89704217" "2A" 37.55
"AX-86163706" "AX-86163706" "2A" 38.918
"AX-86166525" "AX-86166525" "2A" 38.918
"AX-89319495" "AX-89319495" "2A" 38.918
"AX-89320982" "AX-89320982" "2A" 38.918
"AX-89331676" "AX-89331676" "2A" 38.918
"AX-89345636" "AX-89345636" "2A" 38.918
"AX-89349600" "AX-89349600" "2A" 38.918
"AX-89351284" "AX-89351284" "2A" 38.918
"AX-89355434" "AX-89355434" "2A" 38.918
"AX-89357163" "AX-89357163" "2A" 38.918
"AX-89357426" "AX-89357426" "2A" 38.918
"AX-89388636" "AX-89388636" "2A" 38.918
"AX-89395596" "AX-89395596" "2A" 38.918
"AX-89408373" "AX-89408373" "2A" 38.918
"AX-89419163" "AX-89419163" "2A" 38.918
"AX-89422131" "AX-89422131" "2A" 38.918
"AX-89449920" "AX-89449920" "2A" 38.918
"AX-89465749" "AX-89465749" "2A" 38.918
"AX-89468152" "AX-89468152" "2A" 38.918
"AX-89475903" "AX-89475903" "2A" 38.918
"AX-89476185" "AX-89476185" "2A" 38.918
"AX-89476893" "AX-89476893" "2A" 38.918
"AX-89478369" "AX-89478369" "2A" 38.918
"AX-89480629" "AX-89480629" "2A" 38.918
"AX-89495931" "AX-89495931" "2A" 38.918
"AX-89496743" "AX-89496743" "2A" 38.918
"AX-89499576" "AX-89499576" "2A" 38.918
"AX-89508809" "AX-89508809" "2A" 38.918
"AX-89514650" "AX-89514650" "2A" 38.918
"AX-89523296" "AX-89523296" "2A" 38.918
"AX-89537448" "AX-89537448" "2A" 38.918
"AX-89537747" "AX-89537747" "2A" 38.918
"AX-89538948" "AX-89538948" "2A" 38.918
"AX-89539957" "AX-89539957" "2A" 38.918
"AX-89543943" "AX-89543943" "2A" 38.918
"AX-89554259" "AX-89554259" "2A" 38.918
"AX-89571316" "AX-89571316" "2A" 38.918
"AX-89574661" "AX-89574661" "2A" 38.918
"AX-89600953" "AX-89600953" "2A" 38.918
"AX-89614741" "AX-89614741" "2A" 38.918
"AX-89621369" "AX-89621369" "2A" 38.918
"AX-89628040" "AX-89628040" "2A" 38.918
"AX-89629583" "AX-89629583" "2A" 38.918
"AX-89630677" "AX-89630677" "2A" 38.918
"AX-89634308" "AX-89634308" "2A" 38.918
"AX-89636529" "AX-89636529" "2A" 38.918
"AX-89644559" "AX-89644559" "2A" 38.918
"AX-89652017" "AX-89652017" "2A" 38.918
"AX-89655144" "AX-89655144" "2A" 38.918
"AX-89656984" "AX-89656984" "2A" 38.918
"AX-89657922" "AX-89657922" "2A" 38.918
"AX-89666352" "AX-89666352" "2A" 38.918
"AX-89666360" "AX-89666360" "2A" 38.918
"AX-89668505" "AX-89668505" "2A" 38.918
"AX-89674522" "AX-89674522" "2A" 38.918
"AX-89678726" "AX-89678726" "2A" 38.918
"AX-89679192" "AX-89679192" "2A" 38.918
"AX-89694611" "AX-89694611" "2A" 38.918
"AX-89698134" "AX-89698134" "2A" 38.918
"AX-89699626" "AX-89699626" "2A" 38.918
"AX-89705358" "AX-89705358" "2A" 38.918
"AX-89717866" "AX-89717866" "2A" 38.918
"AX-89722042" "AX-89722042" "2A" 38.918
"AX-89727465" "AX-89727465" "2A" 38.918
"AX-89731226" "AX-89731226" "2A" 38.918
"AX-89733897" "AX-89733897" "2A" 38.918
"AX-89746478" "AX-89746478" "2A" 38.918
"AX-89750052" "AX-89750052" "2A" 38.918
"AX-89750740" "AX-89750740" "2A" 38.918
"AX-89765498" "AX-89765498" "2A" 38.918
"AX-89768257" "AX-89768257" "2A" 38.918
"AX-89768432" "AX-89768432" "2A" 38.918
"AX-89769809" "AX-89769809" "2A" 38.918
"AX-86167506" "AX-86167506" "2A" 38.918
"AX-89324073" "AX-89324073" "2A" 38.918
"AX-89344684" "AX-89344684" "2A" 38.918
"AX-89574129" "AX-89574129" "2A" 38.918
"AX-89605883" "AX-89605883" "2A" 38.918
"AX-89656705" "AX-89656705" "2A" 38.918
"AX-89375310" "AX-89375310" "2A" 39.683
"AX-89387957" "AX-89387957" "2A" 39.874
"AX-89522102" "AX-89522102" "2A" 39.874
"AX-89578285" "AX-89578285" "2A" 39.874
"AX-89686718" "AX-89686718" "2A" 39.874
"AX-89719068" "AX-89719068" "2A" 39.874
"AX-89756882" "AX-89756882" "2A" 39.874
"AX-89773028" "AX-89773028" "2A" 39.874
"AX-89741968" "AX-89741968" "2A" 39.874
"AX-89479714" "AX-89479714" "2A" 40.064
"AX-89515761" "AX-89515761" "2A" 40.064
"AX-89685214" "AX-89685214" "2A" 40.064
"AX-89463332" "AX-89463332" "2A" 40.445
"AX-89724327" "AX-89724327" "2A" 40.445
"AX-89452381" "AX-89452381" "2A" 40.635
"AX-89654625" "AX-89654625" "2A" 40.635
"AX-89762708" "AX-89762708" "2A" 40.635
"AX-89349081" "AX-89349081" "2A" 40.826
"AX-89529297" "AX-89529297" "2A" 40.826
"AX-89747279" "AX-89747279" "2A" 40.826
"AX-89445782" "AX-89445782" "2A" 41.016
"AX-89485378" "AX-89485378" "2A" 41.016
"AX-89610336" "AX-89610336" "2A" 41.016
"AX-89732443" "AX-89732443" "2A" 41.016
"AX-89568810" "AX-89568810" "2A" 41.016
"AX-89345178" "AX-89345178" "2A" 41.591
"AX-89352998" "AX-89352998" "2A" 41.591
"AX-89381325" "AX-89381325" "2A" 41.591
"AX-89391230" "AX-89391230" "2A" 41.591
"AX-89410898" "AX-89410898" "2A" 41.591
"AX-89431192" "AX-89431192" "2A" 41.591
"AX-89440811" "AX-89440811" "2A" 41.591
"AX-89463683" "AX-89463683" "2A" 41.591
"AX-89479590" "AX-89479590" "2A" 41.591
"AX-89512405" "AX-89512405" "2A" 41.591
"AX-89550729" "AX-89550729" "2A" 41.591
"AX-89580607" "AX-89580607" "2A" 41.591
"AX-89609674" "AX-89609674" "2A" 41.591
"AX-89645343" "AX-89645343" "2A" 41.591
"AX-89666189" "AX-89666189" "2A" 41.591
"AX-89699881" "AX-89699881" "2A" 41.591
"AX-89702562" "AX-89702562" "2A" 41.591
"AX-89715838" "AX-89715838" "2A" 41.591
"AX-89775602" "AX-89775602" "2A" 41.591
"AX-89376903" "AX-89376903" "2A" 41.591
"AX-89499886" "AX-89499886" "2A" 41.591
"AX-89518410" "AX-89518410" "2A" 41.591
"AX-89632783" "AX-89632783" "2A" 41.591
"AX-89746920" "AX-89746920" "2A" 41.591
"AX-89678444" "AX-89678444" "2A" 41.786
"AX-89312351" "AX-89312351" "2A" 41.982
"AX-89324497" "AX-89324497" "2A" 41.982
"AX-89381850" "AX-89381850" "2A" 41.982
"AX-89410978" "AX-89410978" "2A" 41.982
"AX-89413154" "AX-89413154" "2A" 41.982
"AX-89417237" "AX-89417237" "2A" 41.982
"AX-89417619" "AX-89417619" "2A" 41.982
"AX-89437225" "AX-89437225" "2A" 41.982
"AX-89441852" "AX-89441852" "2A" 41.982
"AX-89442084" "AX-89442084" "2A" 41.982
"AX-89445687" "AX-89445687" "2A" 41.982
"AX-89496641" "AX-89496641" "2A" 41.982
"AX-89505306" "AX-89505306" "2A" 41.982
"AX-89510372" "AX-89510372" "2A" 41.982
"AX-89532700" "AX-89532700" "2A" 41.982
"AX-89533539" "AX-89533539" "2A" 41.982
"AX-89548461" "AX-89548461" "2A" 41.982
"AX-89555682" "AX-89555682" "2A" 41.982
"AX-89581551" "AX-89581551" "2A" 41.982
"AX-89595194" "AX-89595194" "2A" 41.982
"AX-89598608" "AX-89598608" "2A" 41.982
"AX-89604708" "AX-89604708" "2A" 41.982
"AX-89649963" "AX-89649963" "2A" 41.982
"AX-89656913" "AX-89656913" "2A" 41.982
"AX-89672487" "AX-89672487" "2A" 41.982
"AX-89673116" "AX-89673116" "2A" 41.982
"AX-89677549" "AX-89677549" "2A" 41.982
"AX-89682486" "AX-89682486" "2A" 41.982
"AX-89691478" "AX-89691478" "2A" 41.982
"AX-89713080" "AX-89713080" "2A" 41.982
"AX-89749271" "AX-89749271" "2A" 41.982
"AX-89775618" "AX-89775618" "2A" 41.982
"AX-89397812" "AX-89397812" "2A" 41.982
"AX-89403771" "AX-89403771" "2A" 41.982
"AX-89613574" "AX-89613574" "2A" 41.982
"AX-89735016" "AX-89735016" "2A" 41.982
"AX-89419559" "AX-89419559" "2A" 42.175
"AX-89313645" "AX-89313645" "2A" 42.559
"AX-89314256" "AX-89314256" "2A" 42.559
"AX-89315997" "AX-89315997" "2A" 42.559
"AX-89332165" "AX-89332165" "2A" 42.559
"AX-89340743" "AX-89340743" "2A" 42.559
"AX-89348289" "AX-89348289" "2A" 42.559
"AX-89352665" "AX-89352665" "2A" 42.559
"AX-89361275" "AX-89361275" "2A" 42.559
"AX-89361479" "AX-89361479" "2A" 42.559
"AX-89364201" "AX-89364201" "2A" 42.559
"AX-89393765" "AX-89393765" "2A" 42.559
"AX-89396904" "AX-89396904" "2A" 42.559
"AX-89403347" "AX-89403347" "2A" 42.559
"AX-89405353" "AX-89405353" "2A" 42.559
"AX-89413356" "AX-89413356" "2A" 42.559
"AX-89421195" "AX-89421195" "2A" 42.559
"AX-89425202" "AX-89425202" "2A" 42.559
"AX-89432836" "AX-89432836" "2A" 42.559
"AX-89432902" "AX-89432902" "2A" 42.559
"AX-89434554" "AX-89434554" "2A" 42.559
"AX-89443952" "AX-89443952" "2A" 42.559
"AX-89455528" "AX-89455528" "2A" 42.559
"AX-89463786" "AX-89463786" "2A" 42.559
"AX-89465729" "AX-89465729" "2A" 42.559
"AX-89473949" "AX-89473949" "2A" 42.559
"AX-89488488" "AX-89488488" "2A" 42.559
"AX-89489198" "AX-89489198" "2A" 42.559
"AX-89489846" "AX-89489846" "2A" 42.559
"AX-89498564" "AX-89498564" "2A" 42.559
"AX-89503674" "AX-89503674" "2A" 42.559
"AX-89512535" "AX-89512535" "2A" 42.559
"AX-89519534" "AX-89519534" "2A" 42.559
"AX-89542091" "AX-89542091" "2A" 42.559
"AX-89544280" "AX-89544280" "2A" 42.559
"AX-89544915" "AX-89544915" "2A" 42.559
"AX-89550452" "AX-89550452" "2A" 42.559
"AX-89551524" "AX-89551524" "2A" 42.559
"AX-89552723" "AX-89552723" "2A" 42.559
"AX-89560060" "AX-89560060" "2A" 42.559
"AX-89569263" "AX-89569263" "2A" 42.559
"AX-89576464" "AX-89576464" "2A" 42.559
"AX-89588856" "AX-89588856" "2A" 42.559
"AX-89618314" "AX-89618314" "2A" 42.559
"AX-89637860" "AX-89637860" "2A" 42.559
"AX-89643303" "AX-89643303" "2A" 42.559
"AX-89644411" "AX-89644411" "2A" 42.559
"AX-89646808" "AX-89646808" "2A" 42.559
"AX-89659943" "AX-89659943" "2A" 42.559
"AX-89661356" "AX-89661356" "2A" 42.559
"AX-89661671" "AX-89661671" "2A" 42.559
"AX-89661732" "AX-89661732" "2A" 42.559
"AX-89664667" "AX-89664667" "2A" 42.559
"AX-89671740" "AX-89671740" "2A" 42.559
"AX-89672353" "AX-89672353" "2A" 42.559
"AX-89684074" "AX-89684074" "2A" 42.559
"AX-89687489" "AX-89687489" "2A" 42.559
"AX-89690544" "AX-89690544" "2A" 42.559
"AX-89690698" "AX-89690698" "2A" 42.559
"AX-89705727" "AX-89705727" "2A" 42.559
"AX-89713468" "AX-89713468" "2A" 42.559
"AX-89738892" "AX-89738892" "2A" 42.559
"AX-89743506" "AX-89743506" "2A" 42.559
"AX-89743589" "AX-89743589" "2A" 42.559
"AX-89757278" "AX-89757278" "2A" 42.559
"AX-89764581" "AX-89764581" "2A" 42.559
"AX-89773553" "AX-89773553" "2A" 42.559
"AX-89415274" "AX-89415274" "2A" 42.559
"AX-89490166" "AX-89490166" "2A" 42.559
"AX-89586698" "AX-89586698" "2A" 42.559
"AX-89607603" "AX-89607603" "2A" 42.559
"AX-89698607" "AX-89698607" "2A" 42.559
"AX-89735827" "AX-89735827" "2A" 42.559
"AX-89317594" "AX-89317594" "2A" 42.75
"AX-89318466" "AX-89318466" "2A" 42.75
"AX-89333779" "AX-89333779" "2A" 42.75
"AX-89350104" "AX-89350104" "2A" 42.75
"AX-89366750" "AX-89366750" "2A" 42.75
"AX-89373286" "AX-89373286" "2A" 42.75
"AX-89374867" "AX-89374867" "2A" 42.75
"AX-89387943" "AX-89387943" "2A" 42.75
"AX-89402268" "AX-89402268" "2A" 42.75
"AX-89403892" "AX-89403892" "2A" 42.75
"AX-89411015" "AX-89411015" "2A" 42.75
"AX-89427172" "AX-89427172" "2A" 42.75
"AX-89444176" "AX-89444176" "2A" 42.75
"AX-89444356" "AX-89444356" "2A" 42.75
"AX-89444429" "AX-89444429" "2A" 42.75
"AX-89457137" "AX-89457137" "2A" 42.75
"AX-89470855" "AX-89470855" "2A" 42.75
"AX-89472414" "AX-89472414" "2A" 42.75
"AX-89475566" "AX-89475566" "2A" 42.75
"AX-89478729" "AX-89478729" "2A" 42.75
"AX-89484378" "AX-89484378" "2A" 42.75
"AX-89489045" "AX-89489045" "2A" 42.75
"AX-89505370" "AX-89505370" "2A" 42.75
"AX-89517177" "AX-89517177" "2A" 42.75
"AX-89534912" "AX-89534912" "2A" 42.75
"AX-89537963" "AX-89537963" "2A" 42.75
"AX-89577277" "AX-89577277" "2A" 42.75
"AX-89602880" "AX-89602880" "2A" 42.75
"AX-89641888" "AX-89641888" "2A" 42.75
"AX-89641920" "AX-89641920" "2A" 42.75
"AX-89644917" "AX-89644917" "2A" 42.75
"AX-89656027" "AX-89656027" "2A" 42.75
"AX-89668837" "AX-89668837" "2A" 42.75
"AX-89672433" "AX-89672433" "2A" 42.75
"AX-89680082" "AX-89680082" "2A" 42.75
"AX-89708843" "AX-89708843" "2A" 42.75
"AX-89712668" "AX-89712668" "2A" 42.75
"AX-89739439" "AX-89739439" "2A" 42.75
"AX-89753819" "AX-89753819" "2A" 42.75
"AX-89400654" "AX-89400654" "2A" 42.75
"AX-89466083" "AX-89466083" "2A" 42.75
"AX-89511548" "AX-89511548" "2A" 42.75
"AX-89572421" "AX-89572421" "2A" 42.75
"AX-89608609" "AX-89608609" "2A" 42.75
"AX-89312435" "AX-89312435" "2A" 43.324
"AX-89351614" "AX-89351614" "2A" 43.324
"AX-89393031" "AX-89393031" "2A" 43.324
"AX-89394956" "AX-89394956" "2A" 43.324
"AX-89395549" "AX-89395549" "2A" 43.324
"AX-89426364" "AX-89426364" "2A" 43.324
"AX-89439355" "AX-89439355" "2A" 43.324
"AX-89441860" "AX-89441860" "2A" 43.324
"AX-89442629" "AX-89442629" "2A" 43.324
"AX-89449513" "AX-89449513" "2A" 43.324
"AX-89500638" "AX-89500638" "2A" 43.324
"AX-89520142" "AX-89520142" "2A" 43.324
"AX-89559829" "AX-89559829" "2A" 43.324
"AX-89566327" "AX-89566327" "2A" 43.324
"AX-89617348" "AX-89617348" "2A" 43.324
"AX-89617969" "AX-89617969" "2A" 43.324
"AX-89650669" "AX-89650669" "2A" 43.324
"AX-89650961" "AX-89650961" "2A" 43.324
"AX-89669753" "AX-89669753" "2A" 43.324
"AX-89694471" "AX-89694471" "2A" 43.324
"AX-89752291" "AX-89752291" "2A" 43.324
"AX-89752332" "AX-89752332" "2A" 43.324
"AX-89762994" "AX-89762994" "2A" 43.324
"AX-89370628" "AX-89370628" "2A" 43.324
"AX-89388899" "AX-89388899" "2A" 43.324
"AX-89539982" "AX-89539982" "2A" 43.324
"AX-89759916" "AX-89759916" "2A" 43.324
"AX-89434139" "AX-89434139" "2A" 43.898
"AX-89596030" "AX-89596030" "2A" 43.898
"AX-89604000" "AX-89604000" "2A" 43.898
"AX-89736345" "AX-89736345" "2A" 43.898
"AX-89739083" "AX-89739083" "2A" 43.898
"AX-89380488" "AX-89380488" "2A" 43.898
"AX-89545434" "AX-89545434" "2A" 43.898
"AX-89603279" "AX-89603279" "2A" 43.898
"AX-89624808" "AX-89624808" "2A" 43.898
"AX-89331408" "AX-89331408" "2A" 44.089
"AX-89339623" "AX-89339623" "2A" 44.089
"AX-89357881" "AX-89357881" "2A" 44.089
"AX-89375269" "AX-89375269" "2A" 44.089
"AX-89382256" "AX-89382256" "2A" 44.089
"AX-89402126" "AX-89402126" "2A" 44.089
"AX-89442220" "AX-89442220" "2A" 44.089
"AX-89471898" "AX-89471898" "2A" 44.089
"AX-89484991" "AX-89484991" "2A" 44.089
"AX-89500250" "AX-89500250" "2A" 44.089
"AX-89511686" "AX-89511686" "2A" 44.089
"AX-89512703" "AX-89512703" "2A" 44.089
"AX-89541996" "AX-89541996" "2A" 44.089
"AX-89583176" "AX-89583176" "2A" 44.089
"AX-89606870" "AX-89606870" "2A" 44.089
"AX-89609600" "AX-89609600" "2A" 44.089
"AX-89618207" "AX-89618207" "2A" 44.089
"AX-89638720" "AX-89638720" "2A" 44.089
"AX-89651485" "AX-89651485" "2A" 44.089
"AX-89654289" "AX-89654289" "2A" 44.089
"AX-89688846" "AX-89688846" "2A" 44.089
"AX-89747950" "AX-89747950" "2A" 44.089
"AX-89751625" "AX-89751625" "2A" 44.089
"AX-89480295" "AX-89480295" "2A" 44.089
"AX-89717843" "AX-89717843" "2A" 44.089
"AX-89500673" "AX-89500673" "2A" 44.279
"AX-89608022" "AX-89608022" "2A" 44.279
"AX-89583017" "AX-89583017" "2A" 44.279
"AX-89332181" "AX-89332181" "2A" 44.469
"AX-89405465" "AX-89405465" "2A" 44.469
"AX-89411599" "AX-89411599" "2A" 44.469
"AX-89419193" "AX-89419193" "2A" 44.469
"AX-89461173" "AX-89461173" "2A" 44.469
"AX-89466941" "AX-89466941" "2A" 44.469
"AX-89486569" "AX-89486569" "2A" 44.469
"AX-89504847" "AX-89504847" "2A" 44.469
"AX-89539974" "AX-89539974" "2A" 44.469
"AX-89546373" "AX-89546373" "2A" 44.469
"AX-89561303" "AX-89561303" "2A" 44.469
"AX-89594916" "AX-89594916" "2A" 44.469
"AX-89625817" "AX-89625817" "2A" 44.469
"AX-89627705" "AX-89627705" "2A" 44.469
"AX-89625884" "AX-89625884" "2A" 44.469
"AX-89669468" "AX-89669468" "2A" 44.469
"AX-86170190" "AX-86170190" "2A" 45.239
"AX-89326814" "AX-89326814" "2A" 45.239
"AX-89345064" "AX-89345064" "2A" 45.239
"AX-89347234" "AX-89347234" "2A" 45.239
"AX-89352406" "AX-89352406" "2A" 45.239
"AX-89364199" "AX-89364199" "2A" 45.239
"AX-89365645" "AX-89365645" "2A" 45.239
"AX-89394309" "AX-89394309" "2A" 45.239
"AX-89408938" "AX-89408938" "2A" 45.239
"AX-89419750" "AX-89419750" "2A" 45.239
"AX-89425637" "AX-89425637" "2A" 45.239
"AX-89436005" "AX-89436005" "2A" 45.239
"AX-89437015" "AX-89437015" "2A" 45.239
"AX-89451928" "AX-89451928" "2A" 45.239
"AX-89454460" "AX-89454460" "2A" 45.239
"AX-89455747" "AX-89455747" "2A" 45.239
"AX-89456972" "AX-89456972" "2A" 45.239
"AX-89466439" "AX-89466439" "2A" 45.239
"AX-89472413" "AX-89472413" "2A" 45.239
"AX-89482569" "AX-89482569" "2A" 45.239
"AX-89495959" "AX-89495959" "2A" 45.239
"AX-89514050" "AX-89514050" "2A" 45.239
"AX-89522201" "AX-89522201" "2A" 45.239
"AX-89524693" "AX-89524693" "2A" 45.239
"AX-89529817" "AX-89529817" "2A" 45.239
"AX-89531394" "AX-89531394" "2A" 45.239
"AX-89533900" "AX-89533900" "2A" 45.239
"AX-89543643" "AX-89543643" "2A" 45.239
"AX-89546633" "AX-89546633" "2A" 45.239
"AX-89559424" "AX-89559424" "2A" 45.239
"AX-89577446" "AX-89577446" "2A" 45.239
"AX-89577782" "AX-89577782" "2A" 45.239
"AX-89580563" "AX-89580563" "2A" 45.239
"AX-89580567" "AX-89580567" "2A" 45.239
"AX-89582369" "AX-89582369" "2A" 45.239
"AX-89593561" "AX-89593561" "2A" 45.239
"AX-89593855" "AX-89593855" "2A" 45.239
"AX-89620089" "AX-89620089" "2A" 45.239
"AX-89621678" "AX-89621678" "2A" 45.239
"AX-89631455" "AX-89631455" "2A" 45.239
"AX-89631587" "AX-89631587" "2A" 45.239
"AX-89645982" "AX-89645982" "2A" 45.239
"AX-89667244" "AX-89667244" "2A" 45.239
"AX-89672860" "AX-89672860" "2A" 45.239
"AX-89679283" "AX-89679283" "2A" 45.239
"AX-89690815" "AX-89690815" "2A" 45.239
"AX-89700861" "AX-89700861" "2A" 45.239
"AX-89704509" "AX-89704509" "2A" 45.239
"AX-89708971" "AX-89708971" "2A" 45.239
"AX-89711424" "AX-89711424" "2A" 45.239
"AX-89722308" "AX-89722308" "2A" 45.239
"AX-89740248" "AX-89740248" "2A" 45.239
"AX-89741663" "AX-89741663" "2A" 45.239
"AX-89744941" "AX-89744941" "2A" 45.239
"AX-89756224" "AX-89756224" "2A" 45.239
"AX-89762718" "AX-89762718" "2A" 45.239
"AX-89771301" "AX-89771301" "2A" 45.239
"AX-89340001" "AX-89340001" "2A" 45.239
"AX-89358601" "AX-89358601" "2A" 45.239
"AX-89399153" "AX-89399153" "2A" 45.239
"AX-89481515" "AX-89481515" "2A" 45.239
"AX-89511301" "AX-89511301" "2A" 45.239
"AX-89637740" "AX-89637740" "2A" 45.239
"AX-89678890" "AX-89678890" "2A" 45.239
"AX-89707152" "AX-89707152" "2A" 45.239
"AX-89734970" "AX-89734970" "2A" 45.239
"AX-89393547" "AX-89393547" "2A" 45.43
"AX-89394487" "AX-89394487" "2A" 45.43
"AX-89431550" "AX-89431550" "2A" 45.43
"AX-89453133" "AX-89453133" "2A" 45.43
"AX-89483763" "AX-89483763" "2A" 45.43
"AX-89502949" "AX-89502949" "2A" 45.43
"AX-89508989" "AX-89508989" "2A" 45.43
"AX-89524871" "AX-89524871" "2A" 45.43
"AX-89544416" "AX-89544416" "2A" 45.43
"AX-89556466" "AX-89556466" "2A" 45.43
"AX-89595549" "AX-89595549" "2A" 45.43
"AX-89598096" "AX-89598096" "2A" 45.43
"AX-89627261" "AX-89627261" "2A" 45.43
"AX-89634374" "AX-89634374" "2A" 45.43
"AX-89741418" "AX-89741418" "2A" 45.43
"AX-86163767" "AX-86163767" "2A" 46.009
"AX-89327709" "AX-89327709" "2A" 46.009
"AX-89419989" "AX-89419989" "2A" 46.009
"AX-89423518" "AX-89423518" "2A" 46.009
"AX-89465171" "AX-89465171" "2A" 46.009
"AX-89482114" "AX-89482114" "2A" 46.009
"AX-89571265" "AX-89571265" "2A" 46.009
"AX-89579199" "AX-89579199" "2A" 46.009
"AX-89580784" "AX-89580784" "2A" 46.009
"AX-89595063" "AX-89595063" "2A" 46.009
"AX-89631405" "AX-89631405" "2A" 46.009
"AX-89733475" "AX-89733475" "2A" 46.009
"AX-89766195" "AX-89766195" "2A" 46.009
"AX-89352509" "AX-89352509" "2A" 46.009
"AX-89463339" "AX-89463339" "2A" 46.009
"AX-89317711" "AX-89317711" "2A" 46.399
"AX-89336502" "AX-89336502" "2A" 46.399
"AX-89341756" "AX-89341756" "2A" 46.399
"AX-89373572" "AX-89373572" "2A" 46.399
"AX-89379109" "AX-89379109" "2A" 46.399
"AX-89409692" "AX-89409692" "2A" 46.399
"AX-89432584" "AX-89432584" "2A" 46.399
"AX-89435222" "AX-89435222" "2A" 46.399
"AX-89443636" "AX-89443636" "2A" 46.399
"AX-89449203" "AX-89449203" "2A" 46.399
"AX-89473143" "AX-89473143" "2A" 46.399
"AX-89518631" "AX-89518631" "2A" 46.399
"AX-89536108" "AX-89536108" "2A" 46.399
"AX-89564281" "AX-89564281" "2A" 46.399
"AX-89571874" "AX-89571874" "2A" 46.399
"AX-89573291" "AX-89573291" "2A" 46.399
"AX-89579052" "AX-89579052" "2A" 46.399
"AX-89599790" "AX-89599790" "2A" 46.399
"AX-89625889" "AX-89625889" "2A" 46.399
"AX-89667202" "AX-89667202" "2A" 46.399
"AX-89681112" "AX-89681112" "2A" 46.399
"AX-89754238" "AX-89754238" "2A" 46.399
"AX-89765111" "AX-89765111" "2A" 46.399
"AX-89768889" "AX-89768889" "2A" 46.399
"AX-89403373" "AX-89403373" "2A" 46.399
"AX-89431412" "AX-89431412" "2A" 46.399
"AX-89497406" "AX-89497406" "2A" 46.399
"AX-89605305" "AX-89605305" "2A" 46.399
"AX-89660995" "AX-89660995" "2A" 46.399
"AX-89690523" "AX-89690523" "2A" 46.399
"AX-89329258" "AX-89329258" "2A" 46.782
"AX-89314258" "AX-89314258" "2A" 47.16
"AX-89327297" "AX-89327297" "2A" 47.16
"AX-89333855" "AX-89333855" "2A" 47.16
"AX-89336685" "AX-89336685" "2A" 47.16
"AX-89353719" "AX-89353719" "2A" 47.16
"AX-89368505" "AX-89368505" "2A" 47.16
"AX-89376910" "AX-89376910" "2A" 47.16
"AX-89385166" "AX-89385166" "2A" 47.16
"AX-89405050" "AX-89405050" "2A" 47.16
"AX-89429680" "AX-89429680" "2A" 47.16
"AX-89455517" "AX-89455517" "2A" 47.16
"AX-89468077" "AX-89468077" "2A" 47.16
"AX-89526788" "AX-89526788" "2A" 47.16
"AX-89535538" "AX-89535538" "2A" 47.16
"AX-89540767" "AX-89540767" "2A" 47.16
"AX-89560580" "AX-89560580" "2A" 47.16
"AX-89575576" "AX-89575576" "2A" 47.16
"AX-89661564" "AX-89661564" "2A" 47.16
"AX-89681768" "AX-89681768" "2A" 47.16
"AX-89691864" "AX-89691864" "2A" 47.16
"AX-89694650" "AX-89694650" "2A" 47.16
"AX-89729161" "AX-89729161" "2A" 47.16
"AX-89737515" "AX-89737515" "2A" 47.16
"AX-89768177" "AX-89768177" "2A" 47.16
"AX-89770088" "AX-89770088" "2A" 47.16
"AX-89777382" "AX-89777382" "2A" 47.16
"AX-89411868" "AX-89411868" "2A" 47.16
"AX-89312396" "AX-89312396" "2A" 47.348
"AX-89329858" "AX-89329858" "2A" 47.348
"AX-89337372" "AX-89337372" "2A" 47.348
"AX-89342830" "AX-89342830" "2A" 47.348
"AX-89375836" "AX-89375836" "2A" 47.348
"AX-89396311" "AX-89396311" "2A" 47.348
"AX-89408477" "AX-89408477" "2A" 47.348
"AX-89506369" "AX-89506369" "2A" 47.348
"AX-89513368" "AX-89513368" "2A" 47.348
"AX-89517155" "AX-89517155" "2A" 47.348
"AX-89533549" "AX-89533549" "2A" 47.348
"AX-89548891" "AX-89548891" "2A" 47.348
"AX-89592093" "AX-89592093" "2A" 47.348
"AX-89671901" "AX-89671901" "2A" 47.348
"AX-89713912" "AX-89713912" "2A" 47.348
"AX-89741929" "AX-89741929" "2A" 47.348
"AX-89765792" "AX-89765792" "2A" 47.348
"AX-89765893" "AX-89765893" "2A" 47.348
"AX-89325170" "AX-89325170" "2A" 47.348
"AX-89381831" "AX-89381831" "2A" 47.348
"AX-89390558" "AX-89390558" "2A" 47.348
"AX-89708261" "AX-89708261" "2A" 47.348
"AX-89718114" "AX-89718114" "2A" 47.348
"AX-89731943" "AX-89731943" "2A" 47.348
"AX-89327983" "AX-89327983" "2A" 47.534
"AX-89348780" "AX-89348780" "2A" 47.534
"AX-89349458" "AX-89349458" "2A" 47.534
"AX-89359665" "AX-89359665" "2A" 47.534
"AX-89434851" "AX-89434851" "2A" 47.534
"AX-89493062" "AX-89493062" "2A" 47.534
"AX-89518720" "AX-89518720" "2A" 47.534
"AX-89541500" "AX-89541500" "2A" 47.534
"AX-89545977" "AX-89545977" "2A" 47.534
"AX-89625271" "AX-89625271" "2A" 47.534
"AX-89636048" "AX-89636048" "2A" 47.534
"AX-89645435" "AX-89645435" "2A" 47.534
"AX-89700649" "AX-89700649" "2A" 47.534
"AX-89353321" "AX-89353321" "2A" 47.534
"AX-89766891" "AX-89766891" "2A" 47.534
"AX-89309512" "AX-89309512" "2A" 48.481
"AX-89311327" "AX-89311327" "2A" 48.481
"AX-89312400" "AX-89312400" "2A" 48.481
"AX-89313260" "AX-89313260" "2A" 48.481
"AX-89314107" "AX-89314107" "2A" 48.481
"AX-89315390" "AX-89315390" "2A" 48.481
"AX-89316351" "AX-89316351" "2A" 48.481
"AX-89316441" "AX-89316441" "2A" 48.481
"AX-89317046" "AX-89317046" "2A" 48.481
"AX-89321229" "AX-89321229" "2A" 48.481
"AX-89321255" "AX-89321255" "2A" 48.481
"AX-89322096" "AX-89322096" "2A" 48.481
"AX-89324990" "AX-89324990" "2A" 48.481
"AX-89325049" "AX-89325049" "2A" 48.481
"AX-89325824" "AX-89325824" "2A" 48.481
"AX-89325970" "AX-89325970" "2A" 48.481
"AX-89327524" "AX-89327524" "2A" 48.481
"AX-89327885" "AX-89327885" "2A" 48.481
"AX-89328730" "AX-89328730" "2A" 48.481
"AX-89330376" "AX-89330376" "2A" 48.481
"AX-89330469" "AX-89330469" "2A" 48.481
"AX-89331784" "AX-89331784" "2A" 48.481
"AX-89331986" "AX-89331986" "2A" 48.481
"AX-89335194" "AX-89335194" "2A" 48.481
"AX-89335354" "AX-89335354" "2A" 48.481
"AX-89335852" "AX-89335852" "2A" 48.481
"AX-89335954" "AX-89335954" "2A" 48.481
"AX-89336764" "AX-89336764" "2A" 48.481
"AX-89337854" "AX-89337854" "2A" 48.481
"AX-89338035" "AX-89338035" "2A" 48.481
"AX-89339299" "AX-89339299" "2A" 48.481
"AX-89339561" "AX-89339561" "2A" 48.481
"AX-89339804" "AX-89339804" "2A" 48.481
"AX-89340957" "AX-89340957" "2A" 48.481
"AX-89340997" "AX-89340997" "2A" 48.481
"AX-89341113" "AX-89341113" "2A" 48.481
"AX-89342854" "AX-89342854" "2A" 48.481
"AX-89343261" "AX-89343261" "2A" 48.481
"AX-89344847" "AX-89344847" "2A" 48.481
"AX-89345498" "AX-89345498" "2A" 48.481
"AX-89345868" "AX-89345868" "2A" 48.481
"AX-89346766" "AX-89346766" "2A" 48.481
"AX-89346863" "AX-89346863" "2A" 48.481
"AX-89347700" "AX-89347700" "2A" 48.481
"AX-89347967" "AX-89347967" "2A" 48.481
"AX-89348761" "AX-89348761" "2A" 48.481
"AX-89349345" "AX-89349345" "2A" 48.481
"AX-89350487" "AX-89350487" "2A" 48.481
"AX-89351882" "AX-89351882" "2A" 48.481
"AX-89352623" "AX-89352623" "2A" 48.481
"AX-89353162" "AX-89353162" "2A" 48.481
"AX-89353604" "AX-89353604" "2A" 48.481
"AX-89354617" "AX-89354617" "2A" 48.481
"AX-89355407" "AX-89355407" "2A" 48.481
"AX-89356353" "AX-89356353" "2A" 48.481
"AX-89356404" "AX-89356404" "2A" 48.481
"AX-89358833" "AX-89358833" "2A" 48.481
"AX-89360046" "AX-89360046" "2A" 48.481
"AX-89360056" "AX-89360056" "2A" 48.481
"AX-89360951" "AX-89360951" "2A" 48.481
"AX-89362493" "AX-89362493" "2A" 48.481
"AX-89362862" "AX-89362862" "2A" 48.481
"AX-89363417" "AX-89363417" "2A" 48.481
"AX-89364802" "AX-89364802" "2A" 48.481
"AX-89366345" "AX-89366345" "2A" 48.481
"AX-89366431" "AX-89366431" "2A" 48.481
"AX-89366860" "AX-89366860" "2A" 48.481
"AX-89367962" "AX-89367962" "2A" 48.481
"AX-89368873" "AX-89368873" "2A" 48.481
"AX-89369064" "AX-89369064" "2A" 48.481
"AX-89370329" "AX-89370329" "2A" 48.481
"AX-89370475" "AX-89370475" "2A" 48.481
"AX-89371495" "AX-89371495" "2A" 48.481
"AX-89373093" "AX-89373093" "2A" 48.481
"AX-89374081" "AX-89374081" "2A" 48.481
"AX-89374158" "AX-89374158" "2A" 48.481
"AX-89374354" "AX-89374354" "2A" 48.481
"AX-89376271" "AX-89376271" "2A" 48.481
"AX-89377560" "AX-89377560" "2A" 48.481
"AX-89379292" "AX-89379292" "2A" 48.481
"AX-89382748" "AX-89382748" "2A" 48.481
"AX-89382920" "AX-89382920" "2A" 48.481
"AX-89383362" "AX-89383362" "2A" 48.481
"AX-89383680" "AX-89383680" "2A" 48.481
"AX-89383783" "AX-89383783" "2A" 48.481
"AX-89384016" "AX-89384016" "2A" 48.481
"AX-89384796" "AX-89384796" "2A" 48.481
"AX-89388587" "AX-89388587" "2A" 48.481
"AX-89389105" "AX-89389105" "2A" 48.481
"AX-89389246" "AX-89389246" "2A" 48.481
"AX-89389735" "AX-89389735" "2A" 48.481
"AX-89390958" "AX-89390958" "2A" 48.481
"AX-89394260" "AX-89394260" "2A" 48.481
"AX-89394363" "AX-89394363" "2A" 48.481
"AX-89394388" "AX-89394388" "2A" 48.481
"AX-89394595" "AX-89394595" "2A" 48.481
"AX-89394763" "AX-89394763" "2A" 48.481
"AX-89395268" "AX-89395268" "2A" 48.481
"AX-89396459" "AX-89396459" "2A" 48.481
"AX-89396851" "AX-89396851" "2A" 48.481
"AX-89397013" "AX-89397013" "2A" 48.481
"AX-89397082" "AX-89397082" "2A" 48.481
"AX-89400503" "AX-89400503" "2A" 48.481
"AX-89401362" "AX-89401362" "2A" 48.481
"AX-89401607" "AX-89401607" "2A" 48.481
"AX-89401657" "AX-89401657" "2A" 48.481
"AX-89401817" "AX-89401817" "2A" 48.481
"AX-89402374" "AX-89402374" "2A" 48.481
"AX-89403996" "AX-89403996" "2A" 48.481
"AX-89404870" "AX-89404870" "2A" 48.481
"AX-89404920" "AX-89404920" "2A" 48.481
"AX-89405508" "AX-89405508" "2A" 48.481
"AX-89405536" "AX-89405536" "2A" 48.481
"AX-89406563" "AX-89406563" "2A" 48.481
"AX-89406862" "AX-89406862" "2A" 48.481
"AX-89408339" "AX-89408339" "2A" 48.481
"AX-89408992" "AX-89408992" "2A" 48.481
"AX-89409020" "AX-89409020" "2A" 48.481
"AX-89410958" "AX-89410958" "2A" 48.481
"AX-89412526" "AX-89412526" "2A" 48.481
"AX-89412885" "AX-89412885" "2A" 48.481
"AX-89412906" "AX-89412906" "2A" 48.481
"AX-89413936" "AX-89413936" "2A" 48.481
"AX-89414912" "AX-89414912" "2A" 48.481
"AX-89415130" "AX-89415130" "2A" 48.481
"AX-89415830" "AX-89415830" "2A" 48.481
"AX-89415959" "AX-89415959" "2A" 48.481
"AX-89417522" "AX-89417522" "2A" 48.481
"AX-89417913" "AX-89417913" "2A" 48.481
"AX-89418648" "AX-89418648" "2A" 48.481
"AX-89419211" "AX-89419211" "2A" 48.481
"AX-89422400" "AX-89422400" "2A" 48.481
"AX-89423322" "AX-89423322" "2A" 48.481
"AX-89423554" "AX-89423554" "2A" 48.481
"AX-89424635" "AX-89424635" "2A" 48.481
"AX-89426761" "AX-89426761" "2A" 48.481
"AX-89426848" "AX-89426848" "2A" 48.481
"AX-89427386" "AX-89427386" "2A" 48.481
"AX-89428164" "AX-89428164" "2A" 48.481
"AX-89428677" "AX-89428677" "2A" 48.481
"AX-89429512" "AX-89429512" "2A" 48.481
"AX-89431310" "AX-89431310" "2A" 48.481
"AX-89432009" "AX-89432009" "2A" 48.481
"AX-89432476" "AX-89432476" "2A" 48.481
"AX-89433210" "AX-89433210" "2A" 48.481
"AX-89435700" "AX-89435700" "2A" 48.481
"AX-89436283" "AX-89436283" "2A" 48.481
"AX-89436707" "AX-89436707" "2A" 48.481
"AX-89437027" "AX-89437027" "2A" 48.481
"AX-89437704" "AX-89437704" "2A" 48.481
"AX-89440815" "AX-89440815" "2A" 48.481
"AX-89440905" "AX-89440905" "2A" 48.481
"AX-89441195" "AX-89441195" "2A" 48.481
"AX-89442649" "AX-89442649" "2A" 48.481
"AX-89445100" "AX-89445100" "2A" 48.481
"AX-89445290" "AX-89445290" "2A" 48.481
"AX-89446975" "AX-89446975" "2A" 48.481
"AX-89447602" "AX-89447602" "2A" 48.481
"AX-89448056" "AX-89448056" "2A" 48.481
"AX-89449466" "AX-89449466" "2A" 48.481
"AX-89449579" "AX-89449579" "2A" 48.481
"AX-89449583" "AX-89449583" "2A" 48.481
"AX-89449817" "AX-89449817" "2A" 48.481
"AX-89450279" "AX-89450279" "2A" 48.481
"AX-89450318" "AX-89450318" "2A" 48.481
"AX-89451326" "AX-89451326" "2A" 48.481
"AX-89452458" "AX-89452458" "2A" 48.481
"AX-89453407" "AX-89453407" "2A" 48.481
"AX-89456595" "AX-89456595" "2A" 48.481
"AX-89456825" "AX-89456825" "2A" 48.481
"AX-89457286" "AX-89457286" "2A" 48.481
"AX-89457680" "AX-89457680" "2A" 48.481
"AX-89459319" "AX-89459319" "2A" 48.481
"AX-89461502" "AX-89461502" "2A" 48.481
"AX-89462682" "AX-89462682" "2A" 48.481
"AX-89466423" "AX-89466423" "2A" 48.481
"AX-89466465" "AX-89466465" "2A" 48.481
"AX-89467194" "AX-89467194" "2A" 48.481
"AX-89469080" "AX-89469080" "2A" 48.481
"AX-89470378" "AX-89470378" "2A" 48.481
"AX-89470935" "AX-89470935" "2A" 48.481
"AX-89471536" "AX-89471536" "2A" 48.481
"AX-89472018" "AX-89472018" "2A" 48.481
"AX-89472126" "AX-89472126" "2A" 48.481
"AX-89473249" "AX-89473249" "2A" 48.481
"AX-89473805" "AX-89473805" "2A" 48.481
"AX-89474123" "AX-89474123" "2A" 48.481
"AX-89474351" "AX-89474351" "2A" 48.481
"AX-89474830" "AX-89474830" "2A" 48.481
"AX-89476159" "AX-89476159" "2A" 48.481
"AX-89476630" "AX-89476630" "2A" 48.481
"AX-89476756" "AX-89476756" "2A" 48.481
"AX-89476958" "AX-89476958" "2A" 48.481
"AX-89478400" "AX-89478400" "2A" 48.481
"AX-89478687" "AX-89478687" "2A" 48.481
"AX-89480175" "AX-89480175" "2A" 48.481
"AX-89480601" "AX-89480601" "2A" 48.481
"AX-89480743" "AX-89480743" "2A" 48.481
"AX-89482583" "AX-89482583" "2A" 48.481
"AX-89482756" "AX-89482756" "2A" 48.481
"AX-89483121" "AX-89483121" "2A" 48.481
"AX-89483790" "AX-89483790" "2A" 48.481
"AX-89485026" "AX-89485026" "2A" 48.481
"AX-89485698" "AX-89485698" "2A" 48.481
"AX-89485796" "AX-89485796" "2A" 48.481
"AX-89486749" "AX-89486749" "2A" 48.481
"AX-89487430" "AX-89487430" "2A" 48.481
"AX-89487756" "AX-89487756" "2A" 48.481
"AX-89488463" "AX-89488463" "2A" 48.481
"AX-89488900" "AX-89488900" "2A" 48.481
"AX-89490369" "AX-89490369" "2A" 48.481
"AX-89490715" "AX-89490715" "2A" 48.481
"AX-89492778" "AX-89492778" "2A" 48.481
"AX-89492972" "AX-89492972" "2A" 48.481
"AX-89493532" "AX-89493532" "2A" 48.481
"AX-89493573" "AX-89493573" "2A" 48.481
"AX-89493601" "AX-89493601" "2A" 48.481
"AX-89493685" "AX-89493685" "2A" 48.481
"AX-89493708" "AX-89493708" "2A" 48.481
"AX-89494349" "AX-89494349" "2A" 48.481
"AX-89497322" "AX-89497322" "2A" 48.481
"AX-89501264" "AX-89501264" "2A" 48.481
"AX-89501991" "AX-89501991" "2A" 48.481
"AX-89502718" "AX-89502718" "2A" 48.481
"AX-89504381" "AX-89504381" "2A" 48.481
"AX-89505060" "AX-89505060" "2A" 48.481
"AX-89509618" "AX-89509618" "2A" 48.481
"AX-89509934" "AX-89509934" "2A" 48.481
"AX-89510232" "AX-89510232" "2A" 48.481
"AX-89514300" "AX-89514300" "2A" 48.481
"AX-89515146" "AX-89515146" "2A" 48.481
"AX-89515956" "AX-89515956" "2A" 48.481
"AX-89516231" "AX-89516231" "2A" 48.481
"AX-89517036" "AX-89517036" "2A" 48.481
"AX-89517464" "AX-89517464" "2A" 48.481
"AX-89517624" "AX-89517624" "2A" 48.481
"AX-89518109" "AX-89518109" "2A" 48.481
"AX-89519137" "AX-89519137" "2A" 48.481
"AX-89519154" "AX-89519154" "2A" 48.481
"AX-89519238" "AX-89519238" "2A" 48.481
"AX-89519985" "AX-89519985" "2A" 48.481
"AX-89520726" "AX-89520726" "2A" 48.481
"AX-89520788" "AX-89520788" "2A" 48.481
"AX-89521441" "AX-89521441" "2A" 48.481
"AX-89522001" "AX-89522001" "2A" 48.481
"AX-89522130" "AX-89522130" "2A" 48.481
"AX-89522236" "AX-89522236" "2A" 48.481
"AX-89522527" "AX-89522527" "2A" 48.481
"AX-89522759" "AX-89522759" "2A" 48.481
"AX-89523707" "AX-89523707" "2A" 48.481
"AX-89524285" "AX-89524285" "2A" 48.481
"AX-89524719" "AX-89524719" "2A" 48.481
"AX-89525517" "AX-89525517" "2A" 48.481
"AX-89526081" "AX-89526081" "2A" 48.481
"AX-89526103" "AX-89526103" "2A" 48.481
"AX-89527110" "AX-89527110" "2A" 48.481
"AX-89527740" "AX-89527740" "2A" 48.481
"AX-89529998" "AX-89529998" "2A" 48.481
"AX-89531010" "AX-89531010" "2A" 48.481
"AX-89531224" "AX-89531224" "2A" 48.481
"AX-89532104" "AX-89532104" "2A" 48.481
"AX-89532302" "AX-89532302" "2A" 48.481
"AX-89532743" "AX-89532743" "2A" 48.481
"AX-89532951" "AX-89532951" "2A" 48.481
"AX-89534428" "AX-89534428" "2A" 48.481
"AX-89535851" "AX-89535851" "2A" 48.481
"AX-89536614" "AX-89536614" "2A" 48.481
"AX-89537148" "AX-89537148" "2A" 48.481
"AX-89538198" "AX-89538198" "2A" 48.481
"AX-89538680" "AX-89538680" "2A" 48.481
"AX-89539014" "AX-89539014" "2A" 48.481
"AX-89539343" "AX-89539343" "2A" 48.481
"AX-89539642" "AX-89539642" "2A" 48.481
"AX-89539652" "AX-89539652" "2A" 48.481
"AX-89539952" "AX-89539952" "2A" 48.481
"AX-89542149" "AX-89542149" "2A" 48.481
"AX-89542516" "AX-89542516" "2A" 48.481
"AX-89542933" "AX-89542933" "2A" 48.481
"AX-89543399" "AX-89543399" "2A" 48.481
"AX-89543880" "AX-89543880" "2A" 48.481
"AX-89544164" "AX-89544164" "2A" 48.481
"AX-89544740" "AX-89544740" "2A" 48.481
"AX-89545440" "AX-89545440" "2A" 48.481
"AX-89546190" "AX-89546190" "2A" 48.481
"AX-89548645" "AX-89548645" "2A" 48.481
"AX-89548681" "AX-89548681" "2A" 48.481
"AX-89548787" "AX-89548787" "2A" 48.481
"AX-89549501" "AX-89549501" "2A" 48.481
"AX-89549887" "AX-89549887" "2A" 48.481
"AX-89550060" "AX-89550060" "2A" 48.481
"AX-89550454" "AX-89550454" "2A" 48.481
"AX-89551085" "AX-89551085" "2A" 48.481
"AX-89552791" "AX-89552791" "2A" 48.481
"AX-89557811" "AX-89557811" "2A" 48.481
"AX-89557953" "AX-89557953" "2A" 48.481
"AX-89557984" "AX-89557984" "2A" 48.481
"AX-89559137" "AX-89559137" "2A" 48.481
"AX-89559181" "AX-89559181" "2A" 48.481
"AX-89559411" "AX-89559411" "2A" 48.481
"AX-89560179" "AX-89560179" "2A" 48.481
"AX-89560788" "AX-89560788" "2A" 48.481
"AX-89561009" "AX-89561009" "2A" 48.481
"AX-89561285" "AX-89561285" "2A" 48.481
"AX-89561673" "AX-89561673" "2A" 48.481
"AX-89561953" "AX-89561953" "2A" 48.481
"AX-89567024" "AX-89567024" "2A" 48.481
"AX-89567715" "AX-89567715" "2A" 48.481
"AX-89567724" "AX-89567724" "2A" 48.481
"AX-89567991" "AX-89567991" "2A" 48.481
"AX-89570273" "AX-89570273" "2A" 48.481
"AX-89570348" "AX-89570348" "2A" 48.481
"AX-89571300" "AX-89571300" "2A" 48.481
"AX-89571791" "AX-89571791" "2A" 48.481
"AX-89572416" "AX-89572416" "2A" 48.481
"AX-89572899" "AX-89572899" "2A" 48.481
"AX-89573663" "AX-89573663" "2A" 48.481
"AX-89574742" "AX-89574742" "2A" 48.481
"AX-89575386" "AX-89575386" "2A" 48.481
"AX-89576929" "AX-89576929" "2A" 48.481
"AX-89577835" "AX-89577835" "2A" 48.481
"AX-89577902" "AX-89577902" "2A" 48.481
"AX-89578970" "AX-89578970" "2A" 48.481
"AX-89579861" "AX-89579861" "2A" 48.481
"AX-89579945" "AX-89579945" "2A" 48.481
"AX-89580857" "AX-89580857" "2A" 48.481
"AX-89582052" "AX-89582052" "2A" 48.481
"AX-89582962" "AX-89582962" "2A" 48.481
"AX-89584139" "AX-89584139" "2A" 48.481
"AX-89584144" "AX-89584144" "2A" 48.481
"AX-89585060" "AX-89585060" "2A" 48.481
"AX-89585177" "AX-89585177" "2A" 48.481
"AX-89586332" "AX-89586332" "2A" 48.481
"AX-89587825" "AX-89587825" "2A" 48.481
"AX-89588002" "AX-89588002" "2A" 48.481
"AX-89588363" "AX-89588363" "2A" 48.481
"AX-89589153" "AX-89589153" "2A" 48.481
"AX-89589477" "AX-89589477" "2A" 48.481
"AX-89589573" "AX-89589573" "2A" 48.481
"AX-89590168" "AX-89590168" "2A" 48.481
"AX-89590953" "AX-89590953" "2A" 48.481
"AX-89593043" "AX-89593043" "2A" 48.481
"AX-89593455" "AX-89593455" "2A" 48.481
"AX-89595951" "AX-89595951" "2A" 48.481
"AX-89597284" "AX-89597284" "2A" 48.481
"AX-89597322" "AX-89597322" "2A" 48.481
"AX-89597459" "AX-89597459" "2A" 48.481
"AX-89597901" "AX-89597901" "2A" 48.481
"AX-89598438" "AX-89598438" "2A" 48.481
"AX-89599403" "AX-89599403" "2A" 48.481
"AX-89599437" "AX-89599437" "2A" 48.481
"AX-89600043" "AX-89600043" "2A" 48.481
"AX-89600673" "AX-89600673" "2A" 48.481
"AX-89601296" "AX-89601296" "2A" 48.481
"AX-89602723" "AX-89602723" "2A" 48.481
"AX-89603137" "AX-89603137" "2A" 48.481
"AX-89603139" "AX-89603139" "2A" 48.481
"AX-89603245" "AX-89603245" "2A" 48.481
"AX-89604151" "AX-89604151" "2A" 48.481
"AX-89606481" "AX-89606481" "2A" 48.481
"AX-89606574" "AX-89606574" "2A" 48.481
"AX-89606737" "AX-89606737" "2A" 48.481
"AX-89609102" "AX-89609102" "2A" 48.481
"AX-89609137" "AX-89609137" "2A" 48.481
"AX-89609463" "AX-89609463" "2A" 48.481
"AX-89611838" "AX-89611838" "2A" 48.481
"AX-89615413" "AX-89615413" "2A" 48.481
"AX-89617928" "AX-89617928" "2A" 48.481
"AX-89618768" "AX-89618768" "2A" 48.481
"AX-89619985" "AX-89619985" "2A" 48.481
"AX-89620366" "AX-89620366" "2A" 48.481
"AX-89620937" "AX-89620937" "2A" 48.481
"AX-89621003" "AX-89621003" "2A" 48.481
"AX-89621100" "AX-89621100" "2A" 48.481
"AX-89623968" "AX-89623968" "2A" 48.481
"AX-89624204" "AX-89624204" "2A" 48.481
"AX-89625386" "AX-89625386" "2A" 48.481
"AX-89625821" "AX-89625821" "2A" 48.481
"AX-89626101" "AX-89626101" "2A" 48.481
"AX-89626306" "AX-89626306" "2A" 48.481
"AX-89627054" "AX-89627054" "2A" 48.481
"AX-89628330" "AX-89628330" "2A" 48.481
"AX-89628883" "AX-89628883" "2A" 48.481
"AX-89633722" "AX-89633722" "2A" 48.481
"AX-89637124" "AX-89637124" "2A" 48.481
"AX-89638367" "AX-89638367" "2A" 48.481
"AX-89638647" "AX-89638647" "2A" 48.481
"AX-89639085" "AX-89639085" "2A" 48.481
"AX-89640205" "AX-89640205" "2A" 48.481
"AX-89641297" "AX-89641297" "2A" 48.481
"AX-89641395" "AX-89641395" "2A" 48.481
"AX-89641454" "AX-89641454" "2A" 48.481
"AX-89642246" "AX-89642246" "2A" 48.481
"AX-89642768" "AX-89642768" "2A" 48.481
"AX-89643360" "AX-89643360" "2A" 48.481
"AX-89645654" "AX-89645654" "2A" 48.481
"AX-89646675" "AX-89646675" "2A" 48.481
"AX-89647812" "AX-89647812" "2A" 48.481
"AX-89648977" "AX-89648977" "2A" 48.481
"AX-89649129" "AX-89649129" "2A" 48.481
"AX-89650032" "AX-89650032" "2A" 48.481
"AX-89655444" "AX-89655444" "2A" 48.481
"AX-89656303" "AX-89656303" "2A" 48.481
"AX-89658229" "AX-89658229" "2A" 48.481
"AX-89659208" "AX-89659208" "2A" 48.481
"AX-89659257" "AX-89659257" "2A" 48.481
"AX-89659296" "AX-89659296" "2A" 48.481
"AX-89661054" "AX-89661054" "2A" 48.481
"AX-89661496" "AX-89661496" "2A" 48.481
"AX-89662929" "AX-89662929" "2A" 48.481
"AX-89663758" "AX-89663758" "2A" 48.481
"AX-89664144" "AX-89664144" "2A" 48.481
"AX-89665850" "AX-89665850" "2A" 48.481
"AX-89667555" "AX-89667555" "2A" 48.481
"AX-89667673" "AX-89667673" "2A" 48.481
"AX-89667981" "AX-89667981" "2A" 48.481
"AX-89669143" "AX-89669143" "2A" 48.481
"AX-89670196" "AX-89670196" "2A" 48.481
"AX-89671659" "AX-89671659" "2A" 48.481
"AX-89671937" "AX-89671937" "2A" 48.481
"AX-89672566" "AX-89672566" "2A" 48.481
"AX-89672972" "AX-89672972" "2A" 48.481
"AX-89673032" "AX-89673032" "2A" 48.481
"AX-89674732" "AX-89674732" "2A" 48.481
"AX-89675425" "AX-89675425" "2A" 48.481
"AX-89676666" "AX-89676666" "2A" 48.481
"AX-89677580" "AX-89677580" "2A" 48.481
"AX-89678560" "AX-89678560" "2A" 48.481
"AX-89680650" "AX-89680650" "2A" 48.481
"AX-89683964" "AX-89683964" "2A" 48.481
"AX-89684068" "AX-89684068" "2A" 48.481
"AX-89684344" "AX-89684344" "2A" 48.481
"AX-89684447" "AX-89684447" "2A" 48.481
"AX-89684512" "AX-89684512" "2A" 48.481
"AX-89684538" "AX-89684538" "2A" 48.481
"AX-89686642" "AX-89686642" "2A" 48.481
"AX-89687728" "AX-89687728" "2A" 48.481
"AX-89688731" "AX-89688731" "2A" 48.481
"AX-89688911" "AX-89688911" "2A" 48.481
"AX-89689354" "AX-89689354" "2A" 48.481
"AX-89689384" "AX-89689384" "2A" 48.481
"AX-89690997" "AX-89690997" "2A" 48.481
"AX-89691015" "AX-89691015" "2A" 48.481
"AX-89691036" "AX-89691036" "2A" 48.481
"AX-89691112" "AX-89691112" "2A" 48.481
"AX-89692638" "AX-89692638" "2A" 48.481
"AX-89692849" "AX-89692849" "2A" 48.481
"AX-89693029" "AX-89693029" "2A" 48.481
"AX-89693811" "AX-89693811" "2A" 48.481
"AX-89693963" "AX-89693963" "2A" 48.481
"AX-89697189" "AX-89697189" "2A" 48.481
"AX-89698701" "AX-89698701" "2A" 48.481
"AX-89699352" "AX-89699352" "2A" 48.481
"AX-89701071" "AX-89701071" "2A" 48.481
"AX-89701347" "AX-89701347" "2A" 48.481
"AX-89701400" "AX-89701400" "2A" 48.481
"AX-89701430" "AX-89701430" "2A" 48.481
"AX-89702681" "AX-89702681" "2A" 48.481
"AX-89703040" "AX-89703040" "2A" 48.481
"AX-89703757" "AX-89703757" "2A" 48.481
"AX-89704255" "AX-89704255" "2A" 48.481
"AX-89706849" "AX-89706849" "2A" 48.481
"AX-89708921" "AX-89708921" "2A" 48.481
"AX-89709080" "AX-89709080" "2A" 48.481
"AX-89711500" "AX-89711500" "2A" 48.481
"AX-89712126" "AX-89712126" "2A" 48.481
"AX-89712828" "AX-89712828" "2A" 48.481
"AX-89713456" "AX-89713456" "2A" 48.481
"AX-89714421" "AX-89714421" "2A" 48.481
"AX-89715355" "AX-89715355" "2A" 48.481
"AX-89715884" "AX-89715884" "2A" 48.481
"AX-89716138" "AX-89716138" "2A" 48.481
"AX-89717095" "AX-89717095" "2A" 48.481
"AX-89717700" "AX-89717700" "2A" 48.481
"AX-89717721" "AX-89717721" "2A" 48.481
"AX-89718401" "AX-89718401" "2A" 48.481
"AX-89719572" "AX-89719572" "2A" 48.481
"AX-89721247" "AX-89721247" "2A" 48.481
"AX-89721258" "AX-89721258" "2A" 48.481
"AX-89722408" "AX-89722408" "2A" 48.481
"AX-89723307" "AX-89723307" "2A" 48.481
"AX-89723741" "AX-89723741" "2A" 48.481
"AX-89724160" "AX-89724160" "2A" 48.481
"AX-89725300" "AX-89725300" "2A" 48.481
"AX-89725646" "AX-89725646" "2A" 48.481
"AX-89725869" "AX-89725869" "2A" 48.481
"AX-89727171" "AX-89727171" "2A" 48.481
"AX-89727519" "AX-89727519" "2A" 48.481
"AX-89727704" "AX-89727704" "2A" 48.481
"AX-89729272" "AX-89729272" "2A" 48.481
"AX-89730083" "AX-89730083" "2A" 48.481
"AX-89730872" "AX-89730872" "2A" 48.481
"AX-89732299" "AX-89732299" "2A" 48.481
"AX-89732373" "AX-89732373" "2A" 48.481
"AX-89734770" "AX-89734770" "2A" 48.481
"AX-89735752" "AX-89735752" "2A" 48.481
"AX-89736280" "AX-89736280" "2A" 48.481
"AX-89737055" "AX-89737055" "2A" 48.481
"AX-89737582" "AX-89737582" "2A" 48.481
"AX-89739701" "AX-89739701" "2A" 48.481
"AX-89740959" "AX-89740959" "2A" 48.481
"AX-89741342" "AX-89741342" "2A" 48.481
"AX-89741432" "AX-89741432" "2A" 48.481
"AX-89741721" "AX-89741721" "2A" 48.481
"AX-89744295" "AX-89744295" "2A" 48.481
"AX-89744617" "AX-89744617" "2A" 48.481
"AX-89747743" "AX-89747743" "2A" 48.481
"AX-89748194" "AX-89748194" "2A" 48.481
"AX-89749852" "AX-89749852" "2A" 48.481
"AX-89750045" "AX-89750045" "2A" 48.481
"AX-89751470" "AX-89751470" "2A" 48.481
"AX-89751663" "AX-89751663" "2A" 48.481
"AX-89751704" "AX-89751704" "2A" 48.481
"AX-89751948" "AX-89751948" "2A" 48.481
"AX-89755564" "AX-89755564" "2A" 48.481
"AX-89756113" "AX-89756113" "2A" 48.481
"AX-89757319" "AX-89757319" "2A" 48.481
"AX-89757414" "AX-89757414" "2A" 48.481
"AX-89759467" "AX-89759467" "2A" 48.481
"AX-89760383" "AX-89760383" "2A" 48.481
"AX-89760464" "AX-89760464" "2A" 48.481
"AX-89760584" "AX-89760584" "2A" 48.481
"AX-89761086" "AX-89761086" "2A" 48.481
"AX-89763042" "AX-89763042" "2A" 48.481
"AX-89763231" "AX-89763231" "2A" 48.481
"AX-89764716" "AX-89764716" "2A" 48.481
"AX-89765164" "AX-89765164" "2A" 48.481
"AX-89765476" "AX-89765476" "2A" 48.481
"AX-89766827" "AX-89766827" "2A" 48.481
"AX-89767208" "AX-89767208" "2A" 48.481
"AX-89767886" "AX-89767886" "2A" 48.481
"AX-89768263" "AX-89768263" "2A" 48.481
"AX-89768385" "AX-89768385" "2A" 48.481
"AX-89768484" "AX-89768484" "2A" 48.481
"AX-89768568" "AX-89768568" "2A" 48.481
"AX-89768605" "AX-89768605" "2A" 48.481
"AX-89768680" "AX-89768680" "2A" 48.481
"AX-89768827" "AX-89768827" "2A" 48.481
"AX-89769071" "AX-89769071" "2A" 48.481
"AX-89769456" "AX-89769456" "2A" 48.481
"AX-89769550" "AX-89769550" "2A" 48.481
"AX-89770083" "AX-89770083" "2A" 48.481
"AX-89770646" "AX-89770646" "2A" 48.481
"AX-89771656" "AX-89771656" "2A" 48.481
"AX-89771922" "AX-89771922" "2A" 48.481
"AX-89772554" "AX-89772554" "2A" 48.481
"AX-89773064" "AX-89773064" "2A" 48.481
"AX-89774358" "AX-89774358" "2A" 48.481
"AX-89774985" "AX-89774985" "2A" 48.481
"AX-89776160" "AX-89776160" "2A" 48.481
"AX-89776248" "AX-89776248" "2A" 48.481
"AX-89776577" "AX-89776577" "2A" 48.481
"AX-89777078" "AX-89777078" "2A" 48.481
"AX-89778067" "AX-89778067" "2A" 48.481
"AX-89310129" "AX-89310129" "2A" 48.481
"AX-89310184" "AX-89310184" "2A" 48.481
"AX-89314026" "AX-89314026" "2A" 48.481
"AX-89317579" "AX-89317579" "2A" 48.481
"AX-89319825" "AX-89319825" "2A" 48.481
"AX-89323140" "AX-89323140" "2A" 48.481
"AX-89323657" "AX-89323657" "2A" 48.481
"AX-89331640" "AX-89331640" "2A" 48.481
"AX-89332027" "AX-89332027" "2A" 48.481
"AX-89347315" "AX-89347315" "2A" 48.481
"AX-89354363" "AX-89354363" "2A" 48.481
"AX-89355849" "AX-89355849" "2A" 48.481
"AX-89359618" "AX-89359618" "2A" 48.481
"AX-89360727" "AX-89360727" "2A" 48.481
"AX-89361679" "AX-89361679" "2A" 48.481
"AX-89388353" "AX-89388353" "2A" 48.481
"AX-89390794" "AX-89390794" "2A" 48.481
"AX-89393371" "AX-89393371" "2A" 48.481
"AX-89393882" "AX-89393882" "2A" 48.481
"AX-89405857" "AX-89405857" "2A" 48.481
"AX-89409811" "AX-89409811" "2A" 48.481
"AX-89414904" "AX-89414904" "2A" 48.481
"AX-89417464" "AX-89417464" "2A" 48.481
"AX-89425714" "AX-89425714" "2A" 48.481
"AX-89426529" "AX-89426529" "2A" 48.481
"AX-89426823" "AX-89426823" "2A" 48.481
"AX-89436389" "AX-89436389" "2A" 48.481
"AX-89436629" "AX-89436629" "2A" 48.481
"AX-89437324" "AX-89437324" "2A" 48.481
"AX-89454602" "AX-89454602" "2A" 48.481
"AX-89455018" "AX-89455018" "2A" 48.481
"AX-89457981" "AX-89457981" "2A" 48.481
"AX-89460092" "AX-89460092" "2A" 48.481
"AX-89485595" "AX-89485595" "2A" 48.481
"AX-89504995" "AX-89504995" "2A" 48.481
"AX-89505213" "AX-89505213" "2A" 48.481
"AX-89508445" "AX-89508445" "2A" 48.481
"AX-89512834" "AX-89512834" "2A" 48.481
"AX-89523818" "AX-89523818" "2A" 48.481
"AX-89525463" "AX-89525463" "2A" 48.481
"AX-89525681" "AX-89525681" "2A" 48.481
"AX-89532175" "AX-89532175" "2A" 48.481
"AX-89534481" "AX-89534481" "2A" 48.481
"AX-89537657" "AX-89537657" "2A" 48.481
"AX-89539697" "AX-89539697" "2A" 48.481
"AX-89545810" "AX-89545810" "2A" 48.481
"AX-89548697" "AX-89548697" "2A" 48.481
"AX-89559262" "AX-89559262" "2A" 48.481
"AX-89559417" "AX-89559417" "2A" 48.481
"AX-89561596" "AX-89561596" "2A" 48.481
"AX-89571764" "AX-89571764" "2A" 48.481
"AX-89576685" "AX-89576685" "2A" 48.481
"AX-89578106" "AX-89578106" "2A" 48.481
"AX-89582280" "AX-89582280" "2A" 48.481
"AX-89583344" "AX-89583344" "2A" 48.481
"AX-89584146" "AX-89584146" "2A" 48.481
"AX-89585232" "AX-89585232" "2A" 48.481
"AX-89588130" "AX-89588130" "2A" 48.481
"AX-89593027" "AX-89593027" "2A" 48.481
"AX-89599444" "AX-89599444" "2A" 48.481
"AX-89605887" "AX-89605887" "2A" 48.481
"AX-89608223" "AX-89608223" "2A" 48.481
"AX-89609731" "AX-89609731" "2A" 48.481
"AX-89615692" "AX-89615692" "2A" 48.481
"AX-89629581" "AX-89629581" "2A" 48.481
"AX-89638683" "AX-89638683" "2A" 48.481
"AX-89643476" "AX-89643476" "2A" 48.481
"AX-89652760" "AX-89652760" "2A" 48.481
"AX-89659821" "AX-89659821" "2A" 48.481
"AX-89660386" "AX-89660386" "2A" 48.481
"AX-89672514" "AX-89672514" "2A" 48.481
"AX-89673457" "AX-89673457" "2A" 48.481
"AX-89674828" "AX-89674828" "2A" 48.481
"AX-89675118" "AX-89675118" "2A" 48.481
"AX-89685553" "AX-89685553" "2A" 48.481
"AX-89690196" "AX-89690196" "2A" 48.481
"AX-89691240" "AX-89691240" "2A" 48.481
"AX-89692380" "AX-89692380" "2A" 48.481
"AX-89695276" "AX-89695276" "2A" 48.481
"AX-89702053" "AX-89702053" "2A" 48.481
"AX-89706175" "AX-89706175" "2A" 48.481
"AX-89707193" "AX-89707193" "2A" 48.481
"AX-89709741" "AX-89709741" "2A" 48.481
"AX-89713842" "AX-89713842" "2A" 48.481
"AX-89719182" "AX-89719182" "2A" 48.481
"AX-89719495" "AX-89719495" "2A" 48.481
"AX-89727228" "AX-89727228" "2A" 48.481
"AX-89731161" "AX-89731161" "2A" 48.481
"AX-89734353" "AX-89734353" "2A" 48.481
"AX-89736971" "AX-89736971" "2A" 48.481
"AX-89742550" "AX-89742550" "2A" 48.481
"AX-89760195" "AX-89760195" "2A" 48.481
"AX-89760688" "AX-89760688" "2A" 48.481
"AX-89761335" "AX-89761335" "2A" 48.481
"AX-89313456" "AX-89313456" "2A" 49.243
"AX-89330706" "AX-89330706" "2A" 49.243
"AX-89333228" "AX-89333228" "2A" 49.243
"AX-89338333" "AX-89338333" "2A" 49.243
"AX-89358997" "AX-89358997" "2A" 49.243
"AX-89362554" "AX-89362554" "2A" 49.243
"AX-89367041" "AX-89367041" "2A" 49.243
"AX-89371395" "AX-89371395" "2A" 49.243
"AX-89376099" "AX-89376099" "2A" 49.243
"AX-89391277" "AX-89391277" "2A" 49.243
"AX-89398481" "AX-89398481" "2A" 49.243
"AX-89420536" "AX-89420536" "2A" 49.243
"AX-89450552" "AX-89450552" "2A" 49.243
"AX-89453435" "AX-89453435" "2A" 49.243
"AX-89456840" "AX-89456840" "2A" 49.243
"AX-89457366" "AX-89457366" "2A" 49.243
"AX-89476892" "AX-89476892" "2A" 49.243
"AX-89503482" "AX-89503482" "2A" 49.243
"AX-89518197" "AX-89518197" "2A" 49.243
"AX-89583439" "AX-89583439" "2A" 49.243
"AX-89600159" "AX-89600159" "2A" 49.243
"AX-89601676" "AX-89601676" "2A" 49.243
"AX-89610398" "AX-89610398" "2A" 49.243
"AX-89626918" "AX-89626918" "2A" 49.243
"AX-89636539" "AX-89636539" "2A" 49.243
"AX-89638805" "AX-89638805" "2A" 49.243
"AX-89651659" "AX-89651659" "2A" 49.243
"AX-89663231" "AX-89663231" "2A" 49.243
"AX-89691790" "AX-89691790" "2A" 49.243
"AX-89698713" "AX-89698713" "2A" 49.243
"AX-89736152" "AX-89736152" "2A" 49.243
"AX-89739807" "AX-89739807" "2A" 49.243
"AX-89762754" "AX-89762754" "2A" 49.243
"AX-89634176" "AX-89634176" "2A" 49.243
"AX-89753064" "AX-89753064" "2A" 49.243
"AX-89762076" "AX-89762076" "2A" 49.243
"AX-89312990" "AX-89312990" "2A" 49.804
"AX-89318322" "AX-89318322" "2A" 49.804
"AX-89323098" "AX-89323098" "2A" 49.804
"AX-89331664" "AX-89331664" "2A" 49.804
"AX-89336944" "AX-89336944" "2A" 49.804
"AX-89341125" "AX-89341125" "2A" 49.804
"AX-89348463" "AX-89348463" "2A" 49.804
"AX-89368390" "AX-89368390" "2A" 49.804
"AX-89369429" "AX-89369429" "2A" 49.804
"AX-89391480" "AX-89391480" "2A" 49.804
"AX-89392733" "AX-89392733" "2A" 49.804
"AX-89399237" "AX-89399237" "2A" 49.804
"AX-89406992" "AX-89406992" "2A" 49.804
"AX-89427548" "AX-89427548" "2A" 49.804
"AX-89431039" "AX-89431039" "2A" 49.804
"AX-89431712" "AX-89431712" "2A" 49.804
"AX-89440033" "AX-89440033" "2A" 49.804
"AX-89448663" "AX-89448663" "2A" 49.804
"AX-89451660" "AX-89451660" "2A" 49.804
"AX-89452573" "AX-89452573" "2A" 49.804
"AX-89456234" "AX-89456234" "2A" 49.804
"AX-89456474" "AX-89456474" "2A" 49.804
"AX-89468229" "AX-89468229" "2A" 49.804
"AX-89475721" "AX-89475721" "2A" 49.804
"AX-89500632" "AX-89500632" "2A" 49.804
"AX-89502471" "AX-89502471" "2A" 49.804
"AX-89514736" "AX-89514736" "2A" 49.804
"AX-89537185" "AX-89537185" "2A" 49.804
"AX-89544378" "AX-89544378" "2A" 49.804
"AX-89544991" "AX-89544991" "2A" 49.804
"AX-89546724" "AX-89546724" "2A" 49.804
"AX-89548287" "AX-89548287" "2A" 49.804
"AX-89553076" "AX-89553076" "2A" 49.804
"AX-89554700" "AX-89554700" "2A" 49.804
"AX-89556130" "AX-89556130" "2A" 49.804
"AX-89559198" "AX-89559198" "2A" 49.804
"AX-89560207" "AX-89560207" "2A" 49.804
"AX-89560894" "AX-89560894" "2A" 49.804
"AX-89563947" "AX-89563947" "2A" 49.804
"AX-89572725" "AX-89572725" "2A" 49.804
"AX-89573498" "AX-89573498" "2A" 49.804
"AX-89583931" "AX-89583931" "2A" 49.804
"AX-89587304" "AX-89587304" "2A" 49.804
"AX-89592501" "AX-89592501" "2A" 49.804
"AX-89597493" "AX-89597493" "2A" 49.804
"AX-89602630" "AX-89602630" "2A" 49.804
"AX-89609777" "AX-89609777" "2A" 49.804
"AX-89610642" "AX-89610642" "2A" 49.804
"AX-89615980" "AX-89615980" "2A" 49.804
"AX-89620676" "AX-89620676" "2A" 49.804
"AX-89624647" "AX-89624647" "2A" 49.804
"AX-89625811" "AX-89625811" "2A" 49.804
"AX-89629971" "AX-89629971" "2A" 49.804
"AX-89630034" "AX-89630034" "2A" 49.804
"AX-89634908" "AX-89634908" "2A" 49.804
"AX-89665022" "AX-89665022" "2A" 49.804
"AX-89682753" "AX-89682753" "2A" 49.804
"AX-89687497" "AX-89687497" "2A" 49.804
"AX-89688422" "AX-89688422" "2A" 49.804
"AX-89704296" "AX-89704296" "2A" 49.804
"AX-89723105" "AX-89723105" "2A" 49.804
"AX-89725804" "AX-89725804" "2A" 49.804
"AX-89730291" "AX-89730291" "2A" 49.804
"AX-89734463" "AX-89734463" "2A" 49.804
"AX-89738936" "AX-89738936" "2A" 49.804
"AX-89740473" "AX-89740473" "2A" 49.804
"AX-89751901" "AX-89751901" "2A" 49.804
"AX-89753930" "AX-89753930" "2A" 49.804
"AX-89762500" "AX-89762500" "2A" 49.804
"AX-89771065" "AX-89771065" "2A" 49.804
"AX-89771558" "AX-89771558" "2A" 49.804
"AX-89773734" "AX-89773734" "2A" 49.804
"AX-89326494" "AX-89326494" "2A" 49.804
"AX-89623031" "AX-89623031" "2A" 49.804
"AX-89655826" "AX-89655826" "2A" 49.804
"AX-89660098" "AX-89660098" "2A" 49.804
"AX-89673893" "AX-89673893" "2A" 49.804
"AX-89749682" "AX-89749682" "2A" 49.804
"AX-89310886" "AX-89310886" "2A" 49.989
"AX-89311412" "AX-89311412" "2A" 49.989
"AX-89311505" "AX-89311505" "2A" 49.989
"AX-89315501" "AX-89315501" "2A" 49.989
"AX-89322063" "AX-89322063" "2A" 49.989
"AX-89323902" "AX-89323902" "2A" 49.989
"AX-89324010" "AX-89324010" "2A" 49.989
"AX-89327215" "AX-89327215" "2A" 49.989
"AX-89335184" "AX-89335184" "2A" 49.989
"AX-89345580" "AX-89345580" "2A" 49.989
"AX-89371540" "AX-89371540" "2A" 49.989
"AX-89371694" "AX-89371694" "2A" 49.989
"AX-89388268" "AX-89388268" "2A" 49.989
"AX-89401142" "AX-89401142" "2A" 49.989
"AX-89411972" "AX-89411972" "2A" 49.989
"AX-89416982" "AX-89416982" "2A" 49.989
"AX-89418536" "AX-89418536" "2A" 49.989
"AX-89424969" "AX-89424969" "2A" 49.989
"AX-89442556" "AX-89442556" "2A" 49.989
"AX-89452481" "AX-89452481" "2A" 49.989
"AX-89463418" "AX-89463418" "2A" 49.989
"AX-89468021" "AX-89468021" "2A" 49.989
"AX-89468295" "AX-89468295" "2A" 49.989
"AX-89473052" "AX-89473052" "2A" 49.989
"AX-89474980" "AX-89474980" "2A" 49.989
"AX-89479720" "AX-89479720" "2A" 49.989
"AX-89489718" "AX-89489718" "2A" 49.989
"AX-89495891" "AX-89495891" "2A" 49.989
"AX-89501060" "AX-89501060" "2A" 49.989
"AX-89504090" "AX-89504090" "2A" 49.989
"AX-89509268" "AX-89509268" "2A" 49.989
"AX-89512314" "AX-89512314" "2A" 49.989
"AX-89515701" "AX-89515701" "2A" 49.989
"AX-89527333" "AX-89527333" "2A" 49.989
"AX-89531280" "AX-89531280" "2A" 49.989
"AX-89531560" "AX-89531560" "2A" 49.989
"AX-89532766" "AX-89532766" "2A" 49.989
"AX-89540673" "AX-89540673" "2A" 49.989
"AX-89547049" "AX-89547049" "2A" 49.989
"AX-89549312" "AX-89549312" "2A" 49.989
"AX-89559921" "AX-89559921" "2A" 49.989
"AX-89568158" "AX-89568158" "2A" 49.989
"AX-89578954" "AX-89578954" "2A" 49.989
"AX-89587334" "AX-89587334" "2A" 49.989
"AX-89590450" "AX-89590450" "2A" 49.989
"AX-89591659" "AX-89591659" "2A" 49.989
"AX-89593589" "AX-89593589" "2A" 49.989
"AX-89611907" "AX-89611907" "2A" 49.989
"AX-89614134" "AX-89614134" "2A" 49.989
"AX-89620260" "AX-89620260" "2A" 49.989
"AX-89645645" "AX-89645645" "2A" 49.989
"AX-89646638" "AX-89646638" "2A" 49.989
"AX-89647948" "AX-89647948" "2A" 49.989
"AX-89652894" "AX-89652894" "2A" 49.989
"AX-89653542" "AX-89653542" "2A" 49.989
"AX-89656501" "AX-89656501" "2A" 49.989
"AX-89667060" "AX-89667060" "2A" 49.989
"AX-89670038" "AX-89670038" "2A" 49.989
"AX-89677579" "AX-89677579" "2A" 49.989
"AX-89679121" "AX-89679121" "2A" 49.989
"AX-89680222" "AX-89680222" "2A" 49.989
"AX-89681857" "AX-89681857" "2A" 49.989
"AX-89682236" "AX-89682236" "2A" 49.989
"AX-89685530" "AX-89685530" "2A" 49.989
"AX-89692703" "AX-89692703" "2A" 49.989
"AX-89693539" "AX-89693539" "2A" 49.989
"AX-89693934" "AX-89693934" "2A" 49.989
"AX-89696276" "AX-89696276" "2A" 49.989
"AX-89696493" "AX-89696493" "2A" 49.989
"AX-89701203" "AX-89701203" "2A" 49.989
"AX-89703734" "AX-89703734" "2A" 49.989
"AX-89706370" "AX-89706370" "2A" 49.989
"AX-89716521" "AX-89716521" "2A" 49.989
"AX-89718432" "AX-89718432" "2A" 49.989
"AX-89721353" "AX-89721353" "2A" 49.989
"AX-89726730" "AX-89726730" "2A" 49.989
"AX-89734130" "AX-89734130" "2A" 49.989
"AX-89734215" "AX-89734215" "2A" 49.989
"AX-89746145" "AX-89746145" "2A" 49.989
"AX-89746295" "AX-89746295" "2A" 49.989
"AX-89752904" "AX-89752904" "2A" 49.989
"AX-89753758" "AX-89753758" "2A" 49.989
"AX-89753814" "AX-89753814" "2A" 49.989
"AX-89754385" "AX-89754385" "2A" 49.989
"AX-89756761" "AX-89756761" "2A" 49.989
"AX-89763394" "AX-89763394" "2A" 49.989
"AX-89764793" "AX-89764793" "2A" 49.989
"AX-89766334" "AX-89766334" "2A" 49.989
"AX-89768268" "AX-89768268" "2A" 49.989
"AX-89777453" "AX-89777453" "2A" 49.989
"AX-89399603" "AX-89399603" "2A" 49.989
"AX-89442436" "AX-89442436" "2A" 49.989
"AX-89479545" "AX-89479545" "2A" 49.989
"AX-89525063" "AX-89525063" "2A" 49.989
"AX-89325453" "AX-89325453" "2A" 50.174
"AX-89347728" "AX-89347728" "2A" 50.174
"AX-89360477" "AX-89360477" "2A" 50.174
"AX-89362206" "AX-89362206" "2A" 50.174
"AX-89364676" "AX-89364676" "2A" 50.174
"AX-89369435" "AX-89369435" "2A" 50.174
"AX-89382017" "AX-89382017" "2A" 50.174
"AX-89386413" "AX-89386413" "2A" 50.174
"AX-89388551" "AX-89388551" "2A" 50.174
"AX-89396641" "AX-89396641" "2A" 50.174
"AX-89404128" "AX-89404128" "2A" 50.174
"AX-89405278" "AX-89405278" "2A" 50.174
"AX-89407579" "AX-89407579" "2A" 50.174
"AX-89410025" "AX-89410025" "2A" 50.174
"AX-89417020" "AX-89417020" "2A" 50.174
"AX-89441509" "AX-89441509" "2A" 50.174
"AX-89456187" "AX-89456187" "2A" 50.174
"AX-89473697" "AX-89473697" "2A" 50.174
"AX-89474441" "AX-89474441" "2A" 50.174
"AX-89477951" "AX-89477951" "2A" 50.174
"AX-89490181" "AX-89490181" "2A" 50.174
"AX-89493937" "AX-89493937" "2A" 50.174
"AX-89494596" "AX-89494596" "2A" 50.174
"AX-89494754" "AX-89494754" "2A" 50.174
"AX-89499959" "AX-89499959" "2A" 50.174
"AX-89505120" "AX-89505120" "2A" 50.174
"AX-89513858" "AX-89513858" "2A" 50.174
"AX-89521426" "AX-89521426" "2A" 50.174
"AX-89529324" "AX-89529324" "2A" 50.174
"AX-89533555" "AX-89533555" "2A" 50.174
"AX-89539029" "AX-89539029" "2A" 50.174
"AX-89582385" "AX-89582385" "2A" 50.174
"AX-89586602" "AX-89586602" "2A" 50.174
"AX-89601071" "AX-89601071" "2A" 50.174
"AX-89606256" "AX-89606256" "2A" 50.174
"AX-89626944" "AX-89626944" "2A" 50.174
"AX-89634971" "AX-89634971" "2A" 50.174
"AX-89636220" "AX-89636220" "2A" 50.174
"AX-89636741" "AX-89636741" "2A" 50.174
"AX-89647723" "AX-89647723" "2A" 50.174
"AX-89653727" "AX-89653727" "2A" 50.174
"AX-89663246" "AX-89663246" "2A" 50.174
"AX-89675051" "AX-89675051" "2A" 50.174
"AX-89678514" "AX-89678514" "2A" 50.174
"AX-89681238" "AX-89681238" "2A" 50.174
"AX-89683033" "AX-89683033" "2A" 50.174
"AX-89694905" "AX-89694905" "2A" 50.174
"AX-89701378" "AX-89701378" "2A" 50.174
"AX-89704354" "AX-89704354" "2A" 50.174
"AX-89720695" "AX-89720695" "2A" 50.174
"AX-89721363" "AX-89721363" "2A" 50.174
"AX-89731358" "AX-89731358" "2A" 50.174
"AX-89733126" "AX-89733126" "2A" 50.174
"AX-89735854" "AX-89735854" "2A" 50.174
"AX-89736123" "AX-89736123" "2A" 50.174
"AX-89763428" "AX-89763428" "2A" 50.174
"AX-89765833" "AX-89765833" "2A" 50.174
"AX-89310894" "AX-89310894" "2A" 50.174
"AX-89311589" "AX-89311589" "2A" 50.174
"AX-89415022" "AX-89415022" "2A" 50.174
"AX-89433130" "AX-89433130" "2A" 50.174
"AX-89479310" "AX-89479310" "2A" 50.174
"AX-89527868" "AX-89527868" "2A" 50.174
"AX-89569063" "AX-89569063" "2A" 50.174
"AX-89613486" "AX-89613486" "2A" 50.174
"AX-89641899" "AX-89641899" "2A" 50.174
"AX-89750057" "AX-89750057" "2A" 50.174
"AX-89762388" "AX-89762388" "2A" 50.174
"AX-89315142" "AX-89315142" "2A" 50.363
"AX-89555297" "AX-89555297" "2A" 50.556
"AX-89644129" "AX-89644129" "2A" 50.556
"AX-89369107" "AX-89369107" "2A" 50.556
"AX-89309971" "AX-89309971" "2A" 50.744
"AX-89475321" "AX-89475321" "2A" 50.744
"AX-89562257" "AX-89562257" "2A" 50.744
"AX-89312395" "AX-89312395" "2A" 51.126
"AX-89317262" "AX-89317262" "2A" 51.126
"AX-89320422" "AX-89320422" "2A" 51.126
"AX-89331968" "AX-89331968" "2A" 51.126
"AX-89344982" "AX-89344982" "2A" 51.126
"AX-89356966" "AX-89356966" "2A" 51.126
"AX-89360679" "AX-89360679" "2A" 51.126
"AX-89372272" "AX-89372272" "2A" 51.126
"AX-89382022" "AX-89382022" "2A" 51.126
"AX-89386395" "AX-89386395" "2A" 51.126
"AX-89400561" "AX-89400561" "2A" 51.126
"AX-89401553" "AX-89401553" "2A" 51.126
"AX-89407101" "AX-89407101" "2A" 51.126
"AX-89412258" "AX-89412258" "2A" 51.126
"AX-89419362" "AX-89419362" "2A" 51.126
"AX-89425642" "AX-89425642" "2A" 51.126
"AX-89428029" "AX-89428029" "2A" 51.126
"AX-89428919" "AX-89428919" "2A" 51.126
"AX-89431516" "AX-89431516" "2A" 51.126
"AX-89434992" "AX-89434992" "2A" 51.126
"AX-89436604" "AX-89436604" "2A" 51.126
"AX-89437339" "AX-89437339" "2A" 51.126
"AX-89439280" "AX-89439280" "2A" 51.126
"AX-89441821" "AX-89441821" "2A" 51.126
"AX-89442554" "AX-89442554" "2A" 51.126
"AX-89443160" "AX-89443160" "2A" 51.126
"AX-89449388" "AX-89449388" "2A" 51.126
"AX-89450261" "AX-89450261" "2A" 51.126
"AX-89450640" "AX-89450640" "2A" 51.126
"AX-89457359" "AX-89457359" "2A" 51.126
"AX-89464156" "AX-89464156" "2A" 51.126
"AX-89473391" "AX-89473391" "2A" 51.126
"AX-89479774" "AX-89479774" "2A" 51.126
"AX-89480693" "AX-89480693" "2A" 51.126
"AX-89481798" "AX-89481798" "2A" 51.126
"AX-89486396" "AX-89486396" "2A" 51.126
"AX-89500317" "AX-89500317" "2A" 51.126
"AX-89502493" "AX-89502493" "2A" 51.126
"AX-89523428" "AX-89523428" "2A" 51.126
"AX-89525158" "AX-89525158" "2A" 51.126
"AX-89547246" "AX-89547246" "2A" 51.126
"AX-89556533" "AX-89556533" "2A" 51.126
"AX-89563447" "AX-89563447" "2A" 51.126
"AX-89579610" "AX-89579610" "2A" 51.126
"AX-89580964" "AX-89580964" "2A" 51.126
"AX-89592970" "AX-89592970" "2A" 51.126
"AX-89595076" "AX-89595076" "2A" 51.126
"AX-89599337" "AX-89599337" "2A" 51.126
"AX-89630271" "AX-89630271" "2A" 51.126
"AX-89639377" "AX-89639377" "2A" 51.126
"AX-89651688" "AX-89651688" "2A" 51.126
"AX-89656282" "AX-89656282" "2A" 51.126
"AX-89661916" "AX-89661916" "2A" 51.126
"AX-89662118" "AX-89662118" "2A" 51.126
"AX-89663763" "AX-89663763" "2A" 51.126
"AX-89677314" "AX-89677314" "2A" 51.126
"AX-89685169" "AX-89685169" "2A" 51.126
"AX-89698060" "AX-89698060" "2A" 51.126
"AX-89700234" "AX-89700234" "2A" 51.126
"AX-89703598" "AX-89703598" "2A" 51.126
"AX-89706568" "AX-89706568" "2A" 51.126
"AX-89710879" "AX-89710879" "2A" 51.126
"AX-89712245" "AX-89712245" "2A" 51.126
"AX-89715701" "AX-89715701" "2A" 51.126
"AX-89720794" "AX-89720794" "2A" 51.126
"AX-89735233" "AX-89735233" "2A" 51.126
"AX-89751710" "AX-89751710" "2A" 51.126
"AX-89769364" "AX-89769364" "2A" 51.126
"AX-89771041" "AX-89771041" "2A" 51.126
"AX-89774894" "AX-89774894" "2A" 51.126
"AX-89325540" "AX-89325540" "2A" 51.126
"AX-89412185" "AX-89412185" "2A" 51.126
"AX-89503142" "AX-89503142" "2A" 51.126
"AX-89567225" "AX-89567225" "2A" 51.126
"AX-89567628" "AX-89567628" "2A" 51.126
"AX-89624158" "AX-89624158" "2A" 51.126
"AX-89650512" "AX-89650512" "2A" 51.126
"AX-89685276" "AX-89685276" "2A" 51.126
"AX-89703745" "AX-89703745" "2A" 51.126
"AX-86167467" "AX-86167467" "2A" 51.316
"AX-89315687" "AX-89315687" "2A" 51.316
"AX-89327523" "AX-89327523" "2A" 51.316
"AX-89331866" "AX-89331866" "2A" 51.316
"AX-89357959" "AX-89357959" "2A" 51.316
"AX-89358233" "AX-89358233" "2A" 51.316
"AX-89359276" "AX-89359276" "2A" 51.316
"AX-89361224" "AX-89361224" "2A" 51.316
"AX-89377634" "AX-89377634" "2A" 51.316
"AX-89384964" "AX-89384964" "2A" 51.316
"AX-89403532" "AX-89403532" "2A" 51.316
"AX-89405619" "AX-89405619" "2A" 51.316
"AX-89409622" "AX-89409622" "2A" 51.316
"AX-89412414" "AX-89412414" "2A" 51.316
"AX-89419325" "AX-89419325" "2A" 51.316
"AX-89420195" "AX-89420195" "2A" 51.316
"AX-89422320" "AX-89422320" "2A" 51.316
"AX-89428624" "AX-89428624" "2A" 51.316
"AX-89429621" "AX-89429621" "2A" 51.316
"AX-89432664" "AX-89432664" "2A" 51.316
"AX-89433145" "AX-89433145" "2A" 51.316
"AX-89440962" "AX-89440962" "2A" 51.316
"AX-89445520" "AX-89445520" "2A" 51.316
"AX-89453885" "AX-89453885" "2A" 51.316
"AX-89455596" "AX-89455596" "2A" 51.316
"AX-89460356" "AX-89460356" "2A" 51.316
"AX-89475911" "AX-89475911" "2A" 51.316
"AX-89481649" "AX-89481649" "2A" 51.316
"AX-89484011" "AX-89484011" "2A" 51.316
"AX-89485908" "AX-89485908" "2A" 51.316
"AX-89488926" "AX-89488926" "2A" 51.316
"AX-89512441" "AX-89512441" "2A" 51.316
"AX-89536754" "AX-89536754" "2A" 51.316
"AX-89547735" "AX-89547735" "2A" 51.316
"AX-89550883" "AX-89550883" "2A" 51.316
"AX-89552927" "AX-89552927" "2A" 51.316
"AX-89592990" "AX-89592990" "2A" 51.316
"AX-89596550" "AX-89596550" "2A" 51.316
"AX-89604409" "AX-89604409" "2A" 51.316
"AX-89609321" "AX-89609321" "2A" 51.316
"AX-89609627" "AX-89609627" "2A" 51.316
"AX-89613974" "AX-89613974" "2A" 51.316
"AX-89616432" "AX-89616432" "2A" 51.316
"AX-89617523" "AX-89617523" "2A" 51.316
"AX-89624676" "AX-89624676" "2A" 51.316
"AX-89629411" "AX-89629411" "2A" 51.316
"AX-89662558" "AX-89662558" "2A" 51.316
"AX-89670075" "AX-89670075" "2A" 51.316
"AX-89672495" "AX-89672495" "2A" 51.316
"AX-89672600" "AX-89672600" "2A" 51.316
"AX-89678128" "AX-89678128" "2A" 51.316
"AX-89690509" "AX-89690509" "2A" 51.316
"AX-89694356" "AX-89694356" "2A" 51.316
"AX-89695912" "AX-89695912" "2A" 51.316
"AX-89711551" "AX-89711551" "2A" 51.316
"AX-89713155" "AX-89713155" "2A" 51.316
"AX-89737423" "AX-89737423" "2A" 51.316
"AX-89748508" "AX-89748508" "2A" 51.316
"AX-89752556" "AX-89752556" "2A" 51.316
"AX-89754212" "AX-89754212" "2A" 51.316
"AX-89756780" "AX-89756780" "2A" 51.316
"AX-89419501" "AX-89419501" "2A" 51.316
"AX-89508537" "AX-89508537" "2A" 51.316
"AX-89528834" "AX-89528834" "2A" 51.316
"AX-89535731" "AX-89535731" "2A" 51.316
"AX-89559950" "AX-89559950" "2A" 51.316
"AX-89625457" "AX-89625457" "2A" 51.316
"AX-89652036" "AX-89652036" "2A" 51.316
"AX-89708506" "AX-89708506" "2A" 51.316
"AX-89714006" "AX-89714006" "2A" 51.316
"AX-89726108" "AX-89726108" "2A" 51.316
"AX-89405967" "AX-89405967" "2A" 51.69
"AX-89446422" "AX-89446422" "2A" 51.69
"AX-89517439" "AX-89517439" "2A" 51.69
"AX-89679794" "AX-89679794" "2A" 51.69
"AX-89528655" "AX-89528655" "2A" 51.878
"AX-89572133" "AX-89572133" "2A" 51.878
"AX-89434744" "AX-89434744" "2A" 52.255
"AX-89602705" "AX-89602705" "2A" 52.255
"AX-89542553" "AX-89542553" "2A" 52.633
"AX-89327141" "AX-89327141" "2A" 53.012
"AX-89330025" "AX-89330025" "2A" 53.202
"AX-89334765" "AX-89334765" "2A" 53.202
"AX-89335443" "AX-89335443" "2A" 53.202
"AX-89356264" "AX-89356264" "2A" 53.202
"AX-89357594" "AX-89357594" "2A" 53.202
"AX-89380283" "AX-89380283" "2A" 53.202
"AX-89399581" "AX-89399581" "2A" 53.202
"AX-89421527" "AX-89421527" "2A" 53.202
"AX-89427242" "AX-89427242" "2A" 53.202
"AX-89443334" "AX-89443334" "2A" 53.202
"AX-89444406" "AX-89444406" "2A" 53.202
"AX-89446225" "AX-89446225" "2A" 53.202
"AX-89450057" "AX-89450057" "2A" 53.202
"AX-89458303" "AX-89458303" "2A" 53.202
"AX-89465900" "AX-89465900" "2A" 53.202
"AX-89492351" "AX-89492351" "2A" 53.202
"AX-89497298" "AX-89497298" "2A" 53.202
"AX-89504156" "AX-89504156" "2A" 53.202
"AX-89521018" "AX-89521018" "2A" 53.202
"AX-89525940" "AX-89525940" "2A" 53.202
"AX-89547326" "AX-89547326" "2A" 53.202
"AX-89548899" "AX-89548899" "2A" 53.202
"AX-89548965" "AX-89548965" "2A" 53.202
"AX-89549324" "AX-89549324" "2A" 53.202
"AX-89554753" "AX-89554753" "2A" 53.202
"AX-89567756" "AX-89567756" "2A" 53.202
"AX-89567848" "AX-89567848" "2A" 53.202
"AX-89591086" "AX-89591086" "2A" 53.202
"AX-89592429" "AX-89592429" "2A" 53.202
"AX-89599204" "AX-89599204" "2A" 53.202
"AX-89607466" "AX-89607466" "2A" 53.202
"AX-89649532" "AX-89649532" "2A" 53.202
"AX-89654482" "AX-89654482" "2A" 53.202
"AX-89679455" "AX-89679455" "2A" 53.202
"AX-89682156" "AX-89682156" "2A" 53.202
"AX-89686061" "AX-89686061" "2A" 53.202
"AX-89691124" "AX-89691124" "2A" 53.202
"AX-89692456" "AX-89692456" "2A" 53.202
"AX-89700087" "AX-89700087" "2A" 53.202
"AX-89708663" "AX-89708663" "2A" 53.202
"AX-89728902" "AX-89728902" "2A" 53.202
"AX-89732472" "AX-89732472" "2A" 53.202
"AX-89744908" "AX-89744908" "2A" 53.202
"AX-89746327" "AX-89746327" "2A" 53.202
"AX-89750774" "AX-89750774" "2A" 53.202
"AX-89755500" "AX-89755500" "2A" 53.202
"AX-86167526" "AX-86167526" "2A" 53.202
"AX-86170197" "AX-86170197" "2A" 53.202
"AX-89354463" "AX-89354463" "2A" 53.202
"AX-89437001" "AX-89437001" "2A" 53.202
"AX-89550094" "AX-89550094" "2A" 53.202
"AX-89553538" "AX-89553538" "2A" 53.202
"AX-89574899" "AX-89574899" "2A" 53.202
"AX-89614467" "AX-89614467" "2A" 53.202
"AX-89618092" "AX-89618092" "2A" 53.202
"AX-89627181" "AX-89627181" "2A" 53.202
"AX-89464214" "AX-89464214" "2A" 53.992
"AX-89502046" "AX-89502046" "2A" 53.992
"AX-89320118" "AX-89320118" "2A" 54.185
"AX-89321100" "AX-89321100" "2A" 54.185
"AX-89333623" "AX-89333623" "2A" 54.185
"AX-89382605" "AX-89382605" "2A" 54.185
"AX-89471752" "AX-89471752" "2A" 54.185
"AX-89477307" "AX-89477307" "2A" 54.185
"AX-89502808" "AX-89502808" "2A" 54.185
"AX-89505019" "AX-89505019" "2A" 54.185
"AX-89505561" "AX-89505561" "2A" 54.185
"AX-89530332" "AX-89530332" "2A" 54.185
"AX-89633157" "AX-89633157" "2A" 54.185
"AX-89634538" "AX-89634538" "2A" 54.185
"AX-89639976" "AX-89639976" "2A" 54.185
"AX-89652597" "AX-89652597" "2A" 54.185
"AX-89663478" "AX-89663478" "2A" 54.185
"AX-89668280" "AX-89668280" "2A" 54.185
"AX-89691449" "AX-89691449" "2A" 54.185
"AX-89716110" "AX-89716110" "2A" 54.185
"AX-89730391" "AX-89730391" "2A" 54.185
"AX-89746110" "AX-89746110" "2A" 54.185
"AX-89315072" "AX-89315072" "2A" 54.185
"AX-89523613" "AX-89523613" "2A" 54.185
"AX-89534309" "AX-89534309" "2A" 54.185
"AX-89689364" "AX-89689364" "2A" 54.185
"AX-89716109" "AX-89716109" "2A" 54.765
"AX-89551291" "AX-89551291" "2A" 55.146
"AX-89604900" "AX-89604900" "2A" 55.146
"AX-89620700" "AX-89620700" "2A" 55.146
"AX-89644247" "AX-89644247" "2A" 55.146
"AX-89752612" "AX-89752612" "2A" 55.146
"AX-89666743" "AX-89666743" "2A" 55.146
"AX-89625036" "AX-89625036" "2A" 55.336
"AX-89403605" "AX-89403605" "2A" 55.904
"AX-89624139" "AX-89624139" "2A" 56.093
"AX-89349774" "AX-89349774" "2A" 56.281
"AX-89364163" "AX-89364163" "2A" 56.281
"AX-89693816" "AX-89693816" "2A" 56.281
"AX-89567990" "AX-89567990" "2A" 56.281
"AX-89527918" "AX-89527918" "2A" 56.661
"AX-89481203" "AX-89481203" "2A" 59.382
"AX-89484946" "AX-89484946" "2A" 59.382
"AX-89683882" "AX-89683882" "2A" 59.951
"AX-89728140" "AX-89728140" "2A" 59.951
"AX-89743990" "AX-89743990" "2A" 59.951
"AX-89347657" "AX-89347657" "2A" 61.313
"AX-89581906" "AX-89581906" "2A" 61.501
"AX-89590093" "AX-89590093" "2A" 63.421
"AX-89374086" "AX-89374086" "2A" 65.123
"AX-89381161" "AX-89381161" "2A" 65.123
"AX-89388259" "AX-89388259" "2A" 65.123
"AX-89395488" "AX-89395488" "2A" 65.123
"AX-89423853" "AX-89423853" "2A" 65.123
"AX-89487280" "AX-89487280" "2A" 65.123
"AX-89493323" "AX-89493323" "2A" 65.123
"AX-89537267" "AX-89537267" "2A" 65.123
"AX-89542822" "AX-89542822" "2A" 65.123
"AX-89551247" "AX-89551247" "2A" 65.123
"AX-89568275" "AX-89568275" "2A" 65.123
"AX-89571360" "AX-89571360" "2A" 65.123
"AX-89604277" "AX-89604277" "2A" 65.123
"AX-89624810" "AX-89624810" "2A" 65.123
"AX-89628422" "AX-89628422" "2A" 65.123
"AX-89637316" "AX-89637316" "2A" 65.123
"AX-89652594" "AX-89652594" "2A" 65.123
"AX-89653355" "AX-89653355" "2A" 65.123
"AX-89677203" "AX-89677203" "2A" 65.123
"AX-89729832" "AX-89729832" "2A" 65.123
"AX-89733617" "AX-89733617" "2A" 65.123
"AX-89749470" "AX-89749470" "2A" 65.123
"AX-89764036" "AX-89764036" "2A" 65.123
"AX-89769215" "AX-89769215" "2A" 65.123
"AX-89776538" "AX-89776538" "2A" 65.123
"AX-89375914" "AX-89375914" "2A" 65.123
"AX-89625691" "AX-89625691" "2A" 65.123
"AX-89367913" "AX-89367913" "2A" 65.315
"AX-89446681" "AX-89446681" "2A" 66.467
"AX-89483888" "AX-89483888" "2A" 66.467
"AX-89688379" "AX-89688379" "2A" 66.467
"AX-89694445" "AX-89694445" "2A" 66.467
"AX-89713131" "AX-89713131" "2A" 66.467
"AX-89723937" "AX-89723937" "2A" 66.467
"AX-89729257" "AX-89729257" "2A" 66.467
"AX-89461358" "AX-89461358" "2A" 66.467
"AX-89335956" "AX-89335956" "2A" 66.654
"AX-89340747" "AX-89340747" "2A" 66.654
"AX-89362350" "AX-89362350" "2A" 66.654
"AX-89458851" "AX-89458851" "2A" 66.654
"AX-89487393" "AX-89487393" "2A" 66.654
"AX-89528172" "AX-89528172" "2A" 66.654
"AX-89532224" "AX-89532224" "2A" 66.654
"AX-89593454" "AX-89593454" "2A" 66.654
"AX-89623224" "AX-89623224" "2A" 66.654
"AX-89666796" "AX-89666796" "2A" 66.654
"AX-89697391" "AX-89697391" "2A" 66.654
"AX-89709754" "AX-89709754" "2A" 66.654
"AX-89737143" "AX-89737143" "2A" 66.654
"AX-89366644" "AX-89366644" "2A" 66.654
"AX-89448524" "AX-89448524" "2A" 66.654
"AX-89662952" "AX-89662952" "2A" 66.654
"AX-89453176" "AX-89453176" "2A" 66.841
"AX-86168782" "AX-86168782" "2A" 67.027
"AX-89312248" "AX-89312248" "2A" 67.027
"AX-89312441" "AX-89312441" "2A" 67.027
[truncated: 1,516,110 more chars]
