# Supplementary material for: BWGS: A R package for genomic selection and its application to a wheat breeding programme
Source: PLoS One. 2020 Apr 2;15(4):e0222733. doi: 10.1371/journal.pone.0222733 (PMC7141418; doi:10.1371/journal.pone.0222733)
Supplement: S1 Data — (ZIP) [file pone.0222733.s001.zip › Data/TRAIN47K.txt]

"AX-89540660" "AX-89445498" "AX-89690937" "AX-89763567" "AX-89351204" "AX-89427426" "AX-89636575" "AX-89310613" "AX-89318910" "AX-89362547" "AX-89444657" "AX-89460974" "AX-89560529" "AX-89562713" "AX-89565731" "AX-89577886" "AX-89596350" "AX-89632283" "AX-89646182" "AX-89647418" "AX-89658078" "AX-89736229" "AX-89470964" "AX-89668142" "AX-89320551" "AX-89386674" "AX-89420131" "AX-89634735" "AX-89590641" "AX-89611514" "AX-89695206" "AX-89699261" "AX-89374706" "AX-89382767" "AX-89427769" "AX-89477442" "AX-89565792" "AX-89578536" "AX-89596374" "AX-89609393" "AX-89619680" "AX-89647193" "AX-89770450" "AX-89325073" "AX-89334345" "AX-89511140" "AX-89535909" "AX-89637368" "AX-89606275" "AX-89380938" "AX-89473628" "AX-89477671" "AX-89589014" "AX-89590401" "AX-89605081" "AX-89672216" "AX-89346851" "AX-89430529" "AX-89438629" "AX-89464047" "AX-89503275" "AX-89543240" "AX-89370141" "AX-89377118" "AX-89401020" "AX-89420955" "AX-89425552" "AX-89488152" "AX-89490682" "AX-89510258" "AX-89567997" "AX-89584835" "AX-89644236" "AX-89651235" "AX-89653018" "AX-89676999" "AX-89684064" "AX-89686907" "AX-89712209" "AX-89741118" "AX-89332200" "AX-89625594" "AX-89363828" "AX-89389516" "AX-89460636" "AX-89547108" "AX-89549569" "AX-89604788" "AX-89749359" "AX-89774453" "AX-89716076" "AX-89543225" "AX-89345954" "AX-89375318" "AX-89399559" "AX-89424130" "AX-89455388" "AX-89488372" "AX-89511823" "AX-89520181" "AX-89566837" "AX-89642140" "AX-89642495" "AX-89645406" "AX-89663511" "AX-89664505" "AX-89732964" "AX-89317864" "AX-89421810" "AX-89451064" "AX-89594591" "AX-89596504" "AX-89610148" "AX-89756401" "AX-89372597" "AX-89435602" "AX-89585302" "AX-89476818" "AX-89733706" "AX-89578750" "AX-89692469" "AX-89702008" "AX-89720618" "AX-89338763" "AX-89514049" "AX-89522524" "AX-89586349" "AX-89719335" "AX-89376831" "AX-89513256" "AX-89524184" "AX-89567869" "AX-89642750" "AX-89652952" "AX-89335569" "AX-89675472" "AX-89747539" "AX-89754148" "AX-89403118" "AX-89420818" "AX-89465251" "AX-89658987" "AX-89715880" "AX-89416479" "AX-89426754" "AX-89461655" "AX-89362896" "AX-89395210" "AX-89493346" "AX-89506162" "AX-89532207" "AX-89588947" "AX-89598549" "AX-89662596" "AX-89732877" "AX-89741027" "AX-89777586" "AX-89510286" "AX-89759495" "AX-89323950" "AX-89337079" "AX-89369776" "AX-89380289" "AX-89438044" "AX-89445130" "AX-89587169" "AX-89644868" "AX-89693536" "AX-89721787" "AX-89589550" "AX-89422282" "AX-89495221" "AX-89632089" "AX-89703909" "AX-89330998" "AX-89486957" "AX-89314223" "AX-86161189" "AX-89360418" "AX-89578038" "AX-89610585" "AX-89674665" "AX-89684920" "AX-89377245" "AX-89408457" "AX-89544026" "AX-89614595" "AX-89624162" "AX-89624273" "AX-89615779" "AX-89756021" "AX-89327637" "AX-89441204" "AX-89471526" "AX-89471617" "AX-89549914" "AX-89648040" "AX-89653398" "AX-89659245" "AX-89664795" "AX-89774475" "AX-89457138" "AX-89713828" "AX-89724621" "AX-89769610" "AX-89362287" "AX-89711530" "AX-89554892" "AX-89557871" "AX-89614861" "AX-89507418" "AX-89524028" "AX-89610774" "AX-89710073" "AX-89339281" "AX-89527960" "AX-89591022" "AX-89594072" "AX-89661670" "AX-89702566" "AX-89450990" "AX-89329718" "AX-89370608" "AX-89405988" "AX-89542340" "AX-89717546" "AX-89763324" "AX-89773106" "AX-89375326" "AX-89378817" "AX-89571950" "AX-89614149" "AX-89687917" "AX-89726685" "AX-89417652" "AX-89519787" "AX-89537303" "AX-89605101" "AX-89628189" "AX-89696034" "AX-89408380" "AX-89461940" "AX-89594774" "AX-89629212" "AX-89343681" "AX-89448839" "AX-89635636" "AX-89378885" "AX-89382202" "AX-89663788" "AX-89484141" "AX-89550823" "AX-89590715" "AX-89614186" "AX-89360013" "AX-89507438" "AX-89603222" "AX-89624342" "AX-89628084" "AX-89658675" "AX-89712746" "AX-89479795" "AX-89530320" "AX-89324821" "AX-89333014" "AX-89333244" "AX-89346252" "AX-89346467" "AX-89354903" "AX-89357782" "AX-89377292" "AX-89401506" "AX-89401868" "AX-89405379" "AX-89416961" "AX-89420373" "AX-89429533" "AX-89443697" "AX-89447054" "AX-89449109" "AX-89451860" "AX-89455821" "AX-89457536" "AX-89457875" "AX-89469665" "AX-89476802" "AX-89479201" "AX-89479810" "AX-89494124" "AX-89496076" "AX-89500630" "AX-89502509" "AX-89504601" "AX-89514695" "AX-89522270" "AX-89526490" "AX-89527633" "AX-89552176" "AX-89555348" "AX-89556315" "AX-89571809" "AX-89597573" "AX-89611920" "AX-89621106" "AX-89622880" "AX-89633645" "AX-89635554" "AX-89640988" "AX-89646823" "AX-89648333" "AX-89656634" "AX-89663276" "AX-89668373" "AX-89677919" "AX-89683278" "AX-89702145" "AX-89726931" "AX-89729190" "AX-89740804" "AX-89752505" "AX-89754069" "AX-89757126" "AX-89771404" "AX-89771574" "AX-89772562" "AX-89312112" "AX-89431833" "AX-89544754" "AX-89597173" "AX-89655024" "AX-89676423" "AX-89771966" "AX-89327310" "AX-89444156" "AX-89474512" "AX-89597307" "AX-89627923" "AX-89658513" "AX-89374803" "AX-89429158" "AX-89549813" "AX-89624061" "AX-89329421" "AX-89360698" "AX-89401734" "AX-89523715" "AX-89558470" "AX-89757478" "AX-89777508" "AX-89346745" "AX-89564975" "AX-89344521" "AX-89385724" "AX-89643910" "AX-89660279" "AX-89755495" "AX-89623521" "AX-89312438" "AX-89323505" "AX-89324625" "AX-89334232" "AX-89339576" "AX-89344379" "AX-89345479" "AX-89359799" "AX-89370014" "AX-89372109" "AX-89394546" "AX-89395897" "AX-89404162" "AX-89419593" "AX-89420868" "AX-89435758" "AX-89439958" "AX-89448595" "AX-89466712" "AX-89494472" "AX-89497067" "AX-89505383" "AX-89521522" "AX-89545176" "AX-89559965" "AX-89563228" "AX-89565799" "AX-89567884" "AX-89604716" "AX-89627598" "AX-89629982" "AX-89690617" "AX-89714983" "AX-89720288" "AX-89721703" "AX-89725122" "AX-89727363" "AX-89743664" "AX-89757541" "AX-89328997" "AX-89347448" "AX-89365467" "AX-89394675" "AX-89416252" "AX-89455689" "AX-89458315" "AX-89533205" "AX-89599460" "AX-89604306" "AX-89640839" "AX-89693403" "AX-89741644" "AX-86163420" "AX-86184354" "AX-89311095" "AX-89324486" "AX-89337375" "AX-89368561" "AX-89378124" "AX-89378954" "AX-89408869" "AX-89426016" "AX-89503023" "AX-89513169" "AX-89522004" "AX-89523517" "AX-89569433" "AX-89574634" "AX-89609466" "AX-89639651" "AX-89646698" "AX-89663498" "AX-89672838" "AX-89708359" "AX-89742523" "AX-89746603" "AX-89747462" "AX-89572292" "AX-89459861" "AX-89405865" "AX-89452294" "AX-89476431" "AX-89526550" "AX-89398577" "AX-89319877" "AX-89319889" "AX-89328104" "AX-89329220" "AX-89334974" "AX-89341203" "AX-89349506" "AX-89350015" "AX-89385112" "AX-89385194" "AX-89387637" "AX-89400554" "AX-89401390" "AX-89405097" "AX-89422539" "AX-89423505" "AX-89430376" "AX-89434060" "AX-89448498" "AX-89451386" "AX-89480757" "AX-89490478" "AX-89491909" "AX-89492305" "AX-89501760" "AX-89510054" "AX-89537974" "AX-89547094" "AX-89553679" "AX-89556585" "AX-89572575" "AX-89585163" "AX-89592428" "AX-89613786" "AX-89621778" "AX-89625979" "AX-89634254" "AX-89640182" "AX-89645370" "AX-89652674" "AX-89662429" "AX-89664221" "AX-89667449" "AX-89668617" "AX-89672156" "AX-89675591" "AX-89684796" "AX-89687016" "AX-89692099" "AX-89696060" "AX-89713250" "AX-89752193" "AX-89755239" "AX-89773124" "AX-89775544" "AX-89776284" "AX-89450170" "AX-89467157" "AX-89581776" "AX-89617718" "AX-89698555" "AX-89713187" "AX-89744589" "AX-89519573" "AX-89321423" "AX-89333631" "AX-89343479" "AX-89356536" "AX-89389693" "AX-89467704" "AX-89553176" "AX-89585024" "AX-89649547" "AX-89685043" "AX-89702112" "AX-89729585" "AX-89739910" "AX-89742629" "AX-89428097" "AX-89330644" "AX-89342780" "AX-89435965" "AX-89454394" "AX-89461483" "AX-89472363" "AX-89571662" "AX-89597781" "AX-89634318" "AX-89643168" "AX-89711397" "AX-89730216" "AX-89741253" "AX-89477002" "AX-89492036" "AX-89554884" "AX-89591729" "AX-89664180" "AX-89741639" "AX-89742300" "AX-89399517" "AX-89431938" "AX-89485437" "AX-89507156" "AX-89526742" "AX-89527218" "AX-89543597" "AX-89586836" "AX-89645344" "AX-89649068" "AX-89651527" "AX-89738773" "AX-89754512" "AX-89596693" "AX-89601721" "AX-89370432" "AX-89750475" "AX-89769912" "AX-89332561" "AX-89530267" "AX-89566099" "AX-89604810" "AX-89690621" "AX-89736533" "AX-89777898" "AX-89434834" "AX-89466468" "AX-89474849" "AX-89483072" "AX-89552955" "AX-89678458" "AX-89708369" "AX-89747616" "AX-89749025" "AX-89450806" "AX-86170121" "AX-89714011" "AX-89526228" "AX-89748424" "AX-89350280" "AX-89428291" "AX-89622638" "AX-89443961" "AX-89447591" "AX-89521773" "AX-89639273" "AX-89606464" "AX-89310483" "AX-89340102" "AX-89341579" "AX-89391778" "AX-89425946" "AX-89433001" "AX-89450177" "AX-89469845" "AX-89488030" "AX-89491924" "AX-89513140" "AX-89523113" "AX-89548006" "AX-89554494" "AX-89571498" "AX-89576252" "AX-89580973" "AX-89588630" "AX-89597401" "AX-89613855" "AX-89650353" "AX-89656654" "AX-89661566" "AX-89704460" "AX-89709393" "AX-89742609" "AX-89753477" "AX-89757525" "AX-89770033" "AX-89314073" "AX-89329839" "AX-89339817" "AX-89517937" "AX-89557263" "AX-89321701" "AX-89369964" "AX-89458539" "AX-89588556" "AX-89589629" "AX-89606859" "AX-89616673" "AX-89628076" "AX-89693288" "AX-89420091" "AX-89668818" "AX-86169498" "AX-89313153" "AX-89314013" "AX-89314545" "AX-89316635" "AX-89319491" "AX-89319568" "AX-89319746" "AX-89320958" "AX-89323757" "AX-89324557" "AX-89326783" "AX-89331045" "AX-89331822" "AX-89332586" "AX-89333554" "AX-89343606" "AX-89347857" "AX-89349981" "AX-89350703" "AX-89350886" "AX-89351247" "AX-89353858" "AX-89360616" "AX-89364874" "AX-89371999" "AX-89374005" "AX-89376527" "AX-89376931" "AX-89377082" "AX-89377878" "AX-89381396" "AX-89381751" "AX-89385645" "AX-89386071" "AX-89387272" "AX-89396594" "AX-89397825" "AX-89398660" "AX-89399078" "AX-89401847" "AX-89408603" "AX-89410871" "AX-89410881" "AX-89413516" "AX-89416725" "AX-89421151" "AX-89421238" "AX-89421764" "AX-89424853" "AX-89429428" "AX-89432561" "AX-89434515" "AX-89435484" "AX-89435916" "AX-89436785" "AX-89446073" "AX-89449555" "AX-89449674" "AX-89449929" "AX-89450565" "AX-89451757" "AX-89452584" "AX-89453980" "AX-89455644" "AX-89456767" "AX-89457842" "AX-89459900" "AX-89466599" "AX-89471066" "AX-89474462" "AX-89475667" "AX-89478224" "AX-89486461" "AX-89489176" "AX-89492017" "AX-89493036" "AX-89497958" "AX-89499175" "AX-89499593" "AX-89501773" "AX-89503456" "AX-89504978" "AX-89505437" "AX-89506578" "AX-89506776" "AX-89510917" "AX-89511072" "AX-89514079" "AX-89514686" "AX-89514951" "AX-89515043" "AX-89517175" "AX-89521406" "AX-89521473" "AX-89523501" "AX-89524500" "AX-89525163" "AX-89526806" "AX-89527335" "AX-89527849" "AX-89529273" "AX-89531586" "AX-89532248" "AX-89535081" "AX-89537787" "AX-89538749" "AX-89540447" "AX-89541365" "AX-89544965" "AX-89548449" "AX-89552237" "AX-89556821" "AX-89561453" "AX-89563014" "AX-89563976" "AX-89568615" "AX-89569890" "AX-89574187" "AX-89586798" "AX-89588955" "AX-89592440" "AX-89592949" "AX-89593646" "AX-89601616" "AX-89604734" "AX-89605730" "AX-89606831" "AX-89608896" "AX-89610495" "AX-89610560" "AX-89615861" "AX-89617017" "AX-89620377" "AX-89620782" "AX-89620994" "AX-89625826" "AX-89625929" "AX-89633491" "AX-89635891" "AX-89636617" "AX-89638780" "AX-89639172" "AX-89641694" "AX-89642924" "AX-89643130" "AX-89644633" "AX-89644939" "AX-89645026" "AX-89647464" "AX-89652664" "AX-89652851" "AX-89655291" "AX-89655384" "AX-89657274" "AX-89658026" "AX-89659311" "AX-89663796" "AX-89666808" "AX-89670475" "AX-89673589" "AX-89677800" "AX-89678565" "AX-89680719" "AX-89681772" "AX-89684393" "AX-89685770" "AX-89692024" "AX-89692336" "AX-89692560" "AX-89692648" "AX-89694180" "AX-89694318" "AX-89698484" "AX-89698932" "AX-89699588" "AX-89702408" "AX-89702839" "AX-89703770" "AX-89703841" "AX-89703926" "AX-89704679" "AX-89707328" "AX-89707838" "AX-89708056" "AX-89709069" "AX-89711563" "AX-89715856" "AX-89722208" "AX-89735672" "AX-89739147" "AX-89743131" "AX-89744882" "AX-89750274" "AX-89756060" "AX-89757683" "AX-89759958" "AX-89761192" "AX-89761411" "AX-89764552" "AX-89765741" "AX-89766577" "AX-89767204" "AX-89771125" "AX-89771472" "AX-89773544" "AX-89774875" "AX-89776649" "AX-89343074" "AX-89350954" "AX-89365223" "AX-89373583" "AX-89391232" "AX-89406108" "AX-89448320" "AX-89477834" "AX-89481779" "AX-89512186" "AX-89534340" "AX-89536882" "AX-89545570" "AX-89546434" "AX-89568750" "AX-89588654" "AX-89592675" "AX-89636595" "AX-89637933" "AX-89712048" "AX-89719274" "AX-89721306" "AX-89729279" "AX-89731979" "AX-89738159" "AX-89744059" "AX-89750761" "AX-89323208" "AX-89388586" "AX-89394910" "AX-89398738" "AX-89404644" "AX-89408994" "AX-89431313" "AX-89442680" "AX-89450235" "AX-89462980" "AX-89475626" "AX-89483475" "AX-89484539" "AX-89487537" "AX-89493529" "AX-89542762" "AX-89593927" "AX-89636439" "AX-89637805" "AX-89646418" "AX-89655731" "AX-89660115" "AX-89661167" "AX-89686612" "AX-89689086" "AX-89698027" "AX-89708363" "AX-89714417" "AX-89716223" "AX-89721910" "AX-89769482" "AX-89689146" "AX-89734285" "AX-89332613" "AX-89335950" "AX-89337222" "AX-89344462" "AX-89347685" "AX-89351754" "AX-89354909" "AX-89355935" "AX-89360133" "AX-89363651" "AX-89370958" "AX-89371838" "AX-89382947" "AX-89385085" "AX-89387009" "AX-89392748" "AX-89401515" "AX-89428270" "AX-89439781" "AX-89440382" "AX-89444666" "AX-89444966" "AX-89447044" "AX-89459408" "AX-89476390" "AX-89478968" "AX-89480327" "AX-89484490" "AX-89486743" "AX-89493873" "AX-89498453" "AX-89501188" "AX-89508746" "AX-89522349" "AX-89530137" "AX-89536148" "AX-89547388" "AX-89553685" "AX-89563644" "AX-89574433" "AX-89575456" "AX-89594057" "AX-89612583" "AX-89624553" "AX-89627444" "AX-89630994" "AX-89637061" "AX-89658264" "AX-89663865" "AX-89670576" "AX-89670682" "AX-89671343" "AX-89672027" "AX-89673496" "AX-89674652" "AX-89679672" "AX-89682935" "AX-89683142" "AX-89691854" "AX-89694254" "AX-89697425" "AX-89699204" "AX-89705154" "AX-89716615" "AX-89717312" "AX-89725215" "AX-89730767" "AX-89734068" "AX-89734264" "AX-89738783" "AX-89743347" "AX-89747885" "AX-89748785" "AX-89751091" "AX-89751795" "AX-89755708" "AX-89762747" "AX-89767336" "AX-89771542" "AX-89773315" "AX-89775780" "AX-89313125" "AX-89347574" "AX-89350761" "AX-89385393" "AX-89392824" "AX-89404275" "AX-89441617" "AX-89519186" "AX-89605892" "AX-89618463" "AX-89625837" "AX-89661168" "AX-89733987" "AX-89742446" "AX-89650166" "AX-89367662" "AX-89403317" "AX-89466084" "AX-89726782" "AX-89714387" "AX-89606017" "AX-86168155" "AX-89318579" "AX-89319345" "AX-89321592" "AX-89328321" "AX-89332020" "AX-89336026" "AX-89341313" "AX-89343501" "AX-89359678" "AX-89360107" "AX-89361526" "AX-89362297" "AX-89366205" "AX-89366240" "AX-89369328" "AX-89371484" "AX-89386133" "AX-89386520" "AX-89398109" "AX-89399337" "AX-89407339" "AX-89412918" "AX-89413564" "AX-89414334" "AX-89415689" "AX-89415861" "AX-89418489" "AX-89420463" "AX-89420627" "AX-89431911" "AX-89436883" "AX-89438307" "AX-89444816" "AX-89455038" "AX-89464090" "AX-89466691" "AX-89466867" "AX-89472673" "AX-89475672" "AX-89479162" "AX-89482967" "AX-89486684" "AX-89489191" "AX-89489697" "AX-89490380" "AX-89491864" "AX-89492296" "AX-89494185" "AX-89504623" "AX-89506679" "AX-89506741" "AX-89509602" "AX-89510494" "AX-89512185" "AX-89514750" "AX-89520982" "AX-89521077" "AX-89522282" "AX-89529553" "AX-89530509" "AX-89531044" "AX-89531609" "AX-89533196" "AX-89534763" "AX-89539581" "AX-89545607" "AX-89546945" "AX-89547628" "AX-89549253" "AX-89553092" "AX-89557986" "AX-89562748" "AX-89564003" "AX-89567703" "AX-89570248" "AX-89570672" "AX-89575439" "AX-89575935" "AX-89576302" "AX-89582664" "AX-89587637" "AX-89588183" "AX-89589162" "AX-89592697" "AX-89597773" "AX-89599048" "AX-89600662" "AX-89602049" "AX-89613831" "AX-89614684" "AX-89616675" "AX-89617884" "AX-89620187" "AX-89625103" "AX-89630426" "AX-89634551" "AX-89635263" "AX-89638009" "AX-89638622" "AX-89640138" "AX-89642310" "AX-89645157" "AX-89650475" "AX-89653831" "AX-89656568" "AX-89657281" "AX-89657605" "AX-89659255" "AX-89666694" "AX-89683561" "AX-89684406" "AX-89694348" "AX-89697940" "AX-89710512" "AX-89712911" "AX-89714021" "AX-89716012" "AX-89719222" "AX-89720386" "AX-89722190" "AX-89726064" "AX-89728942" "AX-89732415" "AX-89737160" "AX-89739340" "AX-89740122" "AX-89745764" "AX-89745925" "AX-89748382" "AX-89750941" "AX-89771649" "AX-89773472" "AX-89776599" "AX-86167655" "AX-86168842" "AX-89310365" "AX-89338850" "AX-89446394" "AX-89448350" "AX-89498180" "AX-89529126" "AX-89545424" "AX-89640416" "AX-89691010" "AX-89726514" "AX-89753215" "AX-89530007" "AX-86168298" "AX-89376211" "AX-89442956" "AX-89728643" "AX-89314290" "AX-89320354" "AX-89361498" "AX-89365727" "AX-89400455" "AX-89404867" "AX-89414510" "AX-89417770" "AX-89427080" "AX-89441926" "AX-89485205" "AX-89501191" "AX-89506274" "AX-89507293" "AX-89524673" "AX-89525720" "AX-89527093" "AX-89530372" "AX-89540045" "AX-89543845" "AX-89566525" "AX-89576114" "AX-89579642" "AX-89595662" "AX-89605665" "AX-89610580" "AX-89613445" "AX-89646828" "AX-89670163" "AX-89745645" "AX-89342503" "AX-89368385" "AX-89485097" "AX-89511868" "AX-89548972" "AX-89574844" "AX-89614801" "AX-89621329" "AX-89655485" "AX-89722741" "AX-89731857" "AX-89767467" "AX-89742678" "AX-86165887" "AX-89313882" "AX-89315803" "AX-89317973" "AX-89327190" "AX-89327298" "AX-89327852" "AX-89331954" "AX-89355010" "AX-89357093" "AX-89360644" "AX-89378880" "AX-89381086" "AX-89391843" "AX-89410637" "AX-89429144" "AX-89432652" "AX-89477629" "AX-89482234" "AX-89486282" "AX-89496779" "AX-89506855" "AX-89510363" "AX-89511995" "AX-89542081" "AX-89545721" "AX-89577393" "AX-89590540" "AX-89591542" "AX-89617274" "AX-89630406" "AX-89636264" "AX-89640608" "AX-89642990" "AX-89655720" "AX-89658410" "AX-89676653" "AX-89682188" "AX-89693419" "AX-89702968" "AX-89735041" "AX-89739813" "AX-89740049" "AX-89744342" "AX-89747434" "AX-89760862" "AX-89769052" "AX-89770987" "AX-89343817" "AX-89392956" "AX-89565634" "AX-89585985" "AX-89595507" "AX-89617577" "AX-89743189" "AX-89419443" "AX-89453914" "AX-89615437" "AX-89628114" "AX-89672613" "AX-89315052" "AX-89318155" "AX-89339636" "AX-89355923" "AX-89364723" "AX-89366918" "AX-89367107" "AX-89370567" "AX-89372963" "AX-89385162" "AX-89385267" "AX-89385406" "AX-89387163" "AX-89387970" "AX-89390424" "AX-89393408" "AX-89406940" "AX-89407224" "AX-89417086" "AX-89417589" "AX-89419968" "AX-89421288" "AX-89432441" "AX-89435670" "AX-89444116" "AX-89446836" "AX-89452692" "AX-89464677" "AX-89465252" "AX-89496183" "AX-89500041" "AX-89500349" "AX-89504859" "AX-89504908" "AX-89516756" "AX-89520174" "AX-89521971" "AX-89538802" "AX-89539081" "AX-89540489" "AX-89549658" "AX-89552303" "AX-89553852" "AX-89556237" "AX-89562737" "AX-89568040" "AX-89579486" "AX-89579586" "AX-89581076" "AX-89587116" "AX-89598909" "AX-89600568" "AX-89605168" "AX-89606796" "AX-89610046" "AX-89611169" "AX-89611472" "AX-89614899" "AX-89623650" "AX-89626260" "AX-89635289" "AX-89635656" "AX-89646025" "AX-89652985" "AX-89657080" "AX-89672065" "AX-89678642" "AX-89681805" "AX-89682483" "AX-89686353" "AX-89695754" "AX-89707453" "AX-89750263" "AX-89754220" "AX-89319974" "AX-89771290" "AX-89315733" "AX-89315959" "AX-89323868" "AX-89395230" "AX-89398630" "AX-89417375" "AX-89428788" "AX-89514352" "AX-89523324" "AX-89529398" "AX-89541587" "AX-89596319" "AX-89599368" "AX-89615238" "AX-89653543" "AX-89711829" "AX-89721498" "AX-89724054" "AX-89736200" "AX-89753661" "AX-89767747" "AX-89368867" "AX-89451779" "AX-89642187" "AX-89377814" "AX-89386103" "AX-89387813" "AX-89435739" "AX-89448493" "AX-89491131" "AX-89563368" "AX-89617181" "AX-89701270" "AX-89721724" "AX-89775970" "AX-86163815" "AX-89315996" "AX-89344511" "AX-89350072" "AX-89361724" "AX-89424324" "AX-89481071" "AX-89484745" "AX-89505363" "AX-89515271" "AX-89525046" "AX-89535396" "AX-89555770" "AX-89588059" "AX-89603448" "AX-89605029" "AX-89620065" "AX-89635771" "AX-89641652" "AX-89667967" "AX-89681740" "AX-89697521" "AX-89698163" "AX-89698241" "AX-89701238" "AX-89703896" "AX-89723685" "AX-89330264" "AX-89358663" "AX-89404283" "AX-89409892" "AX-89438560" "AX-89451523" "AX-89488696" "AX-89490276" "AX-89503391" "AX-89504494" "AX-89510611" "AX-89537552" "AX-89661148" "AX-89679952" "AX-89697654" "AX-89772406" "AX-89776299" "AX-89415736" "AX-89609164" "AX-89741357" "AX-89364381" "AX-89752091" "AX-89394711" "AX-89444758" "AX-89516165" "AX-89321959" "AX-89329103" "AX-89344110" "AX-89386374" "AX-89401015" "AX-89476525" "AX-89487095" "AX-89491031" "AX-89515986" "AX-89544721" "AX-89563439" "AX-89569411" "AX-89589660" "AX-89592757" "AX-89616623" "AX-89625763" "AX-89661695" "AX-89706676" "AX-89750662" "AX-89768433" "AX-89341871" "AX-89349075" "AX-89397630" "AX-89401057" "AX-89427822" "AX-89434568" "AX-89470168" "AX-89479475" "AX-89492295" "AX-89548438" "AX-89646032" "AX-89772457" "AX-89777116" "AX-89333486" "AX-89410950" "AX-89574560" "AX-89582255" "AX-89679399" "AX-89451714" "AX-89530447" "AX-89659363" "AX-89691377" "AX-89702862" "AX-89745539" "AX-89753728" "AX-89774190" "AX-89332775" "AX-89374878" "AX-89673290" "AX-89324577" "AX-89352118" "AX-89392171" "AX-89397046" "AX-89398636" "AX-89399013" "AX-89414349" "AX-89418192" "AX-89420992" "AX-89434759" "AX-89460018" "AX-89501849" "AX-89510578" "AX-89511150" "AX-89519611" "AX-89519784" "AX-89563996" "AX-89569710" "AX-89600695" "AX-89608676" "AX-89623465" "AX-89632828" "AX-89669668" "AX-89677169" "AX-89710547" "AX-89713978" "AX-89728062" "AX-89743864" "AX-89753441" "AX-89760269" "AX-89768242" "AX-89775778" "AX-89318746" "AX-89403149" "AX-89533229" "AX-89554467" "AX-89710028" "AX-89577136" "AX-89763732" "AX-89380066" "AX-89584838" "AX-89664895" "AX-89459676" "AX-89415588" "AX-89707583" "AX-89310294" "AX-89310742" "AX-89340396" "AX-89387716" "AX-89438781" "AX-89520811" "AX-89640989" "AX-89680652" "AX-89690172" "AX-89700402" "AX-89720387" "AX-89760949" "AX-89727028" "AX-89556903" "AX-89573812" "AX-89766395" "AX-89631526" "AX-89495482" "AX-89526539" "AX-89584594" "AX-89626108" "AX-89712032" "AX-89719005" "AX-89751463" "AX-89517226" "AX-89341384" "AX-89384832" "AX-89483037" "AX-89542505" "AX-89554130" "AX-89556978" "AX-89577528" "AX-89584560" "AX-89610602" "AX-89613741" "AX-89631979" "AX-89674504" "AX-89344688" "AX-89316857" "AX-89317443" "AX-89341095" "AX-89375068" "AX-89376364" "AX-89382234" "AX-89396257" "AX-89399393" "AX-89400052" "AX-89402957" "AX-89408078" "AX-89416115" "AX-89416569" "AX-89441708" "AX-89443400" "AX-89444165" "AX-89449076" "AX-89456965" "AX-89459111" "AX-89465496" "AX-89475239" "AX-89475519" "AX-89482197" "AX-89488384" "AX-89488511" "AX-89508062" "AX-89538013" "AX-89538861" "AX-89539944" "AX-89562519" "AX-89568171" "AX-89579838" "AX-89595671" "AX-89609392" "AX-89624303" "AX-89649097" "AX-89657790" "AX-89672363" "AX-89675571" "AX-89683057" "AX-89688396" "AX-89689268" "AX-89693649" "AX-89695043" "AX-89696573" "AX-89699765" "AX-89715661" "AX-89719001" "AX-89740759" "AX-89744904" "AX-89746595" "AX-89754316" "AX-89773231" "AX-89774723" "AX-89348066" "AX-89414436" "AX-89435412" "AX-89463698" "AX-89528325" "AX-89727185" "AX-89769009" "AX-89340185" "AX-89364275" "AX-89386545" "AX-89418714" "AX-89438125" "AX-89469283" "AX-89474925" "AX-89489947" "AX-89508156" "AX-89548109" "AX-89555451" "AX-89569951" "AX-89590711" "AX-89592353" "AX-89592846" "AX-89622091" "AX-89632340" "AX-89638843" "AX-89649296" "AX-89660835" "AX-89683187" "AX-89683875" "AX-89700526" "AX-89742310" "AX-89745613" "AX-89765089" "AX-89413789" "AX-89602391" "AX-89372053" "AX-89348509" "AX-89349301" "AX-89368233" "AX-89368300" "AX-89368635" "AX-89461153" "AX-89463472" "AX-89488947" "AX-89516666" "AX-89572327" "AX-89581138" "AX-89585875" "AX-89641363" "AX-89700558" "AX-89728562" "AX-89773977" "AX-89495897" "AX-89530504" "AX-89455345" "AX-89468764" "AX-89480852" "AX-89485373" "AX-89488053" "AX-89497856" "AX-89530217" "AX-89552161" "AX-89554653" "AX-89561856" "AX-89563837" "AX-89566730" "AX-89574915" "AX-89595485" "AX-89609642" "AX-89641142" "AX-89662852" "AX-89665176" "AX-89666304" "AX-89671128" "AX-89693289" "AX-89711235" "AX-89723529" "AX-89748832" "AX-89749474" "AX-89753527" "AX-89776851" "AX-89381622" "AX-89625445" "AX-89315193" "AX-89318440" "AX-89326835" "AX-89356667" "AX-89383056" "AX-89396502" "AX-89400446" "AX-89427526" "AX-89440550" "AX-89569056" "AX-89588521" "AX-89614049" "AX-89664884" "AX-89685313" "AX-89724976" "AX-89756894" "AX-89764953" "AX-89412337" "AX-89639447" "AX-89373960" "AX-89431182" "AX-89472185" "AX-89538941" "AX-89554926" "AX-89585547" "AX-89651063" "AX-89732204" "AX-89745148" "AX-89439324" "AX-89349204" "AX-89472501" "AX-89481873" "AX-89651113" "AX-89323914" "AX-89395998" "AX-89440864" "AX-89453705" "AX-89528386" "AX-89604276" "AX-89643243" "AX-89690527" "AX-89464683" "AX-89326278" "AX-89335523" "AX-89338997" "AX-89344936" "AX-89346530" "AX-89394855" "AX-89395671" "AX-89398098" "AX-89414928" "AX-89471745" "AX-89483053" "AX-89485726" "AX-89487373" "AX-89489652" "AX-89490080" "AX-89493500" "AX-89520920" "AX-89538300" "AX-89544467" "AX-89570198" "AX-89620222" "AX-89636503" "AX-89649803" "AX-89654297" "AX-89715191" "AX-89720066" "AX-89744167" "AX-89750838" "AX-89472035" "AX-89700128" "AX-89316846" "AX-89321558" "AX-89325871" "AX-89332711" "AX-89341466" "AX-89356842" "AX-89358873" "AX-89376432" "AX-89381618" "AX-89384318" "AX-89397127" "AX-89398334" "AX-89402369" "AX-89445577" "AX-89448950" "AX-89457045" "AX-89484484" "AX-89500775" "AX-89502090" "AX-89507183" "AX-89514161" "AX-89521467" "AX-89527179" "AX-89538619" "AX-89556857" "AX-89593795" "AX-89594667" "AX-89598827" "AX-89607674" "AX-89653980" "AX-89676171" "AX-89681579" "AX-89683207" "AX-89689423" "AX-89698502" "AX-89706884" "AX-89725509" "AX-89736876" "AX-89739968" "AX-89744714" "AX-89750986" "AX-89760969" "AX-89777735" "AX-89322088" "AX-89337165" "AX-89363858" "AX-89387877" "AX-89667953" "AX-89726287" "AX-89514015" "AX-89570710" "AX-89697471" "AX-89321838" "AX-89416172" "AX-89359916" "AX-89413792" "AX-89449656" "AX-89472289" "AX-89474177" "AX-89548150" "AX-89761485" "AX-89732114" "AX-89750049" "AX-89314044" "AX-89317904" "AX-89349874" "AX-89351546" "AX-89361278" "AX-89368774" "AX-89370917" "AX-89379841" "AX-89387371" "AX-89388522" "AX-89409716" "AX-89421348" "AX-89431060" "AX-89431743" "AX-89464843" "AX-89465249" "AX-89507173" "AX-89511716" "AX-89526006" "AX-89566422" "AX-89582489" "AX-89592772" "AX-89609897" "AX-89633120" "AX-89634173" "AX-89639033" "AX-89651649" "AX-89660062" "AX-89661087" "AX-89662114" "AX-89672734" "AX-89687792" "AX-89688263" "AX-89694475" "AX-89708873" "AX-89720293" "AX-89761298" "AX-89769393" "AX-89777544" "AX-89458389" "AX-89721623" "AX-89464093" "AX-89720158" "AX-89348757" "AX-89361666" "AX-89367803" "AX-89381546" "AX-89441808" "AX-89467212" "AX-89505865" "AX-89507982" "AX-89514745" "AX-89605882" "AX-89606044" "AX-89671075" "AX-89675553" "AX-89710649" "AX-89755011" "AX-89641379" "AX-89319004" "AX-89336773" "AX-89352304" "AX-89471018" "AX-89477946" "AX-89536497" "AX-89565010" "AX-89602007" "AX-89674225" "AX-89694381" "AX-89312669" "AX-89644538" "AX-89317135" "AX-89335983" "AX-89352415" "AX-89356728" "AX-89364060" "AX-89370644" "AX-89377963" "AX-89378504" "AX-89395783" "AX-89405677" "AX-89406915" "AX-89425504" "AX-89425799" "AX-89432866" "AX-89444380" "AX-89444940" "AX-89446011" "AX-89446602" "AX-89447182" "AX-89447367" "AX-89448204" "AX-89475313" "AX-89492131" "AX-89493165" "AX-89498506" "AX-89500647" "AX-89509951" "AX-89525993" "AX-89532922" "AX-89537288" "AX-89546666" "AX-89549300" "AX-89549586" "AX-89552411" "AX-89552796" "AX-89556742" "AX-89562129" "AX-89570907" "AX-89573432" "AX-89574413" "AX-89579111" "AX-89586087" "AX-89586561" "AX-89601586" "AX-89605706" "AX-89606535" "AX-89609233" "AX-89620669" "AX-89633407" "AX-89657775" "AX-89666873" "AX-89678039" "AX-89679402" "AX-89683578" "AX-89684963" "AX-89687135" "AX-89687520" "AX-89693423" "AX-89698937" "AX-89703392" "AX-89703580" "AX-89709310" "AX-89725167" "AX-89771937" "AX-89389024" "AX-89471975" "AX-89517745" "AX-89641451" "AX-89694881" "AX-89718241" "AX-89741982" "AX-89451633" "AX-89343300" "AX-89346665" "AX-89356729" "AX-89364233" "AX-89366380" "AX-89387889" "AX-89413204" "AX-89435307" "AX-89475255" "AX-89495183" "AX-89507678" "AX-89538879" "AX-89567128" "AX-89581416" "AX-89625557" "AX-89665021" "AX-89692482" "AX-89724816" "AX-89765095" "AX-89766244" "AX-89402853" "AX-89504713" "AX-89676357" "AX-89319045" "AX-89333940" "AX-89343369" "AX-89398720" "AX-89416411" "AX-89430092" "AX-89455297" "AX-89463395" "AX-89465616" "AX-89470094" "AX-89525124" "AX-89526441" "AX-89542022" "AX-89544303" "AX-89551412" "AX-89568712" "AX-89592504" "AX-89599576" "AX-89628949" "AX-89658345" "AX-89700847" "AX-89711554" "AX-86169148" "AX-89390844" "AX-89521224" "AX-89556839" "AX-89595422" "AX-89318817" "AX-89326923" "AX-89446598" "AX-89617961" "AX-86184730" "AX-89310739" "AX-89311745" "AX-89316280" "AX-89330015" "AX-89348618" "AX-89364393" "AX-89372735" "AX-89442308" "AX-89459318" "AX-89477129" "AX-89484414" "AX-89493696" "AX-89495311" "AX-89508347" "AX-89527435" "AX-89569468" "AX-89641248" "AX-89656225" "AX-89713045" "AX-89733177" "AX-89755461" "AX-89726006" "AX-89328448" "AX-89375206" "AX-89382056" "AX-89383843" "AX-89416164" "AX-89423498" "AX-89431491" "AX-89482611" "AX-89375550" "AX-89343472" "AX-89353098" "AX-89382303" "AX-89496110" "AX-89511087" "AX-89595953" "AX-89633343" "AX-89678678" "AX-89694030" "AX-89757183" "AX-89615718" "AX-89385648" "AX-89422181" "AX-89481361" "AX-89485468" "AX-89595902" "AX-89686230" "AX-89707030" "AX-89727287" "AX-89775813" "AX-89369660" "AX-89660343" "AX-89317627" "AX-89590780" "AX-89599163" "AX-89312957" "AX-89320949" "AX-89328030" "AX-89338577" "AX-89339502" "AX-89352346" "AX-89375464" "AX-89384251" "AX-89390283" "AX-89392378" "AX-89405008" "AX-89408397" "AX-89410020" "AX-89428763" "AX-89439643" "AX-89443395" "AX-89450968" "AX-89465290" "AX-89478550" "AX-89478737" "AX-89511203" "AX-89513400" "AX-89515199" "AX-89535558" "AX-89540111" "AX-89550356" "AX-89553951" "AX-89557485" "AX-89561027" "AX-89561206" "AX-89568050" "AX-89571243" "AX-89576044" "AX-89590077" "AX-89590103" "AX-89594733" "AX-89600371" "AX-89622865" "AX-89643249" "AX-89645989" "AX-89648291" "AX-89680994" "AX-89683838" "AX-89684483" "AX-89686020" "AX-89686736" "AX-89687030" "AX-89689283" "AX-89689536" "AX-89693863" "AX-89707390" "AX-89721649" "AX-89725453" "AX-89732046" "AX-89752352" "AX-89759757" "AX-89766521" "AX-89350455" "AX-89506200" "AX-89533161" "AX-89575847" "AX-89649553" "AX-89688462" "AX-89719472" "AX-89730993" "AX-89752771" "AX-89765763" "AX-89766327" "AX-89767019" "AX-89457508" "AX-89514090" "AX-89523167" "AX-89622796" "AX-89645960" "AX-89486093" "AX-89332541" "AX-89344200" "AX-89374519" "AX-89392048" "AX-89396347" "AX-89400096" "AX-89432105" "AX-89531811" "AX-89539127" "AX-89550044" "AX-89583082" "AX-89619221" "AX-89686886" "AX-89703777" "AX-89719366" "AX-89722493" "AX-89466890" "AX-89461001" "AX-89623337" "AX-89634783" "AX-89665681" "AX-89670541" "AX-89502369" "AX-86169771" "AX-89323683" "AX-89342832" "AX-89354178" "AX-89356981" "AX-89432187" "AX-89436284" "AX-89569908" "AX-89619543" "AX-89683883" "AX-89744186" "AX-89333544" "AX-89521598" "AX-89324355" "AX-89337387" "AX-89337834" "AX-89354137" "AX-89367483" "AX-89378539" "AX-89381386" "AX-89385169" "AX-89393944" "AX-89418413" "AX-89419001" "AX-89421259" "AX-89467201" "AX-89469920" "AX-89472033" "AX-89496610" "AX-89502085" "AX-89508784" "AX-89539971" "AX-89546468" "AX-89547979" "AX-89558426" "AX-89587209" "AX-89592798" "AX-89599165" "AX-89635459" "AX-89635942" "AX-89642406" "AX-89662101" "AX-89671030" "AX-89721880" "AX-89749750" "AX-89412831" "AX-89566937" "AX-89640547" "AX-89443213" "AX-89753653" "AX-89401688" "AX-89439320" "AX-89460705" "AX-89533154" "AX-89747357" "AX-89662829" "AX-89703595" "AX-89336716" "AX-89383185" "AX-89394001" "AX-89643639" "AX-89741635" "AX-89744996" "AX-89342885" "AX-89348327" "AX-89485452" "AX-89499302" "AX-89550627" "AX-89608500" "AX-89677073" "AX-89515311" "AX-89564402" "AX-89354664" "AX-89371320" "AX-89427619" "AX-89446613" "AX-89460254" "AX-89489201" "AX-89661394" "AX-89772319" "AX-89376772" "AX-89396041" "AX-89442302" "AX-89555328" "AX-89567049" "AX-89589954" "AX-89599057" "AX-89641832" "AX-89648898" "AX-89772253" "AX-89661895" "AX-86166671" "AX-89313444" "AX-89321015" "AX-89322119" "AX-89338360" "AX-89338863" "AX-89340629" "AX-89352662" "AX-89354817" "AX-89356032" "AX-89373543" "AX-89380903" "AX-89386108" "AX-89391802" "AX-89398865" "AX-89399216" "AX-89407407" "AX-89413347" "AX-89418580" "AX-89437195" "AX-89446720" "AX-89450679" "AX-89457436" "AX-89457986" "AX-89458765" "AX-89462082" "AX-89468073" "AX-89470176" "AX-89476806" "AX-89489872" "AX-89493365" "AX-89516631" "AX-89517033" "AX-89518483" "AX-89521012" "AX-89526152" "AX-89528363" "AX-89531013" "AX-89538596" "AX-89538652" "AX-89543135" "AX-89554643" "AX-89562347" "AX-89568771" "AX-89574086" "AX-89576580" "AX-89582884" "AX-89595545" "AX-89601653" "AX-89615231" "AX-89624632" "AX-89640780" "AX-89643585" "AX-89665649" "AX-89667249" "AX-89685115" "AX-89698117" "AX-89703383" "AX-89704277" "AX-89710611" "AX-89723262" "AX-89727555" "AX-89731964" "AX-89732068" "AX-89750030" "AX-89754597" "AX-89770430" "AX-89444878" "AX-89530120" "AX-86164525" "AX-89317237" "AX-89334285" "AX-89382897" "AX-89383215" "AX-89419058" "AX-89443531" "AX-89460271" "AX-89463753" "AX-89465558" "AX-89483373" "AX-89484581" "AX-89485112" "AX-89499443" "AX-89552689" "AX-89591656" "AX-89602883" "AX-89639474" "AX-89639528" "AX-89673050" "AX-89682387" "AX-89700486" "AX-89710201" "AX-89720215" "AX-89730577" "AX-89763142" "AX-89776102" "AX-89350753" "AX-89438801" "AX-89495704" "AX-89515375" "AX-89751722" "AX-89355397" "AX-89366375" "AX-89523379" "AX-89552603" "AX-89562947" "AX-89564933" "AX-89573954" "AX-89594952" "AX-89682615" "AX-89709466" "AX-89727315" "AX-89741324" "AX-89747964" "AX-89749959" "AX-89755067" "AX-89764048" "AX-89772373" "AX-89500644" "AX-89504311" "AX-89674996" "AX-89315820" "AX-89331711" "AX-89349809" "AX-89354157" "AX-89359259" "AX-89361591" "AX-89367752" "AX-89368475" "AX-89377231" "AX-89377980" "AX-89379564" "AX-89388647" "AX-89390523" "AX-89393113" "AX-89393141" "AX-89400360" "AX-89419565" "AX-89425185" "AX-89425850" "AX-89445337" "AX-89447526" "AX-89449632" "AX-89451905" "AX-89462123" "AX-89463532" "AX-89464883" "AX-89480157" "AX-89480457" "AX-89492514" "AX-89493222" "AX-89494301" "AX-89498858" "AX-89506080" "AX-89508263" "AX-89510093" "AX-89520332" "AX-89523649" "AX-89526714" "AX-89528138" "AX-89531693" "AX-89535493" "AX-89549547" "AX-89549593" "AX-89551452" "AX-89555005" "AX-89572301" "AX-89581924" "AX-89585735" "AX-89588222" "AX-89592693" "AX-89595268" "AX-89605847" "AX-89617108" "AX-89621267" "AX-89627478" "AX-89673401" "AX-89674788" "AX-89691352" "AX-89692088" "AX-89698588" "AX-89703483" "AX-89706257" "AX-89709626" "AX-89717588" "AX-89721320" "AX-89742013" "AX-89746289" "AX-89762756" "AX-89764968" "AX-89451423" "AX-89590490" "AX-89381149" "AX-89548685" "AX-89603664" "AX-89625574" "AX-89715342" "AX-89777396" "AX-89568955" "AX-89652094" "AX-89390350" "AX-89390511" "AX-89403757" "AX-89417885" "AX-89465595" "AX-89589790" "AX-89622723" "AX-89628327" "AX-89628586" "AX-89653610" "AX-89694852" "AX-89699098" "AX-89731674" "AX-89768363" "AX-89775852" "AX-86185321" "AX-89512585" "AX-89540827" "AX-89583222" "AX-89632552" "AX-89740883" "AX-86185194" "AX-89362857" "AX-89388661" "AX-89388955" "AX-89411345" "AX-89440965" "AX-89469758" "AX-89504357" "AX-89532940" "AX-89621028" "AX-89665137" "AX-89572852" "AX-89632570" "AX-89692359" "AX-89318209" "AX-89330792" "AX-89337590" "AX-89339831" "AX-89386953" "AX-89389358" "AX-89433105" "AX-89470009" "AX-89474021" "AX-89474244" "AX-89478047" "AX-89506231" "AX-89526668" "AX-89527658" "AX-89568317" "AX-89609100" "AX-89646936" "AX-89661595" "AX-89678000" "AX-89680282" "AX-89689971" "AX-89744715" "AX-89748456" "AX-89472306" "AX-89528678" "AX-89363637" "AX-89580601" "AX-89656157" "AX-89663771" "AX-89721680" "AX-89760531" "AX-89401573" "AX-89643278" "AX-89311223" "AX-89469806" "AX-89339193" "AX-89502812" "AX-89707910" "AX-89712227" "AX-89728198" "AX-89369859" "AX-89393082" "AX-89536068" "AX-89564849" "AX-89679949" "AX-89427903" "AX-89548434" "AX-89564591" "AX-89604447" "AX-89649560" "AX-89754291" "AX-89700198" "AX-89730620" "AX-89360180" "AX-89634555" "AX-89629564" "AX-89319246" "AX-89338366" "AX-89380101" "AX-89400929" "AX-89415049" "AX-89431737" "AX-89436032" "AX-89527874" "AX-89569785" "AX-89586165" "AX-89600141" "AX-89600480" "AX-89674353" "AX-89678690" "AX-89686947" "AX-89703367" "AX-89753943" "AX-89755626" "AX-89348913" "AX-89376158" "AX-89643426" "AX-89331116" "AX-89365137" "AX-89372380" "AX-89387119" "AX-89405030" "AX-89468916" "AX-89470103" "AX-89518664" "AX-89519786" "AX-89526064" "AX-89558987" "AX-89646260" "AX-89737793" "AX-89745430" "AX-89750338" "AX-89353905" "AX-89355857" "AX-89406336" "AX-89452285" "AX-89575307" "AX-89445996" "AX-89462576" "AX-89504332" "AX-89668127" "AX-89676922" "AX-89739625" "AX-89370706" "AX-89684641" "AX-86163768" "AX-86169325" "AX-89355575" "AX-89373218" "AX-89644000" "AX-89757687" "AX-89312976" "AX-89461212" "AX-89682611" "AX-89728318" "AX-89613797" "AX-89463353" "AX-89314096" "AX-89520705" "AX-89654016" "AX-89741617" "AX-89707561" "AX-89362495" "AX-89369244" "AX-89374292" "AX-89390410" "AX-89399682" "AX-89421708" "AX-89422327" "AX-89483132" "AX-89484945" "AX-89497616" "AX-89512262" "AX-89592707" "AX-89617479" "AX-89624538" "AX-89630561" "AX-89638068" "AX-89644259" "AX-89655711" "AX-89659739" "AX-89715883" "AX-89733810" "AX-89736256" "AX-89739682" "AX-89441357" "AX-89750944" "AX-89411846" "AX-89508675" "AX-89411136" "AX-89322355" "AX-89345880" "AX-89462180" "AX-89514944" "AX-89562809" "AX-89613936" "AX-89678223" "AX-89748909" "AX-89753734" "AX-89541926" "AX-89350539" "AX-89523594" "AX-89623336" "AX-89488889" "AX-89671319" "AX-89612002" "AX-89705508" "AX-89487765" "AX-89721915" "AX-89620587" "AX-89496969" "AX-89367140" "AX-89325944" "AX-89536216" "AX-89635092" "AX-89636031" "AX-89673421" "AX-89707993" "AX-89340343" "AX-89551071" "AX-89576847" "AX-89442438" "AX-89515357" "AX-89602904" "AX-89433005" "AX-89503691" "AX-89633420" "AX-89645123" "AX-89321655" "AX-89562404" "AX-89426168" "AX-89514204" "AX-89344104" "AX-89450450" "AX-89364689" "AX-89472097" "AX-89365723" "AX-89482257" "AX-89437608" "AX-89314875" "AX-89349342" "AX-89457890" "AX-89476695" "AX-89740916" "AX-89773785" "AX-89459713" "AX-89591398" "AX-89503209" "AX-89580178" "AX-89438245" "AX-89772610" "AX-89314357" "AX-89339837" "AX-89361082" "AX-89409915" "AX-89434504" "AX-89455574" "AX-89575482" "AX-89659224" "AX-89740190" "AX-89765314" "AX-89422934" "AX-89504695" "AX-89442274" "AX-89584992" "AX-89535269" "AX-89573325" "AX-89618678" "AX-89353611" "AX-89633520" "AX-89760470" "AX-89341347" "AX-89568330" "AX-89627949" "AX-89668482" "AX-89724016" "AX-89355150" "AX-89538179" "AX-89586304" "AX-89724393" "AX-89747032" "AX-89767899" "AX-89309888" "AX-89319917" "AX-89338779" "AX-89350245" "AX-89358892" "AX-89383398" "AX-89418366" "AX-89423510" "AX-89432861" "AX-89443123" "AX-89462570" "AX-89494735" "AX-89515469" "AX-89546455" "AX-89577949" "AX-89579157" "AX-89581122" "AX-89586014" "AX-89620094" "AX-89659602" "AX-89665213" "AX-89676243" "AX-89688408" "AX-89694782" "AX-89705599" "AX-89719432" "AX-89729797" "AX-89750983" "AX-89382110" "AX-89425991" "AX-89434630" "AX-89438480" "AX-89674492" "AX-89529243" "AX-89605219" "AX-89614877" "AX-89723159" "AX-89765830" "AX-89407885" "AX-89444503" "AX-89539535" "AX-89545467" "AX-89654344" "AX-89312172" "AX-89398198" "AX-89358112" "AX-89470045" "AX-89559604" "AX-89569801" "AX-89595208" "AX-89655672" "AX-89688639" "AX-89724167" "AX-89742641" "AX-89767484" "AX-89707162" "AX-89313603" "AX-89327567" "AX-89327927" "AX-89329659" "AX-89373130" "AX-89382664" "AX-89385063" "AX-89409089" "AX-89512791" "AX-89527890" "AX-89548081" "AX-89572963" "AX-89596593" "AX-89606052" "AX-89615890" "AX-89618113" "AX-89622959" "AX-89623128" "AX-89633750" "AX-89663284" "AX-89669338" "AX-89677213" "AX-89736417" "AX-89739386" "AX-89744650" "AX-89749345" "AX-89755951" "AX-89761806" "AX-89769955" "AX-89548653" "AX-89406377" "AX-89437606" "AX-89489992" "AX-89602784" "AX-89702317" "AX-89766905" "AX-89357637" "AX-89465834" "AX-89496559" "AX-89509421" "AX-89578743" "AX-89670491" "AX-89336760" "AX-89529436" "AX-89727659" "AX-89755447" "AX-89759741" "AX-89464647" "AX-89489364" "AX-89537833" "AX-89562513" "AX-89566057" "AX-89584221" "AX-89626977" "AX-89643260" "AX-89709273" "AX-89732554" "AX-89501600" "AX-89314392" "AX-89361353" "AX-89436480" "AX-89459410" "AX-89465798" "AX-89485050" "AX-89671839" "AX-89702296" "AX-89755636" "AX-89769576" "AX-89414773" "AX-89524177" "AX-89772139" "AX-89329473" "AX-89637156" "AX-89638449" "AX-89735383" "AX-89324019" "AX-89324726" "AX-89345965" "AX-89390633" "AX-89420448" "AX-89440121" "AX-89442514" "AX-89456821" "AX-89470112" "AX-89507636" "AX-89513462" "AX-89513557" "AX-89540708" "AX-89553646" "AX-89587409" "AX-89588843" "AX-89589775" "AX-89597137" "AX-89601190" "AX-89603278" "AX-89668023" "AX-89671374" "AX-89747466" "AX-89753607" "AX-89356749" "AX-89425897" "AX-89475436" "AX-89718500" "AX-89387870" "AX-89714803" "AX-89439234" "AX-89375214" "AX-89672077" "AX-89754716" "AX-89324851" "AX-89331874" "AX-89372453" "AX-89384932" "AX-89388425" "AX-89434053" "AX-89436619" "AX-89510786" "AX-89520695" "AX-89526871" "AX-89536759" "AX-89557860" "AX-89650789" "AX-89661660" "AX-89697848" "AX-89698707" "AX-89713162" "AX-89748493" "AX-89764289" "AX-89770339" "AX-89770863" "AX-89771481" "AX-89700378" "AX-89327021" "AX-89365195" "AX-89391942" "AX-89445010" "AX-89509193" "AX-89523527" "AX-89546405" "AX-89620819" "AX-89651071" "AX-89667545" "AX-89669681" "AX-89467093" "AX-89550161" "AX-89552440" "AX-89351849" "AX-89451272" "AX-89479217" "AX-89481367" "AX-89481996" "AX-89717371" "AX-89724849" "AX-89322232" "AX-89760431" "AX-89769317" "AX-89344803" "AX-89676568" "AX-89519617" "AX-89660732" "AX-89618226" "AX-89648057" "AX-89600567" "AX-89309397" "AX-89344133" "AX-89349465" "AX-89357325" "AX-89358588" "AX-89418308" "AX-89454200" "AX-89475741" "AX-89513080" "AX-89533332" "AX-89545056" "AX-89575529" "AX-89670080" "AX-89690247" "AX-89713817" "AX-89738016" "AX-89761627" "AX-89330138" "AX-89346156" "AX-89391152" "AX-89614198" "AX-89705511" "AX-89386468" "AX-89482831" "AX-89628920" "AX-89760863" "AX-89776366" "AX-89637335" "AX-89410529" "AX-89431505" "AX-89469685" "AX-89497787" "AX-89541624" "AX-89609306" "AX-89640113" "AX-89678060" "AX-89735734" "AX-89740230" "AX-89768838" "AX-89420762" "AX-89364412" "AX-89503404" "AX-89545967" "AX-89560109" "AX-89590723" "AX-89768213" "AX-89724072" "AX-89356491" "AX-89391951" "AX-89524624" "AX-89608816" "AX-89616971" "AX-89642869" "AX-89692232" "AX-89747262" "AX-89346850" "AX-89458111" "AX-89540563" "AX-89560166" "AX-89635502" "AX-89385832" "AX-89600973" "AX-89612103" "AX-89648248" "AX-89321010" "AX-89327445" "AX-89443249" "AX-89670176" "AX-89395518" "AX-89495749" "AX-89628014" "AX-89682677" "AX-89666215" "AX-89457759" "AX-89580048" "AX-89309925" "AX-89495615" "AX-89339017" "AX-89323670" "AX-89524339" "AX-89459143" "AX-89582929" "AX-89615752" "AX-89716715" "AX-89730652" "AX-89600001" "AX-89314177" "AX-89452405" "AX-89586687" "AX-89621586" "AX-89666315" "AX-89689667" "AX-89704379" "AX-89418021" "AX-89470462" "AX-89487159" "AX-89556940" "AX-89610281" "AX-89771780" "AX-89457711" "AX-89493922" "AX-89506050" "AX-89627898" "AX-89632929" "AX-89658230" "AX-89664480" "AX-89351921" "AX-89370745" "AX-89403621" "AX-89417204" "AX-89472914" "AX-89492522" "AX-89511743" "AX-89554143" "AX-89316927" "AX-89412965" "AX-89416386" "AX-89545222" "AX-89545383" "AX-89760359" "AX-89343735" "AX-89447826" "AX-89560807" "AX-89563987" "AX-89584954" "AX-89776564" "AX-86168164" "AX-89312358" "AX-89376443" "AX-89558561" "AX-89602314" "AX-89447372" "AX-89516204" "AX-89454106" "AX-89349398" "AX-89361135" "AX-89671783" "AX-89724590" "AX-89317865" "AX-89455185" "AX-89607670" "AX-89714735" "AX-89478051" "AX-89589245" "AX-89687669" "AX-89555024" "AX-89352395" "AX-89420140" "AX-89583347" "AX-89397363" "AX-89513736" "AX-89768133" "AX-89715572" "AX-89732196" "AX-89316825" "AX-89378958" "AX-89379090" "AX-89380916" "AX-89388317" "AX-89529891" "AX-89561611" "AX-89345089" "AX-89391599" "AX-89401487" "AX-89435977" "AX-89625085" "AX-89687270" "AX-89410985" "AX-89429733" "AX-89464777" "AX-89677596" "AX-89410596" "AX-89501150" "AX-89596610" "AX-89749552" "AX-89449149" "AX-89466857" "AX-89481309" "AX-89534430" "AX-89620935" "AX-89739529" "AX-89427245" "AX-89613310" "AX-89688119" "AX-89769097" "AX-89435996" "AX-89312103" "AX-89341848" "AX-89475278" "AX-89523359" "AX-89596601" "AX-89654580" "AX-89325103" "AX-89393713" "AX-89474205" "AX-89511680" "AX-89578518" "AX-89602924" "AX-89609676" "AX-89623693" "AX-89692302" "AX-89493683" "AX-89501750" "AX-89657095" "AX-89683528" "AX-89686997" "AX-89316340" "AX-89339567" "AX-89367629" "AX-89367645" "AX-89625672" "AX-89754781" "AX-89571117" "AX-89668476" "AX-89669369" "AX-89327483" "AX-89439558" "AX-89775584" "AX-89315340" "AX-89412615" "AX-89589623" "AX-89739637" "AX-89703472" "AX-89676752" "AX-89336463" "AX-89419398" "AX-89511752" "AX-89555036" "AX-89703652" "AX-89332417" "AX-89335894" "AX-89478115" "AX-89460297" "AX-89577461" "AX-89535524" "AX-89548071" "AX-89505237" "AX-89350599" "AX-89556072" "AX-89413532" "AX-89716688" "AX-89740810" "AX-89406938" "AX-89682383" "AX-89393537" "AX-89406035" "AX-89562424" "AX-89525939" "AX-89592561" "AX-89372005" "AX-89455335" "AX-89456815" "AX-89493533" "AX-89519728" "AX-89549611" "AX-89556866" "AX-89561552" "AX-89589856" "AX-89332864" "AX-89502906" "AX-89521682" "AX-89689896" "AX-89745553" "AX-89748755" "AX-89741884" "AX-89614916" "AX-89579036" "AX-89745869" "AX-89347359" "AX-89417637" "AX-89434275" "AX-89493468" "AX-89536052" "AX-89603572" "AX-89672505" "AX-89399044" "AX-89515485" "AX-89513725" "AX-89760514" "AX-89350617" "AX-89356267" "AX-89330730" "AX-89648745" "AX-89733466" "AX-89750424" "AX-89455071" "AX-89650808" "AX-89675560" "AX-89472560" "AX-89534042" "AX-89647538" "AX-89385742" "AX-89544565" "AX-89580282" "AX-89775226" "AX-89313994" "AX-89336629" "AX-89353095" "AX-89372113" "AX-89387285" "AX-89395348" "AX-89404595" "AX-89410830" "AX-89411119" "AX-89415758" "AX-89424336" "AX-89426462" "AX-89431736" "AX-89452929" "AX-89454006" "AX-89472027" "AX-89478140" "AX-89490132" "AX-89492965" "AX-89507320" "AX-89524162" "AX-89526718" "AX-89536509" "AX-89543147" "AX-89550258" "AX-89550636" "AX-89555517" "AX-89577475" "AX-89589072" "AX-89609848" "AX-89619423" "AX-89624423" "AX-89628111" "AX-89642064" "AX-89647488" "AX-89663312" "AX-89672242" "AX-89700734" "AX-89715085" "AX-89721719" "AX-89733624" "AX-89738852" "AX-89763533" "AX-89349705" "AX-89439983" "AX-89450891" "AX-89459351" "AX-89466921" "AX-89470938" "AX-89475718" "AX-89492057" "AX-89512982" "AX-89537289" "AX-89570774" "AX-89667374" "AX-89677307" "AX-89695180" "AX-89718096" "AX-89736673" "AX-89741836" "AX-89762066" "AX-89773540" "AX-89775709" "AX-89776496" "AX-89644929" "AX-89386334" "AX-89557048" "AX-89564993" "AX-89690202" "AX-89634656" "AX-89723045" "AX-89314598" "AX-89326719" "AX-89333522" "AX-89339966" "AX-89342520" "AX-89393213" "AX-89409798" "AX-89475083" "AX-89487089" "AX-89518006" "AX-89548229" "AX-89558441" "AX-89571581" "AX-89625742" "AX-89630348" "AX-89639945" "AX-89683346" "AX-89688773" "AX-89699333" "AX-89700773" "AX-89730542" "AX-89753474" "AX-89774550" "AX-89410916" "AX-89649543" "AX-89661153" "AX-89676836" "AX-89729516" "AX-89737944" "AX-89746150" "AX-89748203" "AX-89748564" "AX-89399889" "AX-89407677" "AX-89451287" "AX-89464060" "AX-89465623" "AX-89493724" "AX-89567115" "AX-89657612" "AX-89742280" "AX-89751299" "AX-89765481" "AX-89384611" "AX-89420310" "AX-89518429" "AX-89554525" "AX-89613587" "AX-89637130" "AX-89709775" "AX-89745279" "AX-86167718" "AX-89316054" "AX-89322214" "AX-89378735" "AX-89407044" "AX-89465296" "AX-89479292" "AX-89482701" "AX-89529622" "AX-89634406" "AX-89762569" "AX-89353881" "AX-89746372" "AX-89334665" "AX-89664651" "AX-89641301" "AX-89469678" "AX-89685205" "AX-89659923" "AX-89334597" "AX-89337508" "AX-89348085" "AX-89383600" "AX-89446851" "AX-89460692" "AX-89492455" "AX-89506949" "AX-89646494" "AX-89659324" "AX-89662661" "AX-89673014" "AX-89768152" "AX-89419813" "AX-89492645" "AX-89662066" "AX-89729801" "AX-89736948" "AX-89377078" "AX-89385679" "AX-89529356" "AX-89346627" "AX-89414997" "AX-89482108" "AX-89576350" "AX-89596819" "AX-89617204" "AX-89625907" "AX-89641830" "AX-89643811" "AX-89679985" "AX-89708614" "AX-89720001" "AX-89729394" "AX-89769852" "AX-89502483" "AX-89527348" "AX-89313729" "AX-89317794" "AX-89325500" "AX-89351078" "AX-89352785" "AX-89366788" "AX-89372099" "AX-89394641" "AX-89422035" "AX-89423936" "AX-89440800" "AX-89441618" "AX-89444300" "AX-89450125" "AX-89463549" "AX-89480108" "AX-89484178" "AX-89486572" "AX-89499396" "AX-89504040" "AX-89525611" "AX-89547791" "AX-89576359" "AX-89594606" "AX-89622940" "AX-89637314" "AX-89640124" "AX-89645894" "AX-89668114" "AX-89673405" "AX-89674327" "AX-89700312" "AX-89715268" "AX-89720082" "AX-89727685" "AX-89734118" "AX-89748391" "AX-89755806" "AX-89766360" "AX-89777567" "AX-89431939" "AX-89432576" "AX-89453800" "AX-89479735" "AX-89563198" "AX-89599198" "AX-89631549" "AX-89638297" "AX-89652326" "AX-89759827" "AX-89775107" "AX-89321031" "AX-89335604" "AX-89338654" "AX-89349382" "AX-89368341" "AX-89369277" "AX-89372317" "AX-89372985" "AX-89376081" "AX-89377855" "AX-89378303" "AX-89378618" "AX-89379344" "AX-89387481" "AX-89388777" "AX-89393828" "AX-89394070" "AX-89394116" "AX-89396830" "AX-89409709" "AX-89411134" "AX-89415045" "AX-89415819" "AX-89417587" "AX-89419172" "AX-89423979" "AX-89424335" "AX-89427805" "AX-89431818" "AX-89438853" "AX-89440874" "AX-89443051" "AX-89448245" "AX-89455871" "AX-89457227" "AX-89459753" "AX-89463781" "AX-89465135" "AX-89470617" "AX-89473140" "AX-89501016" "AX-89501511" "AX-89511086" "AX-89515247" "AX-89530869" "AX-89538949" "AX-89543100" "AX-89544528" "AX-89548041" "AX-89551484" "AX-89557004" "AX-89572751" "AX-89575216" "AX-89576866" "AX-89580717" "AX-89584235" "AX-89584283" "AX-89589077" "AX-89594084" "AX-89597168" "AX-89599043" "AX-89601757" "AX-89603023" "AX-89603963" "AX-89606287" "AX-89608606" "AX-89611215" "AX-89614153" "AX-89619665" "AX-89620721" "AX-89621720" "AX-89622932" "AX-89624625" "AX-89628725" "AX-89631222" "AX-89635366" "AX-89647472" "AX-89654634" "AX-89661467" "AX-89665375" "AX-89671857" "AX-89676814" "AX-89684983" "AX-89688692" "AX-89693814" "AX-89694496" "AX-89703495" "AX-89706720" "AX-89712388" "AX-89719887" "AX-89725395" "AX-89729671" "AX-89734354" "AX-89737437" "AX-89749006" "AX-89750224" "AX-89752208" "AX-89753631" "AX-89754870" "AX-89762212" "AX-89763492" "AX-89764933" "AX-89775400" "AX-89317283" "AX-89333976" "AX-89350710" "AX-89384858" "AX-89413980" "AX-89420726" "AX-89430764" "AX-89480647" "AX-89486728" "AX-89503249" "AX-89506466" "AX-89516819" "AX-89519527" "AX-89521514" "AX-89529493" "AX-89538296" "AX-89547395" "AX-89576877" "AX-89582472" "AX-89586193" "AX-89588925" "AX-89590220" "AX-89594722" "AX-89607578" "AX-89612569" "AX-89636006" "AX-89687263" "AX-89693308" "AX-89712091" "AX-89737909" "AX-89743456" "AX-89750538" "AX-89310635" "AX-89328542" "AX-89329560" "AX-89335599" "AX-89342564" "AX-89351622" "AX-89380983" "AX-89384565" "AX-89387397" "AX-89390838" "AX-89430170" "AX-89441693" "AX-89542522" "AX-89548620" "AX-89595159" "AX-89615396" "AX-89616024" "AX-89630588" "AX-89657040" "AX-89671705" "AX-89676030" "AX-89706901" "AX-89731785" "AX-89732318" "AX-89738830" "AX-89770143" "AX-89357767" "AX-89432195" "AX-89639005" "AX-89358934" "AX-89361042" "AX-89466481" "AX-89502093" "AX-89627537" "AX-89724546" "AX-89395168" "AX-89357888" "AX-89397421" "AX-89397748" "AX-89412131" "AX-89421507" "AX-89436845" "AX-89445197" "AX-89465682" "AX-89475328" "AX-89483673" "AX-89491405" "AX-89493714" "AX-89503842" "AX-89511507" "AX-89513204" "AX-89550699" "AX-89554609" "AX-89562732" "AX-89568994" "AX-89572098" "AX-89576701" "AX-89597893" "AX-89621953" "AX-89627524" "AX-89658840" "AX-89660426" "AX-89679574" "AX-89693212" "AX-89694702" "AX-89696543" "AX-89715265" "AX-89718599" "AX-89730802" "AX-89744587" "AX-89744608" "AX-89765748" "AX-89776449" "AX-89404525" "AX-89493510" "AX-89499542" "AX-89638159" "AX-89654940" "AX-89678341" "AX-89709259" "AX-89754241" "AX-89771800" "AX-89311343" "AX-89317549" "AX-89321976" "AX-89324415" "AX-89326100" "AX-89326402" "AX-89349916" "AX-89354234" "AX-89356843" "AX-89358130" "AX-89363961" "AX-89366577" "AX-89369449" "AX-89373380" "AX-89373883" "AX-89374079" "AX-89377721" "AX-89383767" "AX-89384572" "AX-89385949" "AX-89386515" "AX-89390135" "AX-89391203" "AX-89395338" "AX-89396254" "AX-89400909" "AX-89413182" "AX-89413629" "AX-89419517" "AX-89419615" "AX-89420130" "AX-89420302" "AX-89429111" "AX-89433628" "AX-89433762" "AX-89436762" "AX-89437073" "AX-89443310" "AX-89450187" "AX-89451618" "AX-89458685" "AX-89459359" "AX-89463270" "AX-89464462" "AX-89471376" "AX-89478992" "AX-89481804" "AX-89485473" "AX-89492297" "AX-89496618" "AX-89496710" "AX-89499268" "AX-89504413" "AX-89505926" "AX-89511955" "AX-89516536" "AX-89517365" "AX-89517410" "AX-89521001" "AX-89523550" "AX-89524438" "AX-89525603" "AX-89527129" "AX-89528694" "AX-89530313" "AX-89530471" "AX-89533652" "AX-89534871" "AX-89538812" "AX-89540222" "AX-89540948" "AX-89542488" "AX-89547622" "AX-89548573" "AX-89550075" "AX-89550509" "AX-89554329" "AX-89557437" "AX-89559170" "AX-89560962" "AX-89562237" "AX-89566015" "AX-89570199" "AX-89573081" "AX-89576108" "AX-89583196" "AX-89584802" "AX-89586521" "AX-89592052" "AX-89592890" "AX-89595260" "AX-89603513" "AX-89603848" "AX-89604620" "AX-89607761" "AX-89609908" "AX-89611218" "AX-89615658" "AX-89618101" "AX-89620674" "AX-89623442" "AX-89628741" "AX-89630112" "AX-89633184" "AX-89633517" "AX-89647248" "AX-89647429" "AX-89648474" "AX-89652515" "AX-89656392" "AX-89657324" "AX-89659961" "AX-89663311" "AX-89664588" "AX-89664951" "AX-89671412" "AX-89683973" "AX-89686514" "AX-89687718" "AX-89688116" "AX-89688665" "AX-89689025" "AX-89692677" "AX-89692731" "AX-89694577" "AX-89700983" "AX-89701793" "AX-89704856" "AX-89705558" "AX-89706646" "AX-89709297" "AX-89712723" "AX-89713039" "AX-89713598" "AX-89715539" "AX-89718265" "AX-89718839" "AX-89719539" "AX-89722453" "AX-89722903" "AX-89732971" "AX-89733955" "AX-89734726" "AX-89735179" "AX-89738618" "AX-89744263" "AX-89746647" "AX-89752799" "AX-89754156" "AX-89761942" "AX-89772380" "AX-89316106" "AX-89349466" "AX-89379976" "AX-89391610" "AX-89433103" "AX-89441032" "AX-89446572" "AX-89452958" "AX-89464569" "AX-89511609" "AX-89514332" "AX-89519538" "AX-89519982" "AX-89531378" "AX-89567125" "AX-89598158" "AX-89612122" "AX-89626322" "AX-89640122" "AX-89706645" "AX-89725737" "AX-89732479" "AX-89736607" "AX-89739207" "AX-89739758" "AX-89747730" "AX-89765268" "AX-89775152" "AX-89310859" "AX-89313963" "AX-89317738" "AX-89321851" "AX-89325686" "AX-89327440" "AX-89332743" "AX-89332762" "AX-89337145" "AX-89338059" "AX-89338856" "AX-89341017" "AX-89342761" "AX-89352187" "AX-89362635" "AX-89364164" "AX-89369313" "AX-89370521" "AX-89372080" "AX-89372944" "AX-89377253" "AX-89378864" "AX-89379632" "AX-89382657" "AX-89396154" "AX-89397762" "AX-89400183" "AX-89414244" "AX-89418255" "AX-89426422" "AX-89427408" "AX-89428380" "AX-89430120" "AX-89430613" "AX-89432879" "AX-89437039" "AX-89442429" "AX-89448632" "AX-89450073" "AX-89452291" "AX-89453887" "AX-89460433" "AX-89462810" "AX-89465727" "AX-89466913" "AX-89467363" "AX-89467561" "AX-89475637" "AX-89477025" "AX-89479619" "AX-89487278" "AX-89494737" "AX-89498336" "AX-89499471" "AX-89500343" "AX-89502077" "AX-89503497" "AX-89506066" "AX-89508986" "AX-89513732" "AX-89515152" "AX-89519594" "AX-89521543" "AX-89525408" "AX-89531714" "AX-89535714" "AX-89537727" "AX-89538896" "AX-89547325" "AX-89549093" "AX-89549366" "AX-89549370" "AX-89552089" "AX-89553436" "AX-89555962" "AX-89558793" "AX-89566472" "AX-89567397" "AX-89568970" "AX-89572226" "AX-89575061" "AX-89577781" "AX-89588200" "AX-89591808" "AX-89594918" "AX-89602105" "AX-89605325" "AX-89609020" "AX-89609143" "AX-89612322" "AX-89623630" "AX-89625344" "AX-89641517" "AX-89644100" "AX-89648514" "AX-89649285" "AX-89650931" "AX-89663040" "AX-89664369" "AX-89665496" "AX-89667798" "AX-89668032" "AX-89669518" "AX-89673821" "AX-89677668" "AX-89677781" "AX-89677874" "AX-89690281" "AX-89691171" "AX-89692625" "AX-89698668" "AX-89698853" "AX-89699808" "AX-89701471" "AX-89703033" "AX-89709179" "AX-89714414" "AX-89714747" "AX-89716029" "AX-89717647" "AX-89717659" "AX-89718074" "AX-89718947" "AX-89722760" "AX-89723808" "AX-89726553" "AX-89727663" "AX-89736354" "AX-89738964" "AX-89740609" "AX-89747362" "AX-89755852" "AX-89774334" "AX-89776909" "AX-89336958" "AX-89368470" "AX-89383978" "AX-89397379" "AX-89454765" "AX-89457295" "AX-89485368" "AX-89496731" "AX-89542753" "AX-89566836" "AX-89602959" "AX-89607781" "AX-89688529" "AX-89688543" "AX-89688801" "AX-89703352" "AX-89707481" "AX-89714149" "AX-89718572" "AX-89732767" "AX-89745420" "AX-89315628" "AX-89317349" "AX-89318929" "AX-89323837" "AX-89339258" "AX-89343565" "AX-89350479" "AX-89353059" "AX-89357200" "AX-89358872" "AX-89366674" "AX-89366738" "AX-89373621" "AX-89378349" "AX-89394882" "AX-89404217" "AX-89409763" "AX-89417145" "AX-89417417" "AX-89429183" "AX-89442594" "AX-89452939" "AX-89462722" "AX-89464571" "AX-89483678" "AX-89483984" "AX-89485832" "AX-89518625" "AX-89530696" "AX-89531065" "AX-89537615" "AX-89538105" "AX-89539155" "AX-89540806" "AX-89541280" "AX-89553135" "AX-89555489" "AX-89567759" "AX-89568403" "AX-89568653" "AX-89583437" "AX-89583617" "AX-89609254" "AX-89612432" "AX-89619093" "AX-89633629" "AX-89640494" "AX-89641025" "AX-89673792" "AX-89692852" "AX-89704371" "AX-89719061" "AX-89727622" "AX-89728911" "AX-89728988" "AX-89741565" "AX-89744203" "AX-89746716" "AX-89747160" "AX-89756707" "AX-89764764" "AX-89771297" "AX-89771890" "AX-89343189" "AX-89448182" "AX-89474978" "AX-89477342" "AX-89518447" "AX-89533331" "AX-89606254" "AX-89647589" "AX-89718688" "AX-89730543" "AX-89749782" "AX-89310118" "AX-89319545" "AX-89321161" "AX-89324568" "AX-89328286" "AX-89336812" "AX-89339098" "AX-89341204" "AX-89352850" "AX-89354285" "AX-89357745" "AX-89360773" "AX-89360793" "AX-89362398" "AX-89365603" "AX-89379115" "AX-89384578" "AX-89388992" "AX-89394301" "AX-89394302" "AX-89408225" "AX-89409491" "AX-89412541" "AX-89417524" "AX-89430530" "AX-89432604" "AX-89436532" "AX-89438700" "AX-89443708" "AX-89453966" "AX-89459347" "AX-89459795" "AX-89467858" "AX-89470470" "AX-89476956" "AX-89482685" "AX-89494530" "AX-89502978" "AX-89503162" "AX-89512140" "AX-89525114" "AX-89527560" "AX-89528736" "AX-89531265" "AX-89545820" "AX-89551553" "AX-89558972" "AX-89559941" "AX-89571872" "AX-89579756" "AX-89580654" "AX-89596573" "AX-89598557" "AX-89606860" "AX-89608708" "AX-89613026" "AX-89621607" "AX-89624488" "AX-89631089" "AX-89634504" "AX-89638867" "AX-89642890" "AX-89653241" "AX-89653476" "AX-89658219" "AX-89664447" "AX-89668976" "AX-89679050" "AX-89692876" "AX-89701640" "AX-89706013" "AX-89709053" "AX-89712100" "AX-89712829" "AX-89714037" "AX-89714258" "AX-89723776" "AX-89725182" "AX-89729816" "AX-89748728" "AX-89750361" "AX-89756441" "AX-89760784" "AX-89766654" "AX-89774052" "AX-89329457" "AX-89342925" "AX-89345148" "AX-89381760" "AX-89495607" "AX-89530601" "AX-89547885" "AX-89579543" "AX-89706984" "AX-89736639" "AX-89732469" "AX-89400452" "AX-89622051" "AX-89372634" "AX-89708632" "AX-89314210" "AX-89334551" "AX-89339341" "AX-89351727" "AX-89381776" "AX-89384006" "AX-89398761" "AX-89411321" "AX-89412523" "AX-89436160" "AX-89445833" "AX-89463141" "AX-89468888" "AX-89472916" "AX-89478114" "AX-89485151" "AX-89518405" "AX-89523338" "AX-89527822" "AX-89561590" "AX-89563206" "AX-89569995" "AX-89573937" "AX-89582103" "AX-89598972" "AX-89605995" "AX-89612914" "AX-89618491" "AX-89624451" "AX-89656484" "AX-89690285" "AX-89690584" "AX-89726183" "AX-89728498" "AX-89742884" "AX-89776863" "AX-89537265" "AX-89548092" "AX-89573026" "AX-89626225" "AX-89703447" "AX-89747988" "AX-89772424" "AX-89383829" "AX-89414199" "AX-89414998" "AX-89424681" "AX-89425612" "AX-89438148" "AX-89447257" "AX-89486459" "AX-89598148" "AX-89618283" "AX-89631639" "AX-89641381" "AX-89682966" "AX-89686311" "AX-89760512" "AX-89317056" "AX-89654964" "AX-89375003" "AX-86169309" "AX-89311384" "AX-89311827" "AX-89312250" "AX-89316647" "AX-89316986" "AX-89318173" "AX-89319931" "AX-89320287" "AX-89322568" "AX-89323522" "AX-89325348" "AX-89325550" "AX-89326502" "AX-89326793" "AX-89326896" "AX-89327030" "AX-89327157" "AX-89327796" "AX-89328584" "AX-89330521" "AX-89330531" "AX-89331338" "AX-89334475" "AX-89341401" "AX-89342159" "AX-89345702" "AX-89346204" "AX-89348265" "AX-89349890" "AX-89350695" "AX-89350924" "AX-89350942" "AX-89351178" "AX-89352169" "AX-89353349" "AX-89353695" "AX-89353851" "AX-89358922" "AX-89359828" "AX-89360325" "AX-89361890" "AX-89365362" "AX-89365762" "AX-89367813" "AX-89368828" "AX-89369141" "AX-89369962" "AX-89370977" "AX-89371693" "AX-89371736" "AX-89372508" "AX-89374665" "AX-89376115" "AX-89377471" "AX-89377538" "AX-89377944" "AX-89379664" "AX-89379933" "AX-89381241" "AX-89381401" "AX-89382581" "AX-89385055" "AX-89386257" "AX-89387500" "AX-89388244" "AX-89389661" "AX-89391417" "AX-89392966" "AX-89393582" "AX-89394021" "AX-89395324" "AX-89397279" "AX-89398436" "AX-89398508" "AX-89400202" "AX-89402153" "AX-89403231" "AX-89403679" "AX-89407196" "AX-89409532" "AX-89409544" "AX-89410124" "AX-89411043" "AX-89413069" "AX-89414762" "AX-89414774" "AX-89415444" "AX-89418106" "AX-89420008" "AX-89422158" "AX-89424320" "AX-89424887" "AX-89425383" "AX-89428036" "AX-89428367" "AX-89429322" "AX-89429411" "AX-89433309" "AX-89434238" "AX-89437613" "AX-89438005" "AX-89439182" "AX-89439283" "AX-89439515" "AX-89439741" "AX-89441679" "AX-89441694" "AX-89443313" "AX-89443691" "AX-89445110" "AX-89445872" "AX-89447045" "AX-89447870" "AX-89448426" "AX-89449706" "AX-89450424" "AX-89451583" "AX-89453396" "AX-89455604" "AX-89456640" "AX-89458687" "AX-89459025" "AX-89460419" "AX-89461003" "AX-89461239" "AX-89461552" "AX-89462309" "AX-89462331" "AX-89463030" "AX-89465227" "AX-89466118" "AX-89467013" "AX-89467440" "AX-89467492" "AX-89470777" "AX-89472591" "AX-89474914" "AX-89477062" "AX-89478605" "AX-89480993" "AX-89482397" "AX-89482512" "AX-89483450" "AX-89484593" "AX-89484699" "AX-89484787" "AX-89485581" "AX-89485804" "AX-89487928" "AX-89488597" "AX-89490753" "AX-89491417" "AX-89491606" "AX-89495738" "AX-89498420" "AX-89505810" "AX-89505933" "AX-89506555" "AX-89509279" "AX-89511906" "AX-89512924" "AX-89513698" "AX-89516104" "AX-89517445" "AX-89518129" "AX-89518572" "AX-89521617" "AX-89522668" "AX-89524206" "AX-89525227" "AX-89526227" "AX-89526721" "AX-89527347" "AX-89532167" "AX-89533766" "AX-89534167" "AX-89535887" "AX-89536587" "AX-89538855" "AX-89542433" "AX-89543732" "AX-89544071" "AX-89545177" "AX-89547672" "AX-89550364" "AX-89551390" "AX-89553235" "AX-89553489" "AX-89557844" "AX-89558873" "AX-89561528" "AX-89562824" "AX-89562869" "AX-89564572" "AX-89565419" "AX-89566114" "AX-89568360" "AX-89568363" "AX-89568532" "AX-89569456" "AX-89571548" "AX-89573435" "AX-89573467" "AX-89574394" "AX-89574660" "AX-89576750" "AX-89577577" "AX-89579236" "AX-89580586" "AX-89580642" "AX-89581060" "AX-89581145" "AX-89582704" "AX-89583859" "AX-89584918" "AX-89585637" "AX-89587970" "AX-89588121" "AX-89588598" "AX-89588732" "AX-89595408" "AX-89596649" "AX-89597852" "AX-89598002" "AX-89603738" "AX-89606616" "AX-89607423" "AX-89609012" "AX-89609783" "AX-89609818" "AX-89610016" "AX-89610968" "AX-89613593" "AX-89614603" "AX-89616185" "AX-89617774" "AX-89618660" "AX-89618827" "AX-89620494" "AX-89620504" "AX-89624602" "AX-89625692" "AX-89626081" "AX-89627615" "AX-89627961" "AX-89628177" "AX-89631356" "AX-89631740" "AX-89632010" "AX-89632513" "AX-89632611" "AX-89634251" "AX-89635354" "AX-89637460" "AX-89637744" "AX-89639100" "AX-89640406" "AX-89641004" "AX-89642883" "AX-89644644" "AX-89646935" "AX-89647320" "AX-89647732" "AX-89650390" "AX-89651001" "AX-89651997" "AX-89653481" "AX-89653914" "AX-89654054" "AX-89654836" "AX-89658794" "AX-89660796" "AX-89662155" "AX-89663138" "AX-89666335" "AX-89666370" "AX-89667173" "AX-89670801" "AX-89670824" "AX-89671014" "AX-89673102" "AX-89673172" "AX-89673354" "AX-89673411" "AX-89673770" "AX-89674321" "AX-89677509" "AX-89680887" "AX-89683866" "AX-89684564" "AX-89685182" "AX-89687542" "AX-89688779" "AX-89689678" "AX-89690024" "AX-89694184" "AX-89694792" "AX-89695682" "AX-89695713" "AX-89696378" "AX-89697511" "AX-89699889" "AX-89700090" "AX-89700108" "AX-89701716" "AX-89702770" "AX-89703318" "AX-89705140" "AX-89710039" "AX-89717579" "AX-89718248" "AX-89718892" "AX-89719299" "AX-89721208" "AX-89721379" "AX-89721850" "AX-89722689" "AX-89723030" "AX-89723193" "AX-89723439" "AX-89724431" "AX-89725252" "AX-89725324" "AX-89727050" "AX-89728796" "AX-89729837" "AX-89730002" "AX-89730777" "AX-89734005" "AX-89734919" "AX-89735958" "AX-89735989" "AX-89736595" "AX-89737719" "AX-89739432" "AX-89740073" "AX-89740444" "AX-89741875" "AX-89742451" "AX-89744467" "AX-89745201" "AX-89745469" "AX-89746298" "AX-89746696" "AX-89748975" "AX-89750155" "AX-89752575" "AX-89752824" "AX-89753859" "AX-89754980" "AX-89755252" "AX-89756160" "AX-89756295" "AX-89756390" "AX-89757463" "AX-89759751" "AX-89760867" "AX-89767920" "AX-89767955" "AX-89768554" "AX-89771533" "AX-89771808" "AX-89773586" "AX-89774528" "AX-89774851" "AX-89311931" "AX-89314987" "AX-89319215" "AX-89322868" "AX-89336821" "AX-89341885" "AX-89352989" "AX-89356505" "AX-89358702" "AX-89379330" "AX-89401805" "AX-89421709" "AX-89435375" "AX-89439053" "AX-89481238" "AX-89483369" "AX-89487489" "AX-89507525" "AX-89510909" "AX-89520652" "AX-89527241" "AX-89551719" "AX-89552832" "AX-89562078" "AX-89564809" "AX-89574971" "AX-89575536" "AX-89597153" "AX-89599339" "AX-89612078" "AX-89623389" "AX-89630222" "AX-89633487" "AX-89646708" "AX-89651288" "AX-89652648" "AX-89657013" "AX-89668528" "AX-89678965" "AX-89693467" "AX-89723417" "AX-89746870" "AX-89749372" "AX-89760221" "AX-89770078" "AX-89777205" "AX-89654183" "AX-89659227" "AX-86164637" "AX-86169486" "AX-89313559" "AX-89315392" "AX-89322733" "AX-89337381" "AX-89337716" "AX-89341022" "AX-89343631" "AX-89344139" "AX-89345423" "AX-89353536" "AX-89362018" "AX-89366659" "AX-89369515" "AX-89371757" "AX-89383703" "AX-89384044" "AX-89384753" "AX-89387732" "AX-89388143" "AX-89388562" "AX-89391459" "AX-89392856" "AX-89401542" "AX-89404311" "AX-89404766" "AX-89416175" "AX-89416661" "AX-89417357" "AX-89419836" "AX-89421292" "AX-89421794" "AX-89430732" "AX-89432759" "AX-89437738" "AX-89441698" "AX-89448898" "AX-89461464" "AX-89462409" "AX-89476791" "AX-89483137" "AX-89485005" "AX-89493514" "AX-89495661" "AX-89504325" "AX-89509581" "AX-89511269" "AX-89512056" "AX-89512303" "AX-89513044" "AX-89513466" "AX-89513626" "AX-89513716" "AX-89520511" "AX-89525792" "AX-89526766" "AX-89530469" "AX-89537336" "AX-89539744" "AX-89543158" "AX-89544278" "AX-89545124" "AX-89547322" "AX-89553564" "AX-89554121" "AX-89566766" "AX-89567030" "AX-89572264" "AX-89573886" "AX-89574558" "AX-89576235" "AX-89580361" "AX-89582456" "AX-89591304" "AX-89592524" "AX-89593211" "AX-89602318" "AX-89604002" "AX-89607997" "AX-89612400" "AX-89613780" "AX-89615276" "AX-89627887" "AX-89638130" "AX-89639404" "AX-89639580" "AX-89646106" "AX-89646811" "AX-89649576" "AX-89652241" "AX-89666442" "AX-89669552" "AX-89669607" "AX-89673644" "AX-89683065" "AX-89692262" "AX-89692375" "AX-89700823" "AX-89723468" "AX-89725449" "AX-89738267" "AX-89741390" "AX-89749807" "AX-89750156" "AX-89751275" "AX-89774524" "AX-89359589" "AX-89404702" "AX-89416733" "AX-89433914" "AX-89486689" "AX-89495659" "AX-89588754" "AX-89699158" "AX-89735417" "AX-89739713" "AX-89344670" "AX-89473457" "AX-89475764" "AX-89486119" "AX-89487794" "AX-89509006" "AX-89548819" "AX-89552316" "AX-89584670" "AX-89616431" "AX-89683630" "AX-89773408" "AX-89775884" "AX-89384619" "AX-89468243" "AX-89425040" "AX-89733550" "AX-86163899" "AX-86167742" "AX-86167743" "AX-89310041" "AX-89310996" "AX-89311885" "AX-89313005" "AX-89317842" "AX-89321046" "AX-89322599" "AX-89323039" "AX-89324573" "AX-89326375" "AX-89328146" "AX-89329498" "AX-89330965" "AX-89345230" "AX-89347915" "AX-89362789" "AX-89364540" "AX-89372752" "AX-89377743" "AX-89381406" "AX-89382667" "AX-89389055" "AX-89394630" "AX-89395032" "AX-89395972" "AX-89399084" "AX-89412361" "AX-89413058" "AX-89413254" "AX-89414976" "AX-89419319" "AX-89421877" "AX-89422514" "AX-89424535" "AX-89438953" "AX-89440094" "AX-89442051" "AX-89450761" "AX-89452678" "AX-89467706" "AX-89471400" "AX-89471552" "AX-89474960" "AX-89480249" "AX-89485047" "AX-89496506" "AX-89501198" "AX-89516201" "AX-89525141" "AX-89526517" "AX-89549629" "AX-89555975" "AX-89559592" "AX-89566301" "AX-89569221" "AX-89570311" "AX-89582282" "AX-89588791" "AX-89604586" "AX-89605870" "AX-89608160" "AX-89610380" "AX-89617051" "AX-89631632" "AX-89633102" "AX-89650964" "AX-89654411" "AX-89659170" "AX-89663012" "AX-89664676" "AX-89678285" "AX-89678542" "AX-89695988" "AX-89698122" "AX-89699051" "AX-89701040" "AX-89705292" "AX-89708869" "AX-89712948" "AX-89713754" "AX-89733284" "AX-89740963" "AX-89755590" "AX-89774020" "AX-89775122" "AX-89356802" "AX-89384119" "AX-89414080" "AX-89433599" "AX-89455319" "AX-89469429" "AX-89519139" "AX-89538341" "AX-89542575" "AX-89549583" "AX-89580942" "AX-89714299" "AX-89717872" "AX-89755923" "AX-86166363" "AX-89326183" "AX-89358216" "AX-89385269" "AX-89391467" "AX-89472707" "AX-89493109" "AX-89498300" "AX-89512897" "AX-89524094" "AX-89532502" "AX-89548207" "AX-89552822" "AX-89556107" "AX-89563663" "AX-89607818" "AX-89617813" "AX-89653070" "AX-89678066" "AX-89680457" "AX-89707275" "AX-89753229" "AX-89507314" "AX-89572275" "AX-89424011" "AX-89424333" "AX-89438982" "AX-89452479" "AX-89460336" "AX-89490304" "AX-89532589" "AX-89566589" "AX-89582302" "AX-89606776" "AX-89619689" "AX-89628195" "AX-89671889" "AX-89672731" "AX-89673167" "AX-89738971" "AX-89537082" "AX-89451380" "AX-89466545" "AX-89491122" "AX-89552304" "AX-89746518" "AX-89383797" "AX-89408130" "AX-89411126" "AX-89486209" "AX-89520384" "AX-89600129" "AX-89603416" "AX-89682948" "AX-89694598" "AX-89398882" "AX-89555997" "AX-89613762" "AX-89655819" "AX-89722020" "AX-89757633" "AX-89324965" "AX-89336033" "AX-89345885" "AX-89366334" "AX-89407855" "AX-89552209" "AX-89584240" "AX-89647056" "AX-89678864" "AX-89749585" "AX-89507929" "AX-89636053" "AX-89347943" "AX-89380628" "AX-89385720" "AX-89407380" "AX-89426812" "AX-89428761" "AX-89452332" "AX-89453346" "AX-89501335" "AX-89507166" "AX-89536084" "AX-89563574" "AX-89592918" "AX-89633361" "AX-89653613" "AX-89656651" "AX-89671879" "AX-89672569" "AX-89676259" "AX-89706655" "AX-89718153" "AX-89720333" "AX-89743657" "AX-89772114" "AX-89406666" "AX-89475531" "AX-89479014" "AX-89506992" "AX-89512450" "AX-89548495" "AX-89611079" "AX-89730320" "AX-89765386" "AX-89309966" "AX-89310641" "AX-89312827" "AX-89361588" "AX-89442364" "AX-89508264" "AX-89531860" "AX-89537771" "AX-89551532" "AX-89586686" "AX-89603695" "AX-89677184" "AX-89678550" "AX-89705004" "AX-89708163" "AX-89725558" "AX-89734677" "AX-89349463" "AX-89387161" "AX-89559139" "AX-89561467" "AX-89310034" "AX-89320715" "AX-89354998" "AX-89388830" "AX-89394996" "AX-89400218" "AX-89419625" "AX-89440548" "AX-89441352" "AX-89461734" "AX-89465484" "AX-89472579" "AX-89476140" "AX-89504746" "AX-89504911" "AX-89510341" "AX-89516076" "AX-89529800" "AX-89533987" "AX-89535375" "AX-89538199" "AX-89556121" "AX-89556842" "AX-89561938" "AX-89565326" "AX-89566805" "AX-89593582" "AX-89594793" "AX-89595965" "AX-89604740" "AX-89605747" "AX-89611825" "AX-89628653" "AX-89641826" "AX-89646486" "AX-89667596" "AX-89672472" "AX-89683792" "AX-89691374" "AX-89706248" "AX-89715223" "AX-89717074" "AX-89722876" "AX-89734646" "AX-89738139" "AX-89741763" "AX-89754744" "AX-89763084" "AX-89765423" "AX-89769885" "AX-89774835" "AX-89461018" "AX-89463632" "AX-89465165" "AX-89513504" "AX-89547389" "AX-89691313" "AX-89731954" "AX-89331757" "AX-89376185" "AX-89425129" "AX-89440967" "AX-89454731" "AX-89466340" "AX-89550572" "AX-89559616" "AX-89713465" "AX-89714168" "AX-89575747" "AX-89583839" "AX-89339073" "AX-89353271" "AX-89419308" "AX-89422723" "AX-89465369" "AX-89467134" "AX-89488493" "AX-89611229" "AX-89677875" "AX-89688028" "AX-89774750" "AX-89383243" "AX-89688312" "AX-89553276" "AX-89372778" "AX-89426080" "AX-89470868" "AX-89484639" "AX-89547911" "AX-89585703" "AX-89596373" "AX-89614302" "AX-89618544" "AX-89631952" "AX-89652311" "AX-89662256" "AX-89699883" "AX-89706105" "AX-89613611" "AX-89370077" "AX-89388925" "AX-89408002" "AX-89413151" "AX-89459172" "AX-89472400" "AX-89491218" "AX-89523205" "AX-89531863" "AX-89542252" "AX-89546383" "AX-89571332" "AX-89587204" "AX-89639649" "AX-89678260" "AX-89681950" "AX-89693232" "AX-89710932" "AX-89731856" "AX-89763490" "AX-89331212" "AX-89418863" "AX-89469320" "AX-89572147" "AX-89744752" "AX-89540961" "AX-89318796" "AX-89334782" "AX-89339155" "AX-89357855" "AX-89375511" "AX-89399288" "AX-89417905" "AX-89427634" "AX-89439703" "AX-89463025" "AX-89474198" "AX-89492559" "AX-89499766" "AX-89503387" "AX-89513814" "AX-89518602" "AX-89525037" "AX-89539249" "AX-89543960" "AX-89552377" "AX-89558737" "AX-89575261" "AX-89592961" "AX-89595462" "AX-89605302" "AX-89615149" "AX-89626442" "AX-89628363" "AX-89635458" "AX-89650522" "AX-89685566" "AX-89686830" "AX-89695999" "AX-89703200" "AX-89725114" "AX-89734370" "AX-89737091" "AX-89748633" "AX-89409207" "AX-89732346" "AX-89389775" "AX-89472833" "AX-89674570" "AX-89730612" "AX-89691738" "AX-89325173" "AX-89355615" "AX-89373742" "AX-89465328" "AX-89488458" "AX-89547210" "AX-89549968" "AX-89575712" "AX-89584638" "AX-89611743" "AX-89613049" "AX-89657542" "AX-89678863" "AX-89695767" "AX-89721152" "AX-89736504" "AX-89462225" "AX-89564932" "AX-89596057" "AX-89602683" "AX-89632111" "AX-89498677" "AX-89589368" "AX-86184947" "AX-89386735" "AX-89415953" "AX-89419518" "AX-89430045" "AX-89445431" "AX-89515939" "AX-89599793" "AX-89607265" "AX-89614028" "AX-89659203" "AX-89737814" "AX-89738490" "AX-89398161" "AX-89431189" "AX-89473274" "AX-89554304" "AX-89747728" "AX-89515565" "AX-89675182" "AX-89768646" "AX-89778099" "AX-89311832" "AX-89335029" "AX-89431593" "AX-89589224" "AX-89592574" "AX-89362763" "AX-89687735" "AX-89340809" "AX-89601492" "AX-89740322" "AX-89317001" "AX-89345321" "AX-89362239" "AX-89372831" "AX-89386370" "AX-89428112" "AX-89484921" "AX-89519200" "AX-89691485" "AX-89717809" "AX-89756262" "AX-89772961" "AX-89775916" "AX-89460434" "AX-89565347" "AX-89590133" "AX-89591546" "AX-89764703" "AX-89774070" "AX-89344300" "AX-89355593" "AX-89361968" "AX-89365748" "AX-89367256" "AX-89380569" "AX-89390480" "AX-89397813" "AX-89404365" "AX-89406030" "AX-89410123" "AX-89411966" "AX-89421587" "AX-89432429" "AX-89436923" "AX-89441819" "AX-89463857" "AX-89525700" "AX-89529154" "AX-89544421" "AX-89566438" "AX-89570777" "AX-89586596" "AX-89608342" "AX-89622088" "AX-89639646" "AX-89645388" "AX-89702421" "AX-89703481" "AX-89712134" "AX-89727170" "AX-89736846" "AX-89742936" "AX-89774155" "AX-89376184" "AX-89376420" "AX-89415762" "AX-89524464" "AX-89604422" "AX-89673942" "AX-89752224" "AX-89394594" "AX-89422918" "AX-89500399" "AX-89590294" "AX-89591433" "AX-89644923" "AX-89588679" "AX-89397437" "AX-89323126" "AX-89347349" "AX-89355729" "AX-89359971" "AX-89371586" "AX-89372056" "AX-89384947" "AX-89392454" "AX-89412705" "AX-89471694" "AX-89485001" "AX-89486405" "AX-89488197" "AX-89504471" "AX-89511372" "AX-89543657" "AX-89550273" "AX-89561117" "AX-89576605" "AX-89580727" "AX-89596577" "AX-89683219" "AX-89688579" "AX-89700593" "AX-89711246" "AX-89761547" "AX-89514149" "AX-89608692" "AX-89690662" "AX-89721599" "AX-89729258" "AX-89575171" "AX-89407890" "AX-89686858" "AX-89333721" "AX-89721905" "AX-89320563" "AX-89347894" "AX-89453479" "AX-89687354" "AX-89522871" "AX-89642782" "AX-89313763" "AX-89322590" "AX-89332288" "AX-89344807" "AX-89347855" "AX-89353327" "AX-89361475" "AX-89361485" "AX-89368109" "AX-89371656" "AX-89377764" "AX-89381273" "AX-89382991" "AX-89384781" "AX-89386618" "AX-89403636" "AX-89403733" "AX-89406155" "AX-89421593" "AX-89422172" "AX-89431340" "AX-89445620" "AX-89452054" "AX-89456394" "AX-89470754" "AX-89490453" "AX-89496313" "AX-89538481" "AX-89539380" "AX-89545778" "AX-89550297" "AX-89553662" "AX-89554231" "AX-89561919" "AX-89564257" "AX-89567508" "AX-89569716" "AX-89573650" "AX-89575136" "AX-89578084" "AX-89580398" "AX-89589418" "AX-89591072" "AX-89600018" "AX-89601760" "AX-89606279" "AX-89608534" "AX-89610032" "AX-89612667" "AX-89625160" "AX-89669567" "AX-89675427" "AX-89676418" "AX-89680746" "AX-89683551" "AX-89688730" "AX-89707133" "AX-89713584" "AX-89729451" "AX-89732932" "AX-89734599" "AX-89736076" "AX-89750105" "AX-89750576" "AX-89751189" "AX-89757543" "AX-89765168" "AX-89765557" "AX-89765932" "AX-89771496" "AX-89771744" "AX-89772851" "AX-89774520" "AX-89374853" "AX-89410171" "AX-89431355" "AX-89443701" "AX-89457931" "AX-89458819" "AX-89478619" "AX-89490013" "AX-89510594" "AX-89585828" "AX-89630693" "AX-89634659" "AX-89658398" "AX-89660044" "AX-89705416" "AX-89753408" "AX-89435736" "AX-89439254" "AX-89310619" "AX-89356138" "AX-89756978" "AX-89364446" "AX-89429828" "AX-89459603" "AX-89490781" "AX-89521981" "AX-89549739" "AX-89640387" "AX-89674509" "AX-89679031" "AX-89735156" "AX-89746399" "AX-89750962" "AX-89573941" "AX-89653798" "AX-89546448" "AX-89320343" "AX-89334612" "AX-89431368" "AX-89495022" "AX-89507842" "AX-89550674" "AX-89554109" "AX-89567872" "AX-89612773" "AX-89628540" "AX-89643347" "AX-89650193" "AX-89690391" "AX-89696431" "AX-89722944" "AX-89745724" "AX-89379715" "AX-89405653" "AX-89722731" "AX-89751614" "AX-89376471" "AX-89434210" "AX-89434810" "AX-89486397" "AX-89489276" "AX-89545515" "AX-89661509" "AX-89564587" "AX-89346897" "AX-89478896" "AX-89733153" "AX-89441009" "AX-89318238" "AX-89333760" "AX-89337639" "AX-89348485" "AX-89426666" "AX-89464699" "AX-89488700" "AX-89505551" "AX-89506291" "AX-89511063" "AX-89565681" "AX-89566613" "AX-89576766" "AX-89586438" "AX-89593497" "AX-89602899" "AX-89611173" "AX-89640607" "AX-89646018" "AX-89689422" "AX-89720074" "AX-89730349" "AX-89742591" "AX-89744678" "AX-89746167" "AX-89753245" "AX-89761507" "AX-86170344" "AX-89315805" "AX-89398231" "AX-89495652" "AX-89566073" "AX-89679082" "AX-89740107" "AX-89749491" "AX-89455598" "AX-89526758" "AX-89569876" "AX-89596238" "AX-89625957" "AX-89676700" "AX-89702530" "AX-89709129" "AX-89722816" "AX-89730700" "AX-89761168" "AX-89544585" "AX-89581915" "AX-89624785" "AX-89324340" "AX-89466594" "AX-89543328" "AX-89659531" "AX-89342798" "AX-89618202" "AX-89729380" "AX-89750146" "AX-89324976" "AX-89334238" "AX-89339177" "AX-89380660" "AX-89383667" "AX-89383827" "AX-89398001" "AX-89401787" "AX-89419536" "AX-89419577" "AX-89425126" "AX-89433949" "AX-89459944" "AX-89462866" "AX-89472178" "AX-89472740" "AX-89477914" "AX-89499052" "AX-89515200" "AX-89517683" "AX-89541808" "AX-89597554" "AX-89636386" "AX-89658897" "AX-89659747" "AX-89661753" "AX-89724308" "AX-89740887" "AX-89756044" "AX-89765152" "AX-89766114" "AX-89330624" "AX-89499091" "AX-89528290" "AX-89537909" "AX-89587697" "AX-89652755" "AX-89707957" "AX-89675021" "AX-89314990" "AX-89341929" "AX-89347847" "AX-89355013" "AX-89359011" "AX-89367715" "AX-89373795" "AX-89382994" "AX-89387513" "AX-89420675" "AX-89425256" "AX-89425835" "AX-89448649" "AX-89488632" "AX-89494281" "AX-89506508" "AX-89510825" "AX-89527501" "AX-89546518" "AX-89557370" "AX-89581074" "AX-89581372" "AX-89591612" "AX-89618625" "AX-89631645" "AX-89645778" "AX-89648992" "AX-89656745" "AX-89666782" "AX-89668310" "AX-89670051" "AX-89673400" "AX-89679233" "AX-89687108" "AX-89687125" "AX-89703357" "AX-89706362" "AX-89727108" "AX-89754292" "AX-89763980" "AX-89766497" "AX-89770367" "AX-89414193" "AX-89584201" "AX-89681226" "AX-89683148" "AX-89720971" "AX-89469188" "AX-89509293" "AX-89705746" "AX-89738640" "AX-89750933" "AX-89359417" "AX-89363184" "AX-89500980" "AX-89577905" "AX-89743578" "AX-89332396" "AX-86163588" "AX-89655760" "AX-89660800" "AX-89524034" "AX-89388690" "AX-89434674" "AX-89386837" "AX-89407628" "AX-89515207" "AX-89614937" "AX-89620786" "AX-89664857" "AX-89680903" "AX-89318397" "AX-89384638" "AX-89426322" "AX-89530026" "AX-89643801" "AX-89395053" "AX-89460476" "AX-89500359" "AX-89654461" "AX-89396197" "AX-89695324" "AX-89367412" "AX-89395127" "AX-89663483" "AX-89672920" "AX-89685697" "AX-89327178" "AX-89377778" "AX-89422777" "AX-89466843" "AX-89517501" "AX-89536942" "AX-89586724" "AX-89713014" "AX-89321736" "AX-89673397" "AX-89323190" "AX-89379122" "AX-89382408" "AX-89392427" "AX-89413830" "AX-89420068" "AX-89463940" "AX-89480027" "AX-89505857" "AX-89546887" "AX-89566160" "AX-89567330" "AX-89575657" "AX-89603354" "AX-89607056" "AX-89650392" "AX-89674737" "AX-89695295" "AX-89704768" "AX-89713157" "AX-89719275" "AX-89730238" "AX-89738124" "AX-89742022" "AX-89756792" "AX-89766371" "AX-89770503" "AX-89382323" "AX-89515324" "AX-89622907" "AX-89652856" "AX-89342406" "AX-89344189" "AX-89418878" "AX-89434271" "AX-89499577" "AX-89635132" "AX-89668644" "AX-89686603" "AX-89724333" "AX-89328917" "AX-89363742" "AX-89444433" "AX-89526966" "AX-89557663" "AX-89599132" "AX-89610448" "AX-89668974" "AX-89697341" "AX-89757416" "AX-89437708" "AX-89362865" "AX-89486959" "AX-89556370" "AX-89709587" "AX-89711734" "AX-89747405" "AX-89322333" "AX-89512197" "AX-89490084" "AX-89588545" "AX-89609110" "AX-89565905" "AX-89449919" "AX-89451610" "AX-89679406" "AX-89550567" "AX-89583452" "AX-89593430" "AX-89612954" "AX-89712947" "AX-89735117" "AX-89369871" "AX-89420671" "AX-89472325" "AX-89493255" "AX-89562310" "AX-89591305" "AX-89598085" "AX-89633651" "AX-89688763" "AX-89692967" "AX-89695757" "AX-89727726" "AX-89733301" "AX-89748423" "AX-89409246" "AX-89536646" "AX-89566023" "AX-89601835" "AX-89751244" "AX-89320196" "AX-89374956" "AX-89392161" "AX-89451652" "AX-89464859" "AX-89489853" "AX-89600369" "AX-89423098" "AX-89338879" "AX-89339365" "AX-89452362" "AX-89480654" "AX-89511165" "AX-89546727" "AX-89639158" "AX-89655654" "AX-89706143" "AX-89610491" "AX-89644600" "AX-89746393" "AX-89372089" "AX-89396036" "AX-89413569" "AX-89504418" "AX-89729281" "AX-89760102" "AX-89760192" "AX-89315363" "AX-89331439" "AX-89411380" "AX-89437787" "AX-89467198" "AX-89478088" "AX-89503681" "AX-89532292" "AX-89584128" "AX-89594462" "AX-89684660" "AX-89378421" "AX-89386140" "AX-89461419" "AX-89522737" "AX-89329177" "AX-89496442" "AX-89535604" "AX-89547466" "AX-89586012" "AX-89610899" "AX-89628282" "AX-89676840" "AX-89719563" "AX-89730952" "AX-89754785" "AX-89756065" "AX-89373262" "AX-89448511" "AX-89525813" "AX-89639218" "AX-89659668" "AX-89718464" "AX-89660818" "AX-89408657" "AX-89323934" "AX-89326872" "AX-89338499" "AX-89351282" "AX-89368846" "AX-89386478" "AX-89400506" "AX-89475106" "AX-89527999" "AX-89547544" "AX-89564598" "AX-89583425" "AX-89604783" "AX-89606421" "AX-89659860" "AX-89666855" "AX-89720362" "AX-89722504" "AX-89733546" "AX-89761962" "AX-89765568" "AX-89766286" "AX-89729315" "AX-89478019" "AX-89483730" "AX-89398108" "AX-89474196" "AX-89720277" "AX-89703343" "AX-89762662" "AX-89401353" "AX-89573590" "AX-89518461" "AX-89519228" "AX-86184924" "AX-89569794" "AX-89572992" "AX-89744524" "AX-89340727" "AX-89686964" "AX-89316446" "AX-89565502" "AX-89580393" "AX-89699917" "AX-89711359" "AX-89647478" "AX-89574611" "AX-89676465" "AX-89685807" "AX-89686993" "AX-89730186" "AX-89658086" "AX-89398473" "AX-89471830" "AX-89488308" "AX-89540438" "AX-89754330" "AX-89405302" "AX-89337211" "AX-89343466" "AX-89353738" "AX-89398984" "AX-89408639" "AX-89541646" "AX-89557515" "AX-89611820" "AX-89618539" "AX-89674102" "AX-89683467" "AX-89509598" "AX-89613452" "AX-89767775" "AX-89388129" "AX-89484902" "AX-89631185" "AX-89646246" "AX-89721841" "AX-89741890" "AX-89444542" "AX-89423125" "AX-89554641" "AX-89432049" "AX-89475333" "AX-89504856" "AX-89526818" "AX-89562365" "AX-89774536" "AX-89608875" "AX-89343800" "AX-89359209" "AX-89359771" "AX-89367403" "AX-89378778" "AX-89415745" "AX-89464155" "AX-89484860" "AX-89497929" "AX-89547083" "AX-89564585" "AX-89664689" "AX-89678786" "AX-89733612" "AX-89752421" "AX-89769459" "AX-89454828" "AX-89479041" "AX-89522075" "AX-89578425" "AX-89418257" "AX-89433226" "AX-89337253" "AX-89333054" "AX-89365777" "AX-89367339" "AX-89369657" "AX-89482594" "AX-89585974" "AX-89722045" "AX-89701697" "AX-89770241" "AX-89357416" "AX-89377667" "AX-89530513" "AX-89348564" "AX-89512412" "AX-89480590" "AX-86162792" "AX-89323285" "AX-89351759" "AX-89352469" "AX-89368335" "AX-89377921" "AX-89408199" "AX-89426815" "AX-89441578" "AX-89473707" "AX-89482227" "AX-89508865" "AX-89528248" "AX-89530154" "AX-89545202" "AX-89546848" "AX-89573176" "AX-89577337" "AX-89585886" "AX-89596500" "AX-89622226" "AX-89624471" "AX-89635806" "AX-89674113" "AX-89688180" "AX-89474450" "AX-89584258" "AX-89612470" "AX-89643205" "AX-89695622" "AX-89701772" "AX-89475782" "AX-89552953" "AX-89675701" "AX-89719750" "AX-89379477" "AX-89460309" "AX-89497505" "AX-89312759" "AX-89314128" "AX-89418562" "AX-89617065" "AX-89629776" "AX-89715521" "AX-89762690" "AX-89764178" "AX-89354595" "AX-89397425" "AX-89680040" "AX-89681992" "AX-89686686" "AX-89706510" "AX-89376998" "AX-89382316" "AX-89426814" "AX-89543702" "AX-89553169" "AX-89585371" "AX-89595039" "AX-89638047" "AX-89339728" "AX-89587963" "AX-89627414" "AX-89682274" "AX-89378849" "AX-89451891" "AX-89486780" "AX-89763438" "AX-89487952" "AX-89319856" "AX-89406472" "AX-89441303" "AX-89451659" "AX-89458741" "AX-89492609" "AX-89498820" "AX-89549319" "AX-89579454" "AX-89635950" "AX-89639638" "AX-89663466" "AX-89682106" "AX-89590701" "AX-89355537" "AX-89359121" "AX-89363053" "AX-89405332" "AX-89407475" "AX-89412853" "AX-89414426" "AX-89438142" "AX-89443098" "AX-89461770" "AX-89487094" "AX-89499163" "AX-89509337" "AX-89511528" "AX-89554631" "AX-89566501" "AX-89572260" "AX-89572474" "AX-89631023" "AX-89703724" "AX-89718690" "AX-89760852" "AX-89774407" "AX-89396144" "AX-89384031" "AX-89496687" "AX-89619341" "AX-89651169" "AX-89422229" "AX-89328569" "AX-89335895" "AX-89364374" "AX-89412027" "AX-89423170" "AX-89423770" "AX-89437772" "AX-89495248" "AX-89514379" "AX-89528279" "AX-89620954" "AX-89650957" "AX-89664780" "AX-89682499" "AX-89700743" "AX-89739170" "AX-89765615" "AX-89775215" "AX-89372412" "AX-89457789" "AX-89379975" "AX-89381613" "AX-89496589" "AX-89501415" "AX-89620645" "AX-89641164" "AX-89676569" "AX-89687966" "AX-89690807" "AX-89715211" "AX-89697899" "AX-89312280" "AX-89331550" "AX-89350090" "AX-89367293" "AX-89395279" "AX-89398260" "AX-89407960" "AX-89421940" "AX-89428351" "AX-89529599" "AX-89531175" "AX-89546012" "AX-89597959" "AX-89628688" "AX-89628805" "AX-89631457" "AX-89632467" "AX-89638312" "AX-89651440" "AX-89700771" "AX-89748926" "AX-89762823" "AX-89309844" "AX-89340410" "AX-89324326" "AX-89378706" "AX-89384508" "AX-89384825" "AX-89415171" "AX-89468213" "AX-89471444" "AX-89485461" "AX-89527638" "AX-89571476" "AX-89574215" "AX-89697481" "AX-89707050" "AX-89739065" "AX-89564984" "AX-89698552" "AX-89432947" "AX-89392968" "AX-89409981" "AX-89433035" "AX-89474500" "AX-89550274" "AX-89556363" "AX-89557219" "AX-89564405" "AX-89577566" "AX-89595896" "AX-89603140" "AX-89603355" "AX-89632359" "AX-89666739" "AX-89749662" "AX-89775383" "AX-89424002" "AX-89497583" "AX-89556006" "AX-89602152" "AX-89770287" "AX-86167699" "AX-89343844" "AX-89388340" "AX-89421906" "AX-89501664" "AX-89592214" "AX-89671228" "AX-89677735" "AX-89373907" "AX-89309816" "AX-89423548" "AX-89334129" "AX-89564539" "AX-89709549" "AX-89386345" "AX-89456181" "AX-89527514" "AX-89624268" "AX-89637050" "AX-89320181" "AX-89365397" "AX-89737471" "AX-89744268" "AX-89754886" "AX-89337105" "AX-89355007" "AX-89549835" "AX-89634258" "AX-89313435" "AX-89317212" "AX-89320253" "AX-89331094" "AX-89365030" "AX-89377765" "AX-89397609" "AX-89411782" "AX-89413143" "AX-89436353" "AX-89444565" "AX-89444753" "AX-89445054" "AX-89453573" "AX-89455126" "AX-89457887" "AX-89486897" "AX-89489627" "AX-89583171" "AX-89607077" "AX-89610387" "AX-89621456" "AX-89623000" "AX-89641168" "AX-89643917" "AX-89662251" "AX-89688442" "AX-89692089" "AX-89692227" "AX-89701462" "AX-89706924" "AX-89707647" "AX-89749827" "AX-89754880" "AX-89770485" "AX-89773145" "AX-86168793" "AX-89452252" "AX-89541327" "AX-89658070" "AX-89701395" "AX-89326071" "AX-89343651" "AX-89398810" "AX-89417924" "AX-89418799" "AX-89468893" "AX-89574904" "AX-89462662" "AX-89318142" "AX-89432617" "AX-89678751" "AX-89371910" "AX-89446006" "AX-89613028" "AX-89387738" "AX-89620231" "AX-89626134" "AX-89699585" "AX-89318106" "AX-89333944" "AX-89344422" "AX-89352986" "AX-89360730" "AX-89362889" "AX-89364582" "AX-89365838" "AX-89375751" "AX-89407794" "AX-89410976" "AX-89427449" "AX-89433205" "AX-89454299" "AX-89455248" "AX-89494838" "AX-89502979" "AX-89505686" "AX-89512621" "AX-89525104" "AX-89529341" "AX-89534248" "AX-89538653" "AX-89550158" "AX-89576774" "AX-89578824" "AX-89598575" "AX-89606496" "AX-89614887" "AX-89617799" "AX-89619601" "AX-89625634" "AX-89635015" "AX-89636106" "AX-89638345" "AX-89651339" "AX-89670227" "AX-89678651" "AX-89684069" "AX-89692115" "AX-89702745" "AX-89706633" "AX-89724237" "AX-89736449" "AX-89743924" "AX-89745380" "AX-89362653" "AX-89372126" "AX-89631719" "AX-89700413" "AX-89590041" "AX-89614399" "AX-89764046" "AX-86168597" "AX-89417571" "AX-89424991" "AX-89427574" "AX-89432144" "AX-89558669" "AX-89584684" "AX-89672912" "AX-89706806" "AX-89766044" "AX-89767939" "AX-89626385" "AX-89750817" "AX-89689275" "AX-89694227" "AX-89763325" "AX-89478110" "AX-89505354" "AX-89652265" "AX-89455890" "AX-89463515" "AX-89464731" "AX-89489227" "AX-89606179" "AX-89614371" "AX-89641843" "AX-89647983" "AX-89674952" "AX-89734176" "AX-89472053" "AX-89512055" "AX-89568884" "AX-89310337" "AX-89318489" "AX-89332866" "AX-89333057" "AX-89368255" "AX-89376157" "AX-89382348" "AX-89392574" "AX-89404692" "AX-89404927" "AX-89406534" "AX-89430924" "AX-89437253" "AX-89437626" "AX-89458744" "AX-89476267" "AX-89476955" "AX-89484094" "AX-89498422" "AX-89509438" "AX-89516987" "AX-89525291" "AX-89526446" "AX-89534246" "AX-89557491" "AX-89569175" "AX-89569721" "AX-89570264" "AX-89574906" "AX-89581918" "AX-89589197" "AX-89598093" "AX-89610611" "AX-89615757" "AX-89619205" "AX-89627747" "AX-89630858" "AX-89638754" "AX-89648139" "AX-89652154" "AX-89664806" "AX-89665721" "AX-89667700" "AX-89678423" "AX-89734572" "AX-89739686" "AX-89761172" "AX-89767967" "AX-89769834" "AX-89769910" "AX-89772527" "AX-89777432" "AX-89319035" "AX-89387492" "AX-89415319" "AX-89497609" "AX-89497852" "AX-89652493" "AX-89692980" "AX-89333901" "AX-89324108" "AX-89325149" "AX-89325487" "AX-89332720" "AX-89398541" "AX-89401453" "AX-89403810" "AX-89405204" "AX-89438706" "AX-89439892" "AX-89453232" "AX-89461068" "AX-89508698" "AX-89521257" "AX-89530087" "AX-89537791" "AX-89539001" "AX-89550524" "AX-89553796" "AX-89580623" "AX-89586225" "AX-89586899" "AX-89602008" "AX-89615080" "AX-89617325" "AX-89617462" "AX-89630988" "AX-89638933" "AX-89652846" "AX-89680357" "AX-89681791" "AX-89688873" "AX-89708734" "AX-89709207" "AX-89709670" "AX-89712380" "AX-89712735" "AX-89719576" "AX-89721951" "AX-89753783" "AX-89362424" "AX-89393857" "AX-89434347" "AX-89463630" "AX-89550375" "AX-89320843" "AX-89357124" "AX-89370923" "AX-89385925" "AX-89491684" "AX-89527000" "AX-89543652" "AX-89586890" "AX-89590120" "AX-89647140" "AX-89656422" "AX-89658710" "AX-89677871" "AX-89693715" "AX-89705888" "AX-89743237" "AX-89752988" "AX-89765661" "AX-89603841" "AX-89679190" "AX-89735992" "AX-86163310" "AX-89314388" "AX-89315447" "AX-89329215" "AX-89335704" "AX-89339423" "AX-89364162" "AX-89376621" "AX-89379175" "AX-89381757" "AX-89403925" "AX-89414125" "AX-89457027" "AX-89470642" "AX-89471260" "AX-89480314" "AX-89493136" "AX-89498771" "AX-89518293" "AX-89557244" "AX-89577116" "AX-89621617" "AX-89641368" "AX-89648344" "AX-89653676" "AX-89659215" "AX-89659498" "AX-89663708" "AX-89686256" "AX-89701791" "AX-89703108" "AX-89705863" "AX-89755130" "AX-86166576" "AX-89321436" "AX-89525107" "AX-89389720" "AX-89571971" "AX-89616075" "AX-89359875" "AX-89612233" "AX-89656250" "AX-89428276" "AX-89595777" "AX-89753936" "AX-86162767" "AX-89330335" "AX-89340657" "AX-89357453" "AX-89366806" "AX-89372568" "AX-89382719" "AX-89393244" "AX-89393812" "AX-89399675" "AX-89400066" "AX-89405129" "AX-89416908" "AX-89418075" "AX-89424989" "AX-89428845" "AX-89447360" "AX-89452312" "AX-89452903" "AX-89457265" "AX-89459201" "AX-89469252" "AX-89469937" "AX-89477211" "AX-89491383" "AX-89544176" "AX-89554705" "AX-89611415" "AX-89616888" "AX-89649253" "AX-89654614" "AX-89690412" "AX-89699923" "AX-89706747" "AX-89709695" "AX-89712738" "AX-89716773" "AX-89759607" "AX-89760084" "AX-89332542" "AX-89415156" "AX-89473363" "AX-89491371" "AX-89516291" "AX-89521329" "AX-89542032" "AX-89677009" "AX-89726521" "AX-86163605" "AX-89311181" "AX-89313929" "AX-89315315" "AX-89322360" "AX-89324791" "AX-89325208" "AX-89325699" "AX-89327166" "AX-89337224" "AX-89337371" "AX-89343874" "AX-89344356" "AX-89348188" "AX-89353346" "AX-89359096" "AX-89370828" "AX-89373519" "AX-89383819" "AX-89399915" "AX-89400531" "AX-89407411" "AX-89408534" "AX-89413090" "AX-89413113" "AX-89429999" "AX-89430226" "AX-89432038" "AX-89435856" "AX-89447846" "AX-89449970" "AX-89458668" "AX-89481126" "AX-89488174" "AX-89488676" "AX-89494266" "AX-89494611" "AX-89495143" "AX-89504516" "AX-89523173" "AX-89532510" "AX-89533046" "AX-89533314" "AX-89535070" "AX-89537016" "AX-89538172" "AX-89544204" "AX-89549273" "AX-89553088" "AX-89553945" "AX-89567452" "AX-89569246" "AX-89584208" "AX-89584848" "AX-89609770" "AX-89611586" "AX-89613666" "AX-89618013" "AX-89623240" "AX-89628318" "AX-89630511" "AX-89630520" "AX-89631550" "AX-89645349" "AX-89645840" "AX-89654198" "AX-89657534" "AX-89665463" "AX-89670091" "AX-89671405" "AX-89673205" "AX-89677208" "AX-89691074" "AX-89693038" "AX-89695365" "AX-89695970" "AX-89709818" "AX-89716142" "AX-89724843" "AX-89726886" "AX-89743765" "AX-89747608" "AX-89768902" "AX-89772882" "AX-89776876" "AX-89408428" "AX-89437105" "AX-89486422" "AX-89518940" "AX-89570017" "AX-89639057" "AX-89670438" "AX-89705555" "AX-89717382" "AX-89530830" "AX-89684220" "AX-89776268" "AX-89525369" "AX-89396818" "AX-89548480" "AX-89449766" "AX-89506430" "AX-89598945" "AX-89659489" "AX-89697178" "AX-89704089" "AX-89326732" "AX-89352944" "AX-89403450" "AX-89412709" "AX-89437274" "AX-89460262" "AX-89487333" "AX-89507665" "AX-89527033" "AX-89544453" "AX-89559466" "AX-89561821" "AX-89604608" "AX-89621634" "AX-89683053" "AX-89698237" "AX-89706386" "AX-89743182" "AX-89482963" "AX-89776115" "AX-89421319" "AX-89478494" "AX-89525535" "AX-89541049" "AX-89612793" "AX-89676014" "AX-89447406" "AX-89468156" "AX-89482976" "AX-89347517" "AX-89663924" "AX-89461789" "AX-89696649" "AX-89436841" "AX-89462577" "AX-89625771" "AX-89706566" "AX-89706156" "AX-89722223" "AX-89457869" "AX-89621197" "AX-89665485" "AX-89372706" "AX-89397810" "AX-89480896" "AX-89500102" "AX-89578341" "AX-89666628" "AX-89674623" "AX-89705267" "AX-89720800" "AX-89735607" "AX-89773262" "AX-89672931" "AX-86163244" "AX-89310693" "AX-89311425" "AX-89312056" "AX-89312108" "AX-89318210" "AX-89318676" "AX-89320411" "AX-89322652" "AX-89323351" "AX-89324305" "AX-89326936" "AX-89329108" "AX-89333795" "AX-89336194" "AX-89343339" "AX-89343931" "AX-89345113" "AX-89347203" "AX-89347418" "AX-89347780" "AX-89348661" "AX-89348802" "AX-89352098" "AX-89352404" "AX-89352934" "AX-89354436" "AX-89358200" "AX-89359273" "AX-89365097" "AX-89365968" "AX-89366873" "AX-89367091" "AX-89367935" "AX-89368051" "AX-89368971" "AX-89372625" "AX-89375186" "AX-89377239" "AX-89380227" "AX-89384841" "AX-89385423" "AX-89385687" "AX-89386906" "AX-89387205" "AX-89398289" "AX-89399772" "AX-89400442" "AX-89400895" "AX-89402613" "AX-89405270" "AX-89405790" "AX-89406833" "AX-89411427" "AX-89412436" "AX-89416069" "AX-89419386" "AX-89420100" "AX-89425023" "AX-89429963" "AX-89430793" "AX-89431778" "AX-89432735" "AX-89433617" "AX-89434802" "AX-89435265" "AX-89437200" "AX-89437473" "AX-89440666" "AX-89443902" "AX-89448158" "AX-89450061" "AX-89455472" "AX-89455947" "AX-89456597" "AX-89458976" "AX-89462286" "AX-89464477" "AX-89467040" "AX-89468585" "AX-89468957" "AX-89471316" "AX-89471449" "AX-89471943" "AX-89472471" "AX-89472757" "AX-89476475" "AX-89477182" "AX-89480690" "AX-89482684" "AX-89483295" "AX-89484153" "AX-89484832" "AX-89486191" "AX-89486317" "AX-89488361" "AX-89488798" "AX-89488829" "AX-89489545" "AX-89490462" "AX-89492646" "AX-89493149" "AX-89493455" "AX-89497051" "AX-89497478" "AX-89497846" "AX-89499428" "AX-89500685" "AX-89500802" "AX-89500988" "AX-89501661" "AX-89504561" "AX-89509409" "AX-89520569" "AX-89523559" "AX-89524998" "AX-89527064" "AX-89527716" "AX-89530391" "AX-89531604" "AX-89532723" "AX-89533881" "AX-89534267" "AX-89542114" "AX-89542403" "AX-89543439" "AX-89543576" "AX-89545671" "AX-89545673" "AX-89545917" "AX-89547374" "AX-89549809" "AX-89550179" "AX-89552524" "AX-89555363" "AX-89555726" "AX-89555815" "AX-89555883" "AX-89560343" "AX-89560765" "AX-89561412" "AX-89564524" "AX-89567091" "AX-89567953" "AX-89569306" "AX-89569998" "AX-89570560" "AX-89573105" "AX-89577487" "AX-89578925" "AX-89581311" "AX-89581538" "AX-89583290" "AX-89584479" "AX-89584614" "AX-89586546" "AX-89586930" "AX-89590409" "AX-89591366" "AX-89597281" "AX-89598001" "AX-89598078" "AX-89598864" "AX-89599547" "AX-89601749" "AX-89602491" "AX-89602828" "AX-89602911" "AX-89603114" "AX-89606231" "AX-89609178" "AX-89614329" "AX-89615927" "AX-89621445" "AX-89622066" "AX-89632485" "AX-89634205" "AX-89636919" "AX-89636948" "AX-89639584" "AX-89640955" "AX-89641747" "AX-89643310" "AX-89643767" "AX-89645934" "AX-89649589" "AX-89650038" "AX-89651530" "AX-89653853" "AX-89655655" "AX-89655958" "AX-89657460" "AX-89659187" "AX-89659270" "AX-89661380" "AX-89661759" "AX-89663560" "AX-89665508" "AX-89671771" "AX-89672488" "AX-89673473" "AX-89674311" "AX-89675196" "AX-89676310" "AX-89679561" "AX-89679769" "AX-89682099" "AX-89687236" "AX-89687721" "AX-89689425" "AX-89692063" "AX-89692142" "AX-89694878" "AX-89695166" "AX-89695619" "AX-89697658" "AX-89697686" "AX-89697992" "AX-89703875" "AX-89704321" "AX-89706164" "AX-89707265" "AX-89709631" "AX-89709824" "AX-89712005" "AX-89716228" "AX-89717126" "AX-89723853" "AX-89723880" "AX-89725282" "AX-89726732" "AX-89728103" "AX-89728199" "AX-89729234" "AX-89730043" "AX-89733368" "AX-89739097" "AX-89739697" "AX-89740203" "AX-89741000" "AX-89741788" "AX-89743511" "AX-89747654" "AX-89751563" "AX-89753340" "AX-89756270" "AX-89756982" "AX-89757031" "AX-89757596" "AX-89761728" "AX-89761767" "AX-89763602" "AX-89763845" "AX-89765691" "AX-89768535" "AX-89776441" "AX-89777338" "AX-89778122" "AX-89315961" "AX-89335455" "AX-89344353" "AX-89345586" "AX-89350163" "AX-89384492" "AX-89390553" "AX-89394529" "AX-89418439" "AX-89422699" "AX-89427278" "AX-89492720" "AX-89496884" "AX-89500770" "AX-89522146" "AX-89545755" "AX-89548963" "AX-89552874" "AX-89584601" "AX-89598713" "AX-89618535" "AX-89624376" "AX-89673287" "AX-89710258" "AX-89725187" "AX-89744855" "AX-89764672" "AX-89314869" "AX-89318621" "AX-89320865" "AX-89323174" "AX-89329834" "AX-89331933" "AX-89340617" "AX-89340942" "AX-89343575" "AX-89346298" "AX-89348947" "AX-89361730" "AX-89362234" "AX-89365830" "AX-89366200" "AX-89366660" "AX-89370850" "AX-89372232" "AX-89380558" "AX-89381100" "AX-89385642" "AX-89388170" "AX-89391062" "AX-89398514" "AX-89404394" "AX-89404557" "AX-89404819" "AX-89410455" "AX-89420251" "AX-89420269" "AX-89421282" "AX-89421997" "AX-89425674" "AX-89426509" "AX-89429385" "AX-89443405" "AX-89449478" "AX-89455646" "AX-89457862" "AX-89467106" "AX-89470734" "AX-89470887" "AX-89474919" "AX-89475254" "AX-89476425" "AX-89476563" "AX-89477441" "AX-89482958" "AX-89483032" "AX-89485952" "AX-89488716" "AX-89491099" "AX-89491869" "AX-89498464" "AX-89499841" "AX-89500679" "AX-89501100" "AX-89503024" "AX-89508391" "AX-89508492" "AX-89510590" "AX-89516310" "AX-89516385" "AX-89519891" "AX-89524703" "AX-89539972" "AX-89547069" "AX-89547141" "AX-89548212" "AX-89551331" "AX-89553271" "AX-89556551" "AX-89558328" "AX-89559913" "AX-89560269" "AX-89560837" "AX-89562608" "AX-89574246" "AX-89575526" "AX-89576913" "AX-89580270" "AX-89584627" "AX-89589413" "AX-89592168" "AX-89593671" "AX-89596034" "AX-89597397" "AX-89600166" "AX-89600707" "AX-89604770" "AX-89607093" "AX-89610010" "AX-89610989" "AX-89611513" "AX-89612068" "AX-89613787" "AX-89615046" "AX-89617980" "AX-89624090" "AX-89624296" "AX-89626561" "AX-89628379" "AX-89630221" "AX-89630417" "AX-89630954" "AX-89651123" "AX-89651539" "AX-89651833" "AX-89654731" "AX-89666571" "AX-89668594" "AX-89670564" "AX-89673692" "AX-89677106" "AX-89684947" "AX-89685754" "AX-89696000" "AX-89700435" "AX-89702250" "AX-89702360" "AX-89708932" "AX-89710485" "AX-89711679" "AX-89717330" "AX-89721061" "AX-89721960" "AX-89721978" "AX-89722806" "AX-89722877" "AX-89727077" "AX-89729326" "AX-89729419" "AX-89729648" "AX-89733069" "AX-89733939" "AX-89733958" "AX-89735032" "AX-89736392" "AX-89743109" "AX-89744561" "AX-89748749" "AX-89748866" "AX-89749251" "AX-89752809" "AX-89754914" "AX-89756341" "AX-89760417" "AX-89761973" "AX-89761974" "AX-89762653" "AX-89765946" "AX-89767236" "AX-89768850" "AX-89771524" "AX-89323475" "AX-89325119" "AX-89380375" "AX-89391188" "AX-89471061" "AX-89525234" "AX-89559591" "AX-89592332" "AX-89669963" "AX-89310948" "AX-89336152" "AX-89470118" "AX-89484245" "AX-89484624" "AX-89495497" "AX-89523538" "AX-89584170" "AX-89587476" "AX-89684133" "AX-89732980" "AX-89533519" "AX-86166648" "AX-86166837" "AX-86166839" "AX-89317258" "AX-89328284" "AX-89353788" "AX-89368813" "AX-89369525" "AX-89379455" "AX-89379577" "AX-89384023" "AX-89410490" "AX-89486727" "AX-89493000" "AX-89513723" "AX-89524103" "AX-89527037" "AX-89528562" "AX-89538229" "AX-89550304" "AX-89565082" "AX-89654595" "AX-89660687" "AX-89668060" "AX-89685093" "AX-89685623" "AX-89688169" "AX-89688244" "AX-89707698" "AX-89716793" "AX-89719294" "AX-89775920" "AX-89566798" "AX-89635556" "AX-89654224" "AX-89667191" "AX-89675499" "AX-86170216" "AX-89311407" "AX-89312269" "AX-89313248" "AX-89314232" "AX-89314285" "AX-89317321" "AX-89319009" "AX-89319116" "AX-89319926" "AX-89321197" "AX-89324749" "AX-89325525" "AX-89325616" "AX-89327577" "AX-89327620" "AX-89328867" "AX-89328941" "AX-89329396" "AX-89329971" "AX-89330438" "AX-89330705" "AX-89330938" "AX-89332831" "AX-89334594" "AX-89336087" "AX-89337918" "AX-89340587" "AX-89341159" "AX-89341455" "AX-89343137" "AX-89344062" "AX-89344243" "AX-89345217" "AX-89345458" "AX-89346127" "AX-89350759" "AX-89352092" "AX-89352725" "AX-89354003" "AX-89357220" "AX-89357569" "AX-89358194" "AX-89359775" "AX-89359782" "AX-89362125" "AX-89363693" "AX-89364730" "AX-89368387" "AX-89369391" "AX-89370790" "AX-89370829" "AX-89372157" "AX-89373011" "AX-89373836" "AX-89373852" "AX-89374973" "AX-89375351" "AX-89375893" "AX-89376458" "AX-89377109" "AX-89377346" "AX-89377585" "AX-89379743" "AX-89381796" "AX-89383376" "AX-89385855" "AX-89385876" "AX-89387774" "AX-89388730" "AX-89390552" "AX-89395867" "AX-89395961" "AX-89396737" "AX-89398658" "AX-89398739" "AX-89398989" "AX-89400934" "AX-89401930" "AX-89402945" "AX-89403412" "AX-89406188" "AX-89407022" "AX-89407325" "AX-89410150" "AX-89411597" "AX-89416089" "AX-89416400" "AX-89418578" "AX-89419782" "AX-89420764" "AX-89420919" "AX-89421181" "AX-89421866" "AX-89423124" "AX-89423807" "AX-89424783" "AX-89426757" "AX-89428545" "AX-89430576" "AX-89432356" "AX-89432405" "AX-89432446" "AX-89436053" "AX-89440598" "AX-89443371" "AX-89443429" "AX-89444000" "AX-89444769" "AX-89445803" "AX-89446960" "AX-89447403" "AX-89447762" "AX-89448009" "AX-89448029" "AX-89448645" "AX-89448672" "AX-89449999" "AX-89450162" "AX-89452088" "AX-89452949" "AX-89453321" "AX-89453859" "AX-89454059" "AX-89454137" "AX-89455103" "AX-89455953" "AX-89457845" "AX-89457859" "AX-89458333" "AX-89458346" "AX-89459395" "AX-89459935" "AX-89460691" "AX-89466901" "AX-89468157" "AX-89468394" "AX-89469174" "AX-89470145" "AX-89470244" "AX-89470853" "AX-89471242" "AX-89472393" "AX-89473094" "AX-89473815" "AX-89474106" "AX-89474679" "AX-89475708" "AX-89476688" "AX-89477524" "AX-89478451" "AX-89479853" "AX-89479976" "AX-89480927" "AX-89481695" "AX-89482991" "AX-89485380" "AX-89486022" "AX-89486589" "AX-89487071" "AX-89488492" "AX-89490177" "AX-89490468" "AX-89490546" "AX-89491142" "AX-89491252" "AX-89494378" "AX-89494762" "AX-89494955" "AX-89495933" "AX-89495975" "AX-89496106" "AX-89496799" "AX-89497585" "AX-89497681" "AX-89498215" "AX-89499545" "AX-89499796" "AX-89501786" "AX-89501851" "AX-89502316" "AX-89503154" "AX-89503744" "AX-89503863" "AX-89505216" "AX-89505238" "AX-89506432" "AX-89506468" "AX-89506861" "AX-89507934" "AX-89511013" "AX-89513143" "AX-89513512" "AX-89513988" "AX-89514251" "AX-89516449" "AX-89516650" "AX-89519899" "AX-89520367" "AX-89521095" "AX-89521106" "AX-89521214" "AX-89522791" "AX-89523304" "AX-89523504" "AX-89524960" "AX-89527946" "AX-89528388" "AX-89532051" "AX-89532099" "AX-89535098" "AX-89537218" "AX-89537498" "AX-89538191" "AX-89540698" "AX-89543437" "AX-89544087" "AX-89544213" "AX-89544701" "AX-89547793" "AX-89548049" "AX-89549251" "AX-89549775" "AX-89551152" "AX-89551797" "AX-89552913" "AX-89554062" "AX-89556000" "AX-89556010" "AX-89556514" "AX-89558915" "AX-89559708" "AX-89559925" "AX-89560230" "AX-89560313" "AX-89561187" "AX-89563897" "AX-89564424" "AX-89567375" "AX-89570141" "AX-89570158" "AX-89572362" "AX-89572396" "AX-89573440" "AX-89574782" "AX-89575057" "AX-89575541" "AX-89577282" "AX-89578434" "AX-89578905" "AX-89579173" "AX-89582625" "AX-89584414" "AX-89588603" "AX-89589848" "AX-89590656" "AX-89590792" "AX-89594880" "AX-89595044" "AX-89597762" "AX-89598533" "AX-89599457" "AX-89601570" "AX-89602159" "AX-89603539" "AX-89604328" "AX-89605031" "AX-89606214" "AX-89606541" "AX-89607204" "AX-89608066" "AX-89610540" "AX-89611521" "AX-89613052" "AX-89613421" "AX-89614012" "AX-89615028" "AX-89615156" "AX-89616960" "AX-89617528" "AX-89617543" "AX-89618176" "AX-89618839" "AX-89619459" "AX-89621757" "AX-89623603" "AX-89625801" "AX-89627137" "AX-89629798" "AX-89630068" "AX-89630682" "AX-89630721" "AX-89631424" "AX-89631644" "AX-89631726" "AX-89632087" "AX-89634240" "AX-89635148" "AX-89636951" "AX-89637213" "AX-89637216" "AX-89637524" "AX-89638041" "AX-89639372" "AX-89640103" "AX-89640778" "AX-89641188" "AX-89643327" "AX-89643554" "AX-89643735" "AX-89644206" "AX-89644717" "AX-89645469" "AX-89645595" "AX-89645625" "AX-89646984" "AX-89647077" "AX-89647448" "AX-89649058" "AX-89649421" "AX-89650619" "AX-89651994" "AX-89653095" "AX-89653328" "AX-89657035" "AX-89659019" "AX-89659300" "AX-89659457" "AX-89663419" "AX-89663765" "AX-89664151" "AX-89665907" "AX-89666883" "AX-89673194" "AX-89673964" "AX-89674560" "AX-89674759" "AX-89675283" "AX-89675989" "AX-89676378" "AX-89679588" "AX-89680275" "AX-89681981" "AX-89684034" "AX-89685026" "AX-89686041" "AX-89687294" "AX-89689809" "AX-89691418" "AX-89691499" "AX-89691821" "AX-89692509" "AX-89692945" "AX-89692963" "AX-89693271" "AX-89693386" "AX-89695606" "AX-89695666" "AX-89696320" "AX-89697538" "AX-89698641" "AX-89698665" "AX-89699310" "AX-89699349" "AX-89699561" "AX-89700024" "AX-89700476" "AX-89703348" "AX-89703501" "AX-89703637" "AX-89704666" "AX-89706059" "AX-89707009" "AX-89707342" "AX-89710101" "AX-89712833" "AX-89713222" "AX-89717195" "AX-89717855" "AX-89719575" "AX-89719645" "AX-89720523" "AX-89721817" "AX-89722291" "AX-89722399" "AX-89722632" "AX-89722771" "AX-89723207" "AX-89723351" "AX-89724814" "AX-89725410" "AX-89725830" "AX-89726767" "AX-89727025" "AX-89727172" "AX-89727419" "AX-89729381" "AX-89730080" "AX-89730285" "AX-89731601" "AX-89732180" "AX-89732501" "AX-89732540" "AX-89732955" "AX-89733666" "AX-89737476" "AX-89737539" "AX-89737893" "AX-89739138" "AX-89739384" "AX-89741233" "AX-89741364" "AX-89741567" "AX-89742430" "AX-89744308" "AX-89744406" "AX-89744698" "AX-89746059" "AX-89746800" "AX-89746807" "AX-89747940" "AX-89748019" "AX-89748076" "AX-89748980" "AX-89749292" "AX-89751324" "AX-89752092" "AX-89753073" "AX-89753147" "AX-89757450" "AX-89763682" "AX-89765892" "AX-89767011" "AX-89769094" "AX-89770354" "AX-89771252" "AX-89772423" "AX-89776952" "AX-89778181" "AX-89325244" "AX-89328828" "AX-89331312" "AX-89333441" "AX-89342530" "AX-89348936" "AX-89355212" "AX-89365000" "AX-89378944" "AX-89401684" "AX-89404139" "AX-89419387" "AX-89427189" "AX-89428241" "AX-89446855" "AX-89472779" "AX-89524346" "AX-89556365" "AX-89565368" "AX-89574829" "AX-89577999" "AX-89597922" "AX-89624232" "AX-89629672" "AX-89634808" "AX-89636104" "AX-89640352" "AX-89651911" "AX-89663130" "AX-89669428" "AX-89671798" "AX-89683754" "AX-89684608" "AX-89688627" "AX-89699890" "AX-89703582" "AX-89712442" "AX-89765917" "AX-89767537" "AX-89730130" "AX-89329390" "AX-89702989" "AX-89442242" "AX-89317366" "AX-89321724" "AX-89321786" "AX-89322201" "AX-89328725" "AX-89331729" "AX-89333434" "AX-89339375" "AX-89340570" "AX-89347713" "AX-89361250" "AX-89362022" "AX-89375483" "AX-89397858" "AX-89419921" "AX-89425234" "AX-89428891" "AX-89433179" "AX-89438580" "AX-89440753" "AX-89442909" "AX-89446777" "AX-89447099" "AX-89451944" "AX-89454155" "AX-89458099" "AX-89461082" "AX-89467927" "AX-89473006" "AX-89477423" "AX-89478569" "AX-89481250" "AX-89488504" "AX-89491687" "AX-89492935" "AX-89493490" "AX-89502340" "AX-89507449" "AX-89512534" "AX-89512551" "AX-89513272" "AX-89514177" "AX-89519077" "AX-89520924" "AX-89525657" "AX-89533233" "AX-89535147" "AX-89543137" "AX-89547817" "AX-89549532" "AX-89562910" "AX-89566186" "AX-89568367" "AX-89570632" "AX-89575128" "AX-89586971" "AX-89589403" "AX-89589475" "AX-89613199" "AX-89614233" "AX-89615510" "AX-89617117" "AX-89624172" "AX-89640773" "AX-89640957" "AX-89649611" "AX-89657370" "AX-89657564" "AX-89660086" "AX-89660481" "AX-89660900" "AX-89670788" "AX-89671444" "AX-89671496" "AX-89673939" "AX-89675314" "AX-89684838" "AX-89687796" "AX-89695603" "AX-89710900" "AX-89714856" "AX-89715288" "AX-89721134" "AX-89729371" "AX-89732184" "AX-89751436" "AX-89754011" "AX-89763092" "AX-89769558" "AX-89352926" "AX-89505309" "AX-89609195" "AX-89629321" "AX-89700604" "AX-89359351" "AX-89399356" "AX-89500087" "AX-89551371" "AX-89684901" "AX-89706792" "AX-89713375" "AX-89543788" "AX-89320726" "AX-89749472" "AX-89526463" "AX-89682246" "AX-89350810" "AX-89411239" "AX-89706286" "AX-89611471" "AX-89772780" "AX-89533772" "AX-89656175" "AX-89486364" "AX-89416151" "AX-89714102" "AX-89362715" "AX-89431702" "AX-89406456" "AX-89557801" "AX-89488569" "AX-89380979" "AX-89545972" "AX-86160865" "AX-86163462" "AX-86163510" "AX-86164411" "AX-86164413" "AX-86164415" "AX-86169691" "AX-86169738" "AX-86170255" "AX-86183820" "AX-89311149" "AX-89311504" "AX-89318251" "AX-89322207" "AX-89322924" "AX-89324040" "AX-89328132" "AX-89330839" "AX-89331765" "AX-89334837" "AX-89339983" "AX-89344124" "AX-89350214" "AX-89351952" "AX-89354088" "AX-89360609" "AX-89364403" "AX-89365821" "AX-89369530" "AX-89373459" "AX-89378263" "AX-89382250" "AX-89384010" "AX-89397899" "AX-89397995" "AX-89402166" "AX-89410125" "AX-89411087" "AX-89413774" "AX-89417742" "AX-89418652" "AX-89421716" "AX-89422484" "AX-89428082" "AX-89428436" "AX-89430915" "AX-89431359" "AX-89431537" "AX-89433221" "AX-89434768" "AX-89436411" "AX-89442555" "AX-89449294" "AX-89467237" "AX-89472467" "AX-89475832" "AX-89478024" "AX-89492769" "AX-89498701" "AX-89501302" "AX-89502615" "AX-89503034" "AX-89504867" "AX-89507747" "AX-89509388" "AX-89510739" "AX-89512576" "AX-89515460" "AX-89518137" "AX-89523895" "AX-89528440" "AX-89531113" "AX-89532760" "AX-89544800" "AX-89546793" "AX-89547558" "AX-89554817" "AX-89561183" "AX-89562311" "AX-89572898" "AX-89576011" "AX-89576499" "AX-89583419" "AX-89585192" "AX-89585500" "AX-89585618" "AX-89585794" "AX-89593021" "AX-89594466" "AX-89595789" "AX-89599469" "AX-89606053" "AX-89616199" "AX-89618545" "AX-89621335" "AX-89622152" "AX-89623186" "AX-89624311" "AX-89624578" "AX-89631598" "AX-89633896" "AX-89635523" "AX-89636164" "AX-89642685" "AX-89642725" "AX-89643456" "AX-89647277" "AX-89649765" "AX-89652044" "AX-89657986" "AX-89658490" "AX-89659282" "AX-89662768" "AX-89663015" "AX-89670413" "AX-89671214" "AX-89677905" "AX-89680229" "AX-89684045" "AX-89691843" "AX-89703351" "AX-89703354" "AX-89706047" "AX-89719637" "AX-89721500" "AX-89726081" "AX-89729145" "AX-89732403" "AX-89739630" "AX-89739897" "AX-89744345" "AX-89749084" "AX-89756221" "AX-89760047" "AX-89760153" "AX-89761463" "AX-89768751" "AX-89771645" "AX-89772197" "AX-86168798" "AX-89320011" "AX-89346377" "AX-89352158" "AX-89360400" "AX-89365170" "AX-89426524" "AX-89427920" "AX-89447390" "AX-89451987" "AX-89485808" "AX-89490771" "AX-89503845" "AX-89516765" "AX-89531516" "AX-89540066" "AX-89547855" "AX-89573691" "AX-89578777" "AX-89585667" "AX-89592128" "AX-89612863" "AX-89622895" "AX-89631666" "AX-89663433" "AX-89663729" "AX-89671914" "AX-89682299" "AX-89689396" "AX-89700461" "AX-89706347" "AX-89709499" "AX-89715869" "AX-89729623" "AX-89754738" "AX-89447915" "AX-89409177" "AX-89502782" "AX-89311127" "AX-89355745" "AX-89313127" "AX-89321276" "AX-89342180" "AX-89386717" "AX-89410148" "AX-89421323" "AX-89433763" "AX-89439794" "AX-89477544" "AX-89478108" "AX-89484589" "AX-89487390" "AX-89495169" "AX-89519852" "AX-89530820" "AX-89533615" "AX-89541945" "AX-89542677" "AX-89553505" "AX-89568906" "AX-89596984" "AX-89625239" "AX-89693951" "AX-89703202" "AX-89726706" "AX-89735231" "AX-89736524" "AX-89753555" "AX-89767716" "AX-89422850" "AX-89465657" "AX-89613616" "AX-89631536" "AX-89657147" "AX-89500688" "AX-89499725" "AX-89521209" "AX-89594230" "AX-89637080" "AX-89685364" "AX-89334276" "AX-89366359" "AX-89573786" "AX-89683399" "AX-89732876" "AX-89765729" "AX-89777753" "AX-89456660" "AX-89682034" "AX-89452653" "AX-89574323" "AX-89452654" "AX-89496614" "AX-89514665" "AX-89526582" "AX-89322062" "AX-89329964" "AX-89390011" "AX-89395541" "AX-89400997" "AX-89432621" "AX-89444265" "AX-89454534" "AX-89537233" "AX-89636659" "AX-89741270" "AX-89770670" "AX-89507672" "AX-89608357" "AX-89699185" "AX-89775052" "AX-89401603" "AX-89310594" "AX-89337406" "AX-89337503" "AX-89416541" "AX-89494159" "AX-89519322" "AX-89592891" "AX-89662091" "AX-89679224" "AX-89719110" "AX-89544075" "AX-89489939" "AX-89345671" "AX-89351033" "AX-89369233" "AX-89378644" "AX-89457224" "AX-89502891" "AX-89508538" "AX-89535319" "AX-89574636" "AX-89583858" "AX-89584181" "AX-89617168" "AX-89634624" "AX-89681852" "AX-89682952" "AX-89705883" "AX-89752679" "AX-89586614" "AX-89322060" "AX-89333291" "AX-89362009" "AX-89372374" "AX-89399107" "AX-89401645" "AX-89409150" "AX-89492049" "AX-89498719" "AX-89508706" "AX-89513527" "AX-89528269" "AX-89530290" "AX-89597204" "AX-89598323" "AX-89608549" "AX-89656387" "AX-89662548" "AX-89672453" "AX-89690932" "AX-89705103" "AX-89729037" "AX-89472813" "AX-89485469" "AX-89501015" "AX-89637005" "AX-89756466" "AX-89419762" "AX-89432917" "AX-89453112" "AX-89458900" "AX-89468325" "AX-89581100" "AX-89653116" "AX-89706867" "AX-89712415" "AX-89723705" "AX-89334237" "AX-89723719" "AX-89326938" "AX-89335116" "AX-89377324" "AX-89392393" "AX-89409423" "AX-89415560" "AX-89440628" "AX-89447688" "AX-89455165" "AX-89469747" "AX-89486444" "AX-89532954" "AX-89580337" "AX-89580797" "AX-89610087" "AX-89621258" "AX-89652059" "AX-89678086" "AX-89731516" "AX-89738075" "AX-89770985" "AX-89564793" "AX-89652794" "AX-89742691" "AX-89618586" "AX-89690986" "AX-89511395" "AX-89661949" "AX-89700436" "AX-89441360" "AX-89371825" "AX-89421177" "AX-89581328" "AX-89704217" "AX-86163706" "AX-86166525" "AX-89319495" "AX-89320982" "AX-89331676" "AX-89345636" "AX-89349600" "AX-89351284" "AX-89355434" "AX-89357163" "AX-89357426" "AX-89388636" "AX-89395596" "AX-89408373" "AX-89419163" "AX-89422131" "AX-89449920" "AX-89465749" "AX-89468152" "AX-89475903" "AX-89476185" "AX-89476893" "AX-89478369" "AX-89480629" "AX-89495931" "AX-89496743" "AX-89499576" "AX-89508809" "AX-89514650" "AX-89523296" "AX-89537448" "AX-89537747" "AX-89538948" "AX-89539957" "AX-89543943" "AX-89554259" "AX-89571316" "AX-89574661" "AX-89600953" "AX-89614741" "AX-89621369" "AX-89628040" "AX-89629583" "AX-89630677" "AX-89634308" "AX-89636529" "AX-89644559" "AX-89652017" "AX-89655144" "AX-89656984" "AX-89657922" "AX-89666352" "AX-89666360" "AX-89668505" "AX-89674522" "AX-89678726" "AX-89679192" "AX-89694611" "AX-89698134" "AX-89699626" "AX-89705358" "AX-89717866" "AX-89722042" "AX-89727465" "AX-89731226" "AX-89733897" "AX-89746478" "AX-89750052" "AX-89750740" "AX-89765498" "AX-89768257" "AX-89768432" "AX-89769809" "AX-86167506" "AX-89324073" "AX-89344684" "AX-89574129" "AX-89605883" "AX-89656705" "AX-89375310" "AX-89387957" "AX-89522102" "AX-89578285" "AX-89686718" "AX-89719068" "AX-89756882" "AX-89773028" "AX-89741968" "AX-89479714" "AX-89515761" "AX-89685214" "AX-89463332" "AX-89724327" "AX-89452381" "AX-89654625" "AX-89762708" "AX-89349081" "AX-89529297" "AX-89747279" "AX-89445782" "AX-89485378" "AX-89610336" "AX-89732443" "AX-89568810" "AX-89345178" "AX-89352998" "AX-89381325" "AX-89391230" "AX-89410898" "AX-89431192" "AX-89440811" "AX-89463683" "AX-89479590" "AX-89512405" "AX-89550729" "AX-89580607" "AX-89609674" "AX-89645343" "AX-89666189" "AX-89699881" "AX-89702562" "AX-89715838" "AX-89775602" "AX-89376903" "AX-89499886" "AX-89518410" "AX-89632783" "AX-89746920" "AX-89678444" "AX-89312351" "AX-89324497" "AX-89381850" "AX-89410978" "AX-89413154" "AX-89417237" "AX-89417619" "AX-89437225" "AX-89441852" "AX-89442084" "AX-89445687" "AX-89496641" "AX-89505306" "AX-89510372" "AX-89532700" "AX-89533539" "AX-89548461" "AX-89555682" "AX-89581551" "AX-89595194" "AX-89598608" "AX-89604708" "AX-89649963" "AX-89656913" "AX-89672487" "AX-89673116" "AX-89677549" "AX-89682486" "AX-89691478" "AX-89713080" "AX-89749271" "AX-89775618" "AX-89397812" "AX-89403771" "AX-89613574" "AX-89735016" "AX-89419559" "AX-89313645" "AX-89314256" "AX-89315997" "AX-89332165" "AX-89340743" "AX-89348289" "AX-89352665" "AX-89361275" "AX-89361479" "AX-89364201" "AX-89393765" "AX-89396904" "AX-89403347" "AX-89405353" "AX-89413356" "AX-89421195" "AX-89425202" "AX-89432836" "AX-89432902" "AX-89434554" "AX-89443952" "AX-89455528" "AX-89463786" "AX-89465729" "AX-89473949" "AX-89488488" "AX-89489198" "AX-89489846" "AX-89498564" "AX-89503674" "AX-89512535" "AX-89519534" "AX-89542091" "AX-89544280" "AX-89544915" "AX-89550452" "AX-89551524" "AX-89552723" "AX-89560060" "AX-89569263" "AX-89576464" "AX-89588856" "AX-89618314" "AX-89637860" "AX-89643303" "AX-89644411" "AX-89646808" "AX-89659943" "AX-89661356" "AX-89661671" "AX-89661732" "AX-89664667" "AX-89671740" "AX-89672353" "AX-89684074" "AX-89687489" "AX-89690544" "AX-89690698" "AX-89705727" "AX-89713468" "AX-89738892" "AX-89743506" "AX-89743589" "AX-89757278" "AX-89764581" "AX-89773553" "AX-89415274" "AX-89490166" "AX-89586698" "AX-89607603" "AX-89698607" "AX-89735827" "AX-89317594" "AX-89318466" "AX-89333779" "AX-89350104" "AX-89366750" "AX-89373286" "AX-89374867" "AX-89387943" "AX-89402268" "AX-89403892" "AX-89411015" "AX-89427172" "AX-89444176" "AX-89444356" "AX-89444429" "AX-89457137" "AX-89470855" "AX-89472414" "AX-89475566" "AX-89478729" "AX-89484378" "AX-89489045" "AX-89505370" "AX-89517177" "AX-89534912" "AX-89537963" "AX-89577277" "AX-89602880" "AX-89641888" "AX-89641920" "AX-89644917" "AX-89656027" "AX-89668837" "AX-89672433" "AX-89680082" "AX-89708843" "AX-89712668" "AX-89739439" "AX-89753819" "AX-89400654" "AX-89466083" "AX-89511548" "AX-89572421" "AX-89608609" "AX-89312435" "AX-89351614" "AX-89393031" "AX-89394956" "AX-89395549" "AX-89426364" "AX-89439355" "AX-89441860" "AX-89442629" "AX-89449513" "AX-89500638" "AX-89520142" "AX-89559829" "AX-89566327" "AX-89617348" "AX-89617969" "AX-89650669" "AX-89650961" "AX-89669753" "AX-89694471" "AX-89752291" "AX-89752332" "AX-89762994" "AX-89370628" "AX-89388899" "AX-89539982" "AX-89759916" "AX-89434139" "AX-89596030" "AX-89604000" "AX-89736345" "AX-89739083" "AX-89380488" "AX-89545434" "AX-89603279" "AX-89624808" "AX-89331408" "AX-89339623" "AX-89357881" "AX-89375269" "AX-89382256" "AX-89402126" "AX-89442220" "AX-89471898" "AX-89484991" "AX-89500250" "AX-89511686" "AX-89512703" "AX-89541996" "AX-89583176" "AX-89606870" "AX-89609600" "AX-89618207" "AX-89638720" "AX-89651485" "AX-89654289" "AX-89688846" "AX-89747950" "AX-89751625" "AX-89480295" "AX-89717843" "AX-89500673" "AX-89608022" "AX-89583017" "AX-89332181" "AX-89405465" "AX-89411599" "AX-89419193" "AX-89461173" "AX-89466941" "AX-89486569" "AX-89504847" "AX-89539974" "AX-89546373" "AX-89561303" "AX-89594916" "AX-89625817" "AX-89627705" "AX-89625884" "AX-89669468" "AX-86170190" "AX-89326814" "AX-89345064" "AX-89347234" "AX-89352406" "AX-89364199" "AX-89365645" "AX-89394309" "AX-89408938" "AX-89419750" "AX-89425637" "AX-89436005" "AX-89437015" "AX-89451928" "AX-89454460" "AX-89455747" "AX-89456972" "AX-89466439" "AX-89472413" "AX-89482569" "AX-89495959" "AX-89514050" "AX-89522201" "AX-89524693" "AX-89529817" "AX-89531394" "AX-89533900" "AX-89543643" "AX-89546633" "AX-89559424" "AX-89577446" "AX-89577782" "AX-89580563" "AX-89580567" "AX-89582369" "AX-89593561" "AX-89593855" "AX-89620089" "AX-89621678" "AX-89631455" "AX-89631587" "AX-89645982" "AX-89667244" "AX-89672860" "AX-89679283" "AX-89690815" "AX-89700861" "AX-89704509" "AX-89708971" "AX-89711424" "AX-89722308" "AX-89740248" "AX-89741663" "AX-89744941" "AX-89756224" "AX-89762718" "AX-89771301" "AX-89340001" "AX-89358601" "AX-89399153" "AX-89481515" "AX-89511301" "AX-89637740" "AX-89678890" "AX-89707152" "AX-89734970" "AX-89393547" "AX-89394487" "AX-89431550" "AX-89453133" "AX-89483763" "AX-89502949" "AX-89508989" "AX-89524871" "AX-89544416" "AX-89556466" "AX-89595549" "AX-89598096" "AX-89627261" "AX-89634374" "AX-89741418" "AX-86163767" "AX-89327709" "AX-89419989" "AX-89423518" "AX-89465171" "AX-89482114" "AX-89571265" "AX-89579199" "AX-89580784" "AX-89595063" "AX-89631405" "AX-89733475" "AX-89766195" "AX-89352509" "AX-89463339" "AX-89317711" "AX-89336502" "AX-89341756" "AX-89373572" "AX-89379109" "AX-89409692" "AX-89432584" "AX-89435222" "AX-89443636" "AX-89449203" "AX-89473143" "AX-89518631" "AX-89536108" "AX-89564281" "AX-89571874" "AX-89573291" "AX-89579052" "AX-89599790" "AX-89625889" "AX-89667202" "AX-89681112" "AX-89754238" "AX-89765111" "AX-89768889" "AX-89403373" "AX-89431412" "AX-89497406" "AX-89605305" "AX-89660995" "AX-89690523" "AX-89329258" "AX-89314258" "AX-89327297" "AX-89333855" "AX-89336685" "AX-89353719" "AX-89368505" "AX-89376910" "AX-89385166" "AX-89405050" "AX-89429680" "AX-89455517" "AX-89468077" "AX-89526788" "AX-89535538" "AX-89540767" "AX-89560580" "AX-89575576" "AX-89661564" "AX-89681768" "AX-89691864" "AX-89694650" "AX-89729161" "AX-89737515" "AX-89768177" "AX-89770088" "AX-89777382" "AX-89411868" "AX-89312396" "AX-89329858" "AX-89337372" "AX-89342830" "AX-89375836" "AX-89396311" "AX-89408477" "AX-89506369" "AX-89513368" "AX-89517155" "AX-89533549" "AX-89548891" "AX-89592093" "AX-89671901" "AX-89713912" "AX-89741929" "AX-89765792" "AX-89765893" "AX-89325170" "AX-89381831" "AX-89390558" "AX-89708261" "AX-89718114" "AX-89731943" "AX-89327983" "AX-89348780" "AX-89349458" "AX-89359665" "AX-89434851" "AX-89493062" "AX-89518720" "AX-89541500" "AX-89545977" "AX-89625271" "AX-89636048" "AX-89645435" "AX-89700649" "AX-89353321" "AX-89766891" "AX-89309512" "AX-89311327" "AX-89312400" "AX-89313260" "AX-89314107" "AX-89315390" "AX-89316351" "AX-89316441" "AX-89317046" "AX-89321229" "AX-89321255" "AX-89322096" "AX-89324990" "AX-89325049" "AX-89325824" "AX-89325970" "AX-89327524" "AX-89327885" "AX-89328730" "AX-89330376" "AX-89330469" "AX-89331784" "AX-89331986" "AX-89335194" "AX-89335354" "AX-89335852" "AX-89335954" "AX-89336764" "AX-89337854" "AX-89338035" "AX-89339299" "AX-89339561" "AX-89339804" "AX-89340957" "AX-89340997" "AX-89341113" "AX-89342854" "AX-89343261" "AX-89344847" "AX-89345498" "AX-89345868" "AX-89346766" "AX-89346863" "AX-89347700" "AX-89347967" "AX-89348761" "AX-89349345" "AX-89350487" "AX-89351882" "AX-89352623" "AX-89353162" "AX-89353604" "AX-89354617" "AX-89355407" "AX-89356353" "AX-89356404" "AX-89358833" "AX-89360046" "AX-89360056" "AX-89360951" "AX-89362493" "AX-89362862" "AX-89363417" "AX-89364802" "AX-89366345" "AX-89366431" "AX-89366860" "AX-89367962" "AX-89368873" "AX-89369064" "AX-89370329" "AX-89370475" "AX-89371495" "AX-89373093" "AX-89374081" "AX-89374158" "AX-89374354" "AX-89376271" "AX-89377560" "AX-89379292" "AX-89382748" "AX-89382920" "AX-89383362" "AX-89383680" "AX-89383783" "AX-89384016" "AX-89384796" "AX-89388587" "AX-89389105" "AX-89389246" "AX-89389735" "AX-89390958" "AX-89394260" "AX-89394363" "AX-89394388" "AX-89394595" "AX-89394763" "AX-89395268" "AX-89396459" "AX-89396851" "AX-89397013" "AX-89397082" "AX-89400503" "AX-89401362" "AX-89401607" "AX-89401657" "AX-89401817" "AX-89402374" "AX-89403996" "AX-89404870" "AX-89404920" "AX-89405508" "AX-89405536" "AX-89406563" "AX-89406862" "AX-89408339" "AX-89408992" "AX-89409020" "AX-89410958" "AX-89412526" "AX-89412885" "AX-89412906" "AX-89413936" "AX-89414912" "AX-89415130" "AX-89415830" "AX-89415959" "AX-89417522" "AX-89417913" "AX-89418648" "AX-89419211" "AX-89422400" "AX-89423322" "AX-89423554" "AX-89424635" "AX-89426761" "AX-89426848" "AX-89427386" "AX-89428164" "AX-89428677" "AX-89429512" "AX-89431310" "AX-89432009" "AX-89432476" "AX-89433210" "AX-89435700" "AX-89436283" "AX-89436707" "AX-89437027" "AX-89437704" "AX-89440815" "AX-89440905" "AX-89441195" "AX-89442649" "AX-89445100" "AX-89445290" "AX-89446975" "AX-89447602" "AX-89448056" "AX-89449466" "AX-89449579" "AX-89449583" "AX-89449817" "AX-89450279" "AX-89450318" "AX-89451326" "AX-89452458" "AX-89453407" "AX-89456595" "AX-89456825" "AX-89457286" "AX-89457680" "AX-89459319" "AX-89461502" "AX-89462682" "AX-89466423" "AX-89466465" "AX-89467194" "AX-89469080" "AX-89470378" "AX-89470935" "AX-89471536" "AX-89472018" "AX-89472126" "AX-89473249" "AX-89473805" "AX-89474123" "AX-89474351" "AX-89474830" "AX-89476159" "AX-89476630" "AX-89476756" "AX-89476958" "AX-89478400" "AX-89478687" "AX-89480175" "AX-89480601" "AX-89480743" "AX-89482583" "AX-89482756" "AX-89483121" "AX-89483790" "AX-89485026" "AX-89485698" "AX-89485796" "AX-89486749" "AX-89487430" "AX-89487756" "AX-89488463" "AX-89488900" "AX-89490369" "AX-89490715" "AX-89492778" "AX-89492972" "AX-89493532" "AX-89493573" "AX-89493601" "AX-89493685" "AX-89493708" "AX-89494349" "AX-89497322" "AX-89501264" "AX-89501991" "AX-89502718" "AX-89504381" "AX-89505060" "AX-89509618" "AX-89509934" "AX-89510232" "AX-89514300" "AX-89515146" "AX-89515956" "AX-89516231" "AX-89517036" "AX-89517464" "AX-89517624" "AX-89518109" "AX-89519137" "AX-89519154" "AX-89519238" "AX-89519985" "AX-89520726" "AX-89520788" "AX-89521441" "AX-89522001" "AX-89522130" "AX-89522236" "AX-89522527" "AX-89522759" "AX-89523707" "AX-89524285" "AX-89524719" "AX-89525517" "AX-89526081" "AX-89526103" "AX-89527110" "AX-89527740" "AX-89529998" "AX-89531010" "AX-89531224" "AX-89532104" "AX-89532302" "AX-89532743" "AX-89532951" "AX-89534428" "AX-89535851" "AX-89536614" "AX-89537148" "AX-89538198" "AX-89538680" "AX-89539014" "AX-89539343" "AX-89539642" "AX-89539652" "AX-89539952" "AX-89542149" "AX-89542516" "AX-89542933" "AX-89543399" "AX-89543880" "AX-89544164" "AX-89544740" "AX-89545440" "AX-89546190" "AX-89548645" "AX-89548681" "AX-89548787" "AX-89549501" "AX-89549887" "AX-89550060" "AX-89550454" "AX-89551085" "AX-89552791" "AX-89557811" "AX-89557953" "AX-89557984" "AX-89559137" "AX-89559181" "AX-89559411" "AX-89560179" "AX-89560788" "AX-89561009" "AX-89561285" "AX-89561673" "AX-89561953" "AX-89567024" "AX-89567715" "AX-89567724" "AX-89567991" "AX-89570273" "AX-89570348" "AX-89571300" "AX-89571791" "AX-89572416" "AX-89572899" "AX-89573663" "AX-89574742" "AX-89575386" "AX-89576929" "AX-89577835" "AX-89577902" "AX-89578970" "AX-89579861" "AX-89579945" "AX-89580857" "AX-89582052" "AX-89582962" "AX-89584139" "AX-89584144" "AX-89585060" "AX-89585177" "AX-89586332" "AX-89587825" "AX-89588002" "AX-89588363" "AX-89589153" "AX-89589477" "AX-89589573" "AX-89590168" "AX-89590953" "AX-89593043" "AX-89593455" "AX-89595951" "AX-89597284" "AX-89597322" "AX-89597459" "AX-89597901" "AX-89598438" "AX-89599403" "AX-89599437" "AX-89600043" "AX-89600673" "AX-89601296" "AX-89602723" "AX-89603137" "AX-89603139" "AX-89603245" "AX-89604151" "AX-89606481" "AX-89606574" "AX-89606737" "AX-89609102" "AX-89609137" "AX-89609463" "AX-89611838" "AX-89615413" "AX-89617928" "AX-89618768" "AX-89619985" "AX-89620366" "AX-89620937" "AX-89621003" "AX-89621100" "AX-89623968" "AX-89624204" "AX-89625386" "AX-89625821" "AX-89626101" "AX-89626306" "AX-89627054" "AX-89628330" "AX-89628883" "AX-89633722" "AX-89637124" "AX-89638367" "AX-89638647" "AX-89639085" "AX-89640205" "AX-89641297" "AX-89641395" "AX-89641454" "AX-89642246" "AX-89642768" "AX-89643360" "AX-89645654" "AX-89646675" "AX-89647812" "AX-89648977" "AX-89649129" "AX-89650032" "AX-89655444" "AX-89656303" "AX-89658229" "AX-89659208" "AX-89659257" "AX-89659296" "AX-89661054" "AX-89661496" "AX-89662929" "AX-89663758" "AX-89664144" "AX-89665850" "AX-89667555" "AX-89667673" "AX-89667981" "AX-89669143" "AX-89670196" "AX-89671659" "AX-89671937" "AX-89672566" "AX-89672972" "AX-89673032" "AX-89674732" "AX-89675425" "AX-89676666" "AX-89677580" "AX-89678560" "AX-89680650" "AX-89683964" "AX-89684068" "AX-89684344" "AX-89684447" "AX-89684512" "AX-89684538" "AX-89686642" "AX-89687728" "AX-89688731" "AX-89688911" "AX-89689354" "AX-89689384" "AX-89690997" "AX-89691015" "AX-89691036" "AX-89691112" "AX-89692638" "AX-89692849" "AX-89693029" "AX-89693811" "AX-89693963" "AX-89697189" "AX-89698701" "AX-89699352" "AX-89701071" "AX-89701347" "AX-89701400" "AX-89701430" "AX-89702681" "AX-89703040" "AX-89703757" "AX-89704255" "AX-89706849" "AX-89708921" "AX-89709080" "AX-89711500" "AX-89712126" "AX-89712828" "AX-89713456" "AX-89714421" "AX-89715355" "AX-89715884" "AX-89716138" "AX-89717095" "AX-89717700" "AX-89717721" "AX-89718401" "AX-89719572" "AX-89721247" "AX-89721258" "AX-89722408" "AX-89723307" "AX-89723741" "AX-89724160" "AX-89725300" "AX-89725646" "AX-89725869" "AX-89727171" "AX-89727519" "AX-89727704" "AX-89729272" "AX-89730083" "AX-89730872" "AX-89732299" "AX-89732373" "AX-89734770" "AX-89735752" "AX-89736280" "AX-89737055" "AX-89737582" "AX-89739701" "AX-89740959" "AX-89741342" "AX-89741432" "AX-89741721" "AX-89744295" "AX-89744617" "AX-89747743" "AX-89748194" "AX-89749852" "AX-89750045" "AX-89751470" "AX-89751663" "AX-89751704" "AX-89751948" "AX-89755564" "AX-89756113" "AX-89757319" "AX-89757414" "AX-89759467" "AX-89760383" "AX-89760464" "AX-89760584" "AX-89761086" "AX-89763042" "AX-89763231" "AX-89764716" "AX-89765164" "AX-89765476" "AX-89766827" "AX-89767208" "AX-89767886" "AX-89768263" "AX-89768385" "AX-89768484" "AX-89768568" "AX-89768605" "AX-89768680" "AX-89768827" "AX-89769071" "AX-89769456" "AX-89769550" "AX-89770083" "AX-89770646" "AX-89771656" "AX-89771922" "AX-89772554" "AX-89773064" "AX-89774358" "AX-89774985" "AX-89776160" "AX-89776248" "AX-89776577" "AX-89777078" "AX-89778067" "AX-89310129" "AX-89310184" "AX-89314026" "AX-89317579" "AX-89319825" "AX-89323140" "AX-89323657" "AX-89331640" "AX-89332027" "AX-89347315" "AX-89354363" "AX-89355849" "AX-89359618" "AX-89360727" "AX-89361679" "AX-89388353" "AX-89390794" "AX-89393371" "AX-89393882" "AX-89405857" "AX-89409811" "AX-89414904" "AX-89417464" "AX-89425714" "AX-89426529" "AX-89426823" "AX-89436389" "AX-89436629" "AX-89437324" "AX-89454602" "AX-89455018" "AX-89457981" "AX-89460092" "AX-89485595" "AX-89504995" "AX-89505213" "AX-89508445" "AX-89512834" "AX-89523818" "AX-89525463" "AX-89525681" "AX-89532175" "AX-89534481" "AX-89537657" "AX-89539697" "AX-89545810" "AX-89548697" "AX-89559262" "AX-89559417" "AX-89561596" "AX-89571764" "AX-89576685" "AX-89578106" "AX-89582280" "AX-89583344" "AX-89584146" "AX-89585232" "AX-89588130" "AX-89593027" "AX-89599444" "AX-89605887" "AX-89608223" "AX-89609731" "AX-89615692" "AX-89629581" "AX-89638683" "AX-89643476" "AX-89652760" "AX-89659821" "AX-89660386" "AX-89672514" "AX-89673457" "AX-89674828" "AX-89675118" "AX-89685553" "AX-89690196" "AX-89691240" "AX-89692380" "AX-89695276" "AX-89702053" "AX-89706175" "AX-89707193" "AX-89709741" "AX-89713842" "AX-89719182" "AX-89719495" "AX-89727228" "AX-89731161" "AX-89734353" "AX-89736971" "AX-89742550" "AX-89760195" "AX-89760688" "AX-89761335" "AX-89313456" "AX-89330706" "AX-89333228" "AX-89338333" "AX-89358997" "AX-89362554" "AX-89367041" "AX-89371395" "AX-89376099" "AX-89391277" "AX-89398481" "AX-89420536" "AX-89450552" "AX-89453435" "AX-89456840" "AX-89457366" "AX-89476892" "AX-89503482" "AX-89518197" "AX-89583439" "AX-89600159" "AX-89601676" "AX-89610398" "AX-89626918" "AX-89636539" "AX-89638805" "AX-89651659" "AX-89663231" "AX-89691790" "AX-89698713" "AX-89736152" "AX-89739807" "AX-89762754" "AX-89634176" "AX-89753064" "AX-89762076" "AX-89312990" "AX-89318322" "AX-89323098" "AX-89331664" "AX-89336944" "AX-89341125" "AX-89348463" "AX-89368390" "AX-89369429" "AX-89391480" "AX-89392733" "AX-89399237" "AX-89406992" "AX-89427548" "AX-89431039" "AX-89431712" "AX-89440033" "AX-89448663" "AX-89451660" "AX-89452573" "AX-89456234" "AX-89456474" "AX-89468229" "AX-89475721" "AX-89500632" "AX-89502471" "AX-89514736" "AX-89537185" "AX-89544378" "AX-89544991" "AX-89546724" "AX-89548287" "AX-89553076" "AX-89554700" "AX-89556130" "AX-89559198" "AX-89560207" "AX-89560894" "AX-89563947" "AX-89572725" "AX-89573498" "AX-89583931" "AX-89587304" "AX-89592501" "AX-89597493" "AX-89602630" "AX-89609777" "AX-89610642" "AX-89615980" "AX-89620676" "AX-89624647" "AX-89625811" "AX-89629971" "AX-89630034" "AX-89634908" "AX-89665022" "AX-89682753" "AX-89687497" "AX-89688422" "AX-89704296" "AX-89723105" "AX-89725804" "AX-89730291" "AX-89734463" "AX-89738936" "AX-89740473" "AX-89751901" "AX-89753930" "AX-89762500" "AX-89771065" "AX-89771558" "AX-89773734" "AX-89326494" "AX-89623031" "AX-89655826" "AX-89660098" "AX-89673893" "AX-89749682" "AX-89310886" "AX-89311412" "AX-89311505" "AX-89315501" "AX-89322063" "AX-89323902" "AX-89324010" "AX-89327215" "AX-89335184" "AX-89345580" "AX-89371540" "AX-89371694" "AX-89388268" "AX-89401142" "AX-89411972" "AX-89416982" "AX-89418536" "AX-89424969" "AX-89442556" "AX-89452481" "AX-89463418" "AX-89468021" "AX-89468295" "AX-89473052" "AX-89474980" "AX-89479720" "AX-89489718" "AX-89495891" "AX-89501060" "AX-89504090" "AX-89509268" "AX-89512314" "AX-89515701" "AX-89527333" "AX-89531280" "AX-89531560" "AX-89532766" "AX-89540673" "AX-89547049" "AX-89549312" "AX-89559921" "AX-89568158" "AX-89578954" "AX-89587334" "AX-89590450" "AX-89591659" "AX-89593589" "AX-89611907" "AX-89614134" "AX-89620260" "AX-89645645" "AX-89646638" "AX-89647948" "AX-89652894" "AX-89653542" "AX-89656501" "AX-89667060" "AX-89670038" "AX-89677579" "AX-89679121" "AX-89680222" "AX-89681857" "AX-89682236" "AX-89685530" "AX-89692703" "AX-89693539" "AX-89693934" "AX-89696276" "AX-89696493" "AX-89701203" "AX-89703734" "AX-89706370" "AX-89716521" "AX-89718432" "AX-89721353" "AX-89726730" "AX-89734130" "AX-89734215" "AX-89746145" "AX-89746295" "AX-89752904" "AX-89753758" "AX-89753814" "AX-89754385" "AX-89756761" "AX-89763394" "AX-89764793" "AX-89766334" "AX-89768268" "AX-89777453" "AX-89399603" "AX-89442436" "AX-89479545" "AX-89525063" "AX-89325453" "AX-89347728" "AX-89360477" "AX-89362206" "AX-89364676" "AX-89369435" "AX-89382017" "AX-89386413" "AX-89388551" "AX-89396641" "AX-89404128" "AX-89405278" "AX-89407579" "AX-89410025" "AX-89417020" "AX-89441509" "AX-89456187" "AX-89473697" "AX-89474441" "AX-89477951" "AX-89490181" "AX-89493937" "AX-89494596" "AX-89494754" "AX-89499959" "AX-89505120" "AX-89513858" "AX-89521426" "AX-89529324" "AX-89533555" "AX-89539029" "AX-89582385" "AX-89586602" "AX-89601071" "AX-89606256" "AX-89626944" "AX-89634971" "AX-89636220" "AX-89636741" "AX-89647723" "AX-89653727" "AX-89663246" "AX-89675051" "AX-89678514" "AX-89681238" "AX-89683033" "AX-89694905" "AX-89701378" "AX-89704354" "AX-89720695" "AX-89721363" "AX-89731358" "AX-89733126" "AX-89735854" "AX-89736123" "AX-89763428" "AX-89765833" "AX-89310894" "AX-89311589" "AX-89415022" "AX-89433130" "AX-89479310" "AX-89527868" "AX-89569063" "AX-89613486" "AX-89641899" "AX-89750057" "AX-89762388" "AX-89315142" "AX-89555297" "AX-89644129" "AX-89369107" "AX-89309971" "AX-89475321" "AX-89562257" "AX-89312395" "AX-89317262" "AX-89320422" "AX-89331968" "AX-89344982" "AX-89356966" "AX-89360679" "AX-89372272" "AX-89382022" "AX-89386395" "AX-89400561" "AX-89401553" "AX-89407101" "AX-89412258" "AX-89419362" "AX-89425642" "AX-89428029" "AX-89428919" "AX-89431516" "AX-89434992" "AX-89436604" "AX-89437339" "AX-89439280" "AX-89441821" "AX-89442554" "AX-89443160" "AX-89449388" "AX-89450261" "AX-89450640" "AX-89457359" "AX-89464156" "AX-89473391" "AX-89479774" "AX-89480693" "AX-89481798" "AX-89486396" "AX-89500317" "AX-89502493" "AX-89523428" "AX-89525158" "AX-89547246" "AX-89556533" "AX-89563447" "AX-89579610" "AX-89580964" "AX-89592970" "AX-89595076" "AX-89599337" "AX-89630271" "AX-89639377" "AX-89651688" "AX-89656282" "AX-89661916" "AX-89662118" "AX-89663763" "AX-89677314" "AX-89685169" "AX-89698060" "AX-89700234" "AX-89703598" "AX-89706568" "AX-89710879" "AX-89712245" "AX-89715701" "AX-89720794" "AX-89735233" "AX-89751710" "AX-89769364" "AX-89771041" "AX-89774894" "AX-89325540" "AX-89412185" "AX-89503142" "AX-89567225" "AX-89567628" "AX-89624158" "AX-89650512" "AX-89685276" "AX-89703745" "AX-86167467" "AX-89315687" "AX-89327523" "AX-89331866" "AX-89357959" "AX-89358233" "AX-89359276" "AX-89361224" "AX-89377634" "AX-89384964" "AX-89403532" "AX-89405619" "AX-89409622" "AX-89412414" "AX-89419325" "AX-89420195" "AX-89422320" "AX-89428624" "AX-89429621" "AX-89432664" "AX-89433145" "AX-89440962" "AX-89445520" "AX-89453885" "AX-89455596" "AX-89460356" "AX-89475911" "AX-89481649" "AX-89484011" "AX-89485908" "AX-89488926" "AX-89512441" "AX-89536754" "AX-89547735" "AX-89550883" "AX-89552927" "AX-89592990" "AX-89596550" "AX-89604409" "AX-89609321" "AX-89609627" "AX-89613974" "AX-89616432" "AX-89617523" "AX-89624676" "AX-89629411" "AX-89662558" "AX-89670075" "AX-89672495" "AX-89672600" "AX-89678128" "AX-89690509" "AX-89694356" "AX-89695912" "AX-89711551" "AX-89713155" "AX-89737423" "AX-89748508" "AX-89752556" "AX-89754212" "AX-89756780" "AX-89419501" "AX-89508537" "AX-89528834" "AX-89535731" "AX-89559950" "AX-89625457" "AX-89652036" "AX-89708506" "AX-89714006" "AX-89726108" "AX-89405967" "AX-89446422" "AX-89517439" "AX-89679794" "AX-89528655" "AX-89572133" "AX-89434744" "AX-89602705" "AX-89542553" "AX-89327141" "AX-89330025" "AX-89334765" "AX-89335443" "AX-89356264" "AX-89357594" "AX-89380283" "AX-89399581" "AX-89421527" "AX-89427242" "AX-89443334" "AX-89444406" "AX-89446225" "AX-89450057" "AX-89458303" "AX-89465900" "AX-89492351" "AX-89497298" "AX-89504156" "AX-89521018" "AX-89525940" "AX-89547326" "AX-89548899" "AX-89548965" "AX-89549324" "AX-89554753" "AX-89567756" "AX-89567848" "AX-89591086" "AX-89592429" "AX-89599204" "AX-89607466" "AX-89649532" "AX-89654482" "AX-89679455" "AX-89682156" "AX-89686061" "AX-89691124" "AX-89692456" "AX-89700087" "AX-89708663" "AX-89728902" "AX-89732472" "AX-89744908" "AX-89746327" "AX-89750774" "AX-89755500" "AX-86167526" "AX-86170197" "AX-89354463" "AX-89437001" "AX-89550094" "AX-89553538" "AX-89574899" "AX-89614467" "AX-89618092" "AX-89627181" "AX-89464214" "AX-89502046" "AX-89320118" "AX-89321100" "AX-89333623" "AX-89382605" "AX-89471752" "AX-89477307" "AX-89502808" "AX-89505019" "AX-89505561" "AX-89530332" "AX-89633157" "AX-89634538" "AX-89639976" "AX-89652597" "AX-89663478" "AX-89668280" "AX-89691449" "AX-89716110" "AX-89730391" "AX-89746110" "AX-89315072" "AX-89523613" "AX-89534309" "AX-89689364" "AX-89716109" "AX-89551291" "AX-89604900" "AX-89620700" "AX-89644247" "AX-89752612" "AX-89666743" "AX-89625036" "AX-89403605" "AX-89624139" "AX-89349774" "AX-89364163" "AX-89693816" "AX-89567990" "AX-89527918" "AX-89481203" "AX-89484946" "AX-89683882" "AX-89728140" "AX-89743990" "AX-89347657" "AX-89581906" "AX-89590093" "AX-89374086" "AX-89381161" "AX-89388259" "AX-89395488" "AX-89423853" "AX-89487280" "AX-89493323" "AX-89537267" "AX-89542822" "AX-89551247" "AX-89568275" "AX-89571360" "AX-89604277" "AX-89624810" "AX-89628422" "AX-89637316" "AX-89652594" "AX-89653355" "AX-89677203" "AX-89729832" "AX-89733617" "AX-89749470" "AX-89764036" "AX-89769215" "AX-89776538" "AX-89375914" "AX-89625691" "AX-89367913" "AX-89446681" "AX-89483888" "AX-89688379" "AX-89694445" "AX-89713131" "AX-89723937" "AX-89729257" "AX-89461358" "AX-89335956" "AX-89340747" "AX-89362350" "AX-89458851" "AX-89487393" "AX-89528172" "AX-89532224" "AX-89593454" "AX-89623224" "AX-89666796" "AX-89697391" "AX-89709754" "AX-89737143" "AX-89366644" "AX-89448524" "AX-89662952" "AX-89453176" "AX-86168782" "AX-89312248" "AX-89312441" "AX-89314110" "AX-89319979" "AX-89343562" "AX-89358881" "AX-89391022" "AX-89393598" "AX-89406698" "AX-89406864" "AX-89438311" "AX-89452469" "AX-89456169" "AX-89459016" "AX-89488686" "AX-89489460" "AX-89501136" "AX-89513196" "AX-89532686" "AX-89559918" "AX-89561812" "AX-89584281" "AX-89600357" "AX-89617441" "AX-89620613" "AX-89662912" "AX-89685853" "AX-89697055" "AX-89749381" "AX-89754720" "AX-89755397" "AX-89764876" "AX-89769599" "AX-89772857" "AX-89625358" "AX-89326841" "AX-89357723" "AX-89388108" "AX-89413707" "AX-89436700" "AX-89452203" "AX-89507071" "AX-89612899" "AX-89617540" "AX-89651780" "AX-89682750" "AX-89695938" "AX-89730640" "AX-89558622" "AX-89615282" "AX-89743829" "AX-89314904" "AX-89330967" "AX-89331593" "AX-89339384" "AX-89346407" "AX-89348275" "AX-89365520" "AX-89368200" "AX-89369760" "AX-89372117" "AX-89375854" "AX-89378248" "AX-89392971" "AX-89397735" "AX-89412466" "AX-89414310" "AX-89436354" "AX-89439481" "AX-89444091" "AX-89458135" "AX-89463838" "AX-89464309" "AX-89470110" "AX-89472105" "AX-89486662" "AX-89493518" "AX-89503146" "AX-89509135" "AX-89513820" "AX-89521044" "AX-89525789" "AX-89536503" "AX-89550264" "AX-89579666" "AX-89584222" "AX-89590218" "AX-89593956" "AX-89595342" "AX-89608691" "AX-89616974" "AX-89627136" "AX-89628068" "AX-89628988" "AX-89631302" "AX-89650895" "AX-89653199" "AX-89662476" "AX-89684883" "AX-89693866" "AX-89695637" "AX-89699925" "AX-89709204" "AX-89716300" "AX-89717956" "AX-89726681" "AX-89730401" "AX-89745723" "AX-89747965" "AX-89750679" "AX-89766917" "AX-89768298" "AX-89776648" "AX-89422878" "AX-89451869" "AX-89500145" "AX-89541645" "AX-89568818" "AX-89576827" "AX-89624543" "AX-89632003" "AX-89708474" "AX-89746459" "AX-89337220" "AX-89357446" "AX-89370481" "AX-89381240" "AX-89402239" "AX-89413202" "AX-89428354" "AX-89429256" "AX-89431221" "AX-89435271" "AX-89440314" "AX-89444044" "AX-89461172" "AX-89467428" "AX-89481962" "AX-89484283" "AX-89487305" "AX-89490400" "AX-89500449" "AX-89510200" "AX-89510923" "AX-89513336" "AX-89520770" "AX-89528049" "AX-89548267" "AX-89557526" "AX-89560797" "AX-89564362" "AX-89598618" "AX-89604053" "AX-89610800" "AX-89612384" "AX-89616321" "AX-89622795" "AX-89634137" "AX-89638603" "AX-89647251" "AX-89647688" "AX-89673696" "AX-89678993" "AX-89679273" "AX-89681823" "AX-89684867" "AX-89690487" "AX-89702350" "AX-89728858" "AX-89730554" "AX-89732052" "AX-89741221" "AX-89742400" "AX-89746090" "AX-89754611" "AX-89765004" "AX-89774551" "AX-89348088" "AX-89398463" "AX-89431000" "AX-89558383" "AX-89587683" "AX-89592960" "AX-89630984" "AX-89653751" "AX-89690846" "AX-89695489" "AX-89413297" "AX-89495162" "AX-89324758" "AX-89345400" "AX-89392675" "AX-89424854" "AX-89428882" "AX-89473357" "AX-89476073" "AX-89550911" "AX-89563041" "AX-89584058" "AX-89731376" "AX-89774969" "AX-89373969" "AX-89468286" "AX-89311672" "AX-89314080" "AX-89317431" "AX-89323220" "AX-89343822" "AX-89362189" "AX-89363593" "AX-89364957" "AX-89366773" "AX-89371828" "AX-89394443" "AX-89397522" "AX-89402563" "AX-89409515" "AX-89412982" "AX-89414822" "AX-89416844" "AX-89419960" "AX-89434049" "AX-89441991" "AX-89455316" "AX-89461703" "AX-89471186" "AX-89483405" "AX-89488322" "AX-89491926" "AX-89494163" "AX-89497191" "AX-89500746" "AX-89504301" "AX-89514870" "AX-89517184" "AX-89523009" "AX-89528585" "AX-89529762" "AX-89537195" "AX-89557823" "AX-89559721" "AX-89565456" "AX-89568934" "AX-89574684" "AX-89575374" "AX-89584140" "AX-89588277" "AX-89590698" "AX-89602811" "AX-89604020" "AX-89608385" "AX-89629269" "AX-89635032" "AX-89637280" "AX-89638013" "AX-89638088" "AX-89639297" "AX-89651204" "AX-89663956" "AX-89666844" "AX-89667497" "AX-89668134" "AX-89671787" "AX-89683908" "AX-89683987" "AX-89684276" "AX-89684854" "AX-89692311" "AX-89694104" "AX-89701008" "AX-89702347" "AX-89703640" "AX-89712165" "AX-89724354" "AX-89735134" "AX-89746285" "AX-89755160" "AX-89763540" "AX-89771671" "AX-89394686" "AX-89409138" "AX-89461373" "AX-89530723" "AX-89555187" "AX-89582254" "AX-89584166" "AX-89590885" "AX-89607065" "AX-89671351" "AX-89711774" "AX-89716530" "AX-89576619" "AX-89615532" "AX-89309998" "AX-89319661" "AX-89333344" "AX-89351581" "AX-89361448" "AX-89362692" "AX-89368796" "AX-89373773" "AX-89390901" "AX-89392279" "AX-89396740" "AX-89397019" "AX-89416122" "AX-89419961" "AX-89430353" "AX-89446257" "AX-89450257" "AX-89453863" "AX-89475082" "AX-89500527" "AX-89530126" "AX-89559295" "AX-89561987" "AX-89572027" "AX-89578779" "AX-89635653" "AX-89652552" "AX-89653480" "AX-89658966" "AX-89659644" "AX-89700907" "AX-89726085" "AX-89731691" "AX-89749188" "AX-89771300" "AX-89334684" "AX-89403596" "AX-89619109" "AX-89766861" "AX-89771459" "AX-89409233" "AX-89428981" "AX-89496242" "AX-89545464" "AX-89630546" "AX-89741143" "AX-89567491" "AX-89591434" "AX-89360851" "AX-89386787" "AX-89463390" "AX-89619868" "AX-89630016" "AX-89725248" "AX-89743698" "AX-89309706" "AX-89683371" "AX-86184715" "AX-89310823" "AX-89371871" "AX-89381226" "AX-89475540" "AX-89570046" "AX-89730880" "AX-89396399" "AX-89332377" "AX-89361987" "AX-89384408" "AX-89449106" "AX-89453467" "AX-89462043" "AX-89469399" "AX-89478172" "AX-89498545" "AX-89518732" "AX-89620694" "AX-89707523" "AX-89745057" "AX-89749599" "AX-89455687" "AX-89493650" "AX-89551823" "AX-89610605" "AX-89777799" "AX-89725648" "AX-89415551" "AX-89467247" "AX-89417926" "AX-89313405" "AX-89703302" "AX-89629201" "AX-89733758" "AX-89648100" "AX-89337862" "AX-89401251" "AX-89436096" "AX-89668769" "AX-89696316" "AX-89751453" "AX-89755412" "AX-89311470" "AX-89339873" "AX-89373717" "AX-89385054" "AX-89401097" "AX-89490972" "AX-89499731" "AX-89536536" "AX-89552934" "AX-89567865" "AX-89597316" "AX-89605525" "AX-89620043" "AX-89653416" "AX-89665082" "AX-89681258" "AX-89733521" "AX-89743755" "AX-89745868" "AX-89775161" "AX-89775561" "AX-89330895" "AX-89684524" "AX-89746689" "AX-89408338" "AX-89423917" "AX-89770823" "AX-89618260" "AX-89316698" "AX-89344095" "AX-89363765" "AX-89393939" "AX-89410639" "AX-89413568" "AX-89416227" "AX-89419038" "AX-89423305" "AX-89428855" "AX-89433954" "AX-89464197" "AX-89482320" "AX-89494895" "AX-89500926" "AX-89510529" "AX-89618754" "AX-89653091" "AX-89681096" "AX-89687297" "AX-89763330" "AX-89420611" "AX-89314955" "AX-89319249" "AX-89334682" "AX-89336273" "AX-89339742" "AX-89340233" "AX-89340717" "AX-89342639" "AX-89346351" "AX-89347097" "AX-89350775" "AX-89370621" "AX-89384347" "AX-89385258" "AX-89394359" "AX-89445258" "AX-89476337" "AX-89476374" "AX-89477204" "AX-89480894" "AX-89491767" "AX-89549388" "AX-89556599" "AX-89557039" "AX-89579605" "AX-89626916" "AX-89626998" "AX-89631446" "AX-89646480" "AX-89661913" "AX-89693433" "AX-89698926" "AX-89704345" "AX-89708129" "AX-89725334" "AX-89731573" "AX-89734269" "AX-89737420" "AX-89738715" "AX-89745183" "AX-89565971" "AX-89395328" "AX-89427480" "AX-89520283" "AX-89621823" "AX-89316042" "AX-89330637" "AX-89343498" "AX-89399136" "AX-89419942" "AX-89561898" "AX-89612836" "AX-89672502" "AX-89452712" "AX-89731652" "AX-89738653" "AX-89748794" "AX-89697537" "AX-89320768" "AX-89345039" "AX-89409328" "AX-89422388" "AX-89429973" "AX-89446924" "AX-89448026" "AX-89463335" "AX-89496849" "AX-89530110" "AX-89569996" "AX-89602459" "AX-89625662" "AX-89647601" "AX-89657422" "AX-89680909" "AX-89745390" "AX-89392919" "AX-89554222" "AX-89585710" "AX-89473384" "AX-89313920" "AX-89320627" "AX-89346671" "AX-89555185" "AX-89427881" "AX-89702698" "AX-89740158" "AX-89750199" "AX-89324501" "AX-89352584" "AX-89452714" "AX-89537013" "AX-89566410" "AX-89659149" "AX-89761376" "AX-89614537" "AX-89402110" "AX-89499004" "AX-89325514" "AX-89395837" "AX-89530389" "AX-89542427" "AX-89733444" "AX-89313981" "AX-89331418" "AX-89369118" "AX-89377483" "AX-89383815" "AX-89395054" "AX-89398281" "AX-89413682" "AX-89414421" "AX-89444945" "AX-89460864" "AX-89471701" "AX-89494917" "AX-89499682" "AX-89528633" "AX-89572749" "AX-89584398" "AX-89587122" "AX-89634047" "AX-89639597" "AX-89641182" "AX-89642430" "AX-89648220" "AX-89653340" "AX-89654428" "AX-89654442" "AX-89657156" "AX-89664552" "AX-89667163" "AX-89706018" "AX-89712041" "AX-89742814" "AX-89743061" "AX-89752908" "AX-89769309" "AX-89770409" "AX-89773656" "AX-89774672" "AX-89778046" "AX-89333695" "AX-89348786" "AX-89481316" "AX-89615183" "AX-89655222" "AX-89678857" "AX-89337033" "AX-89406160" "AX-89474713" "AX-89489860" "AX-89607232" "AX-89641852" "AX-89310691" "AX-89314665" "AX-89335004" "AX-89364259" "AX-89385828" "AX-89386749" "AX-89441880" "AX-89446919" "AX-89504527" "AX-89523918" "AX-89541101" "AX-89642006" "AX-89657191" "AX-89657294" "AX-89664896" "AX-89674077" "AX-89678907" "AX-89686608" "AX-89699689" "AX-89715865" "AX-89724156" "AX-89767643" "AX-89457316" "AX-89392221" "AX-89396132" "AX-89419582" "AX-89473561" "AX-89473765" "AX-89596437" "AX-89697542" "AX-89712805" "AX-89729334" "AX-89733314" "AX-89575106" "AX-89591296" "AX-89725428" "AX-89322698" "AX-89349218" "AX-89357773" "AX-89370701" "AX-89379609" "AX-89383346" "AX-89412216" "AX-89423486" "AX-89426606" "AX-89426729" "AX-89451342" "AX-89466670" "AX-89468194" "AX-89489388" "AX-89498957" "AX-89536809" "AX-89540973" "AX-89565208" "AX-89567104" "AX-89567561" "AX-89580958" "AX-89581565" "AX-89587478" "AX-89636534" "AX-89637480" "AX-89639634" "AX-89662675" "AX-89670693" "AX-89681546" "AX-89693006" "AX-89694557" "AX-89750851" "AX-89754318" "AX-89440232" "AX-89609155" "AX-89536935" "AX-89370001" "AX-89405293" "AX-89445029" "AX-89454319" "AX-89472768" "AX-89492206" "AX-89518309" "AX-89538983" "AX-89751220" "AX-89462588" "AX-89446171" "AX-89526364" "AX-89581555" "AX-89584374" "AX-89686485" "AX-89695400" "AX-89324952" "AX-89332796" "AX-89536385" "AX-89614470" "AX-89751355" "AX-89345193" "AX-89347618" "AX-89351238" "AX-89351494" "AX-89386496" "AX-89401672" "AX-89402388" "AX-89418954" "AX-89423871" "AX-89464761" "AX-89485514" "AX-89490643" "AX-89571656" "AX-89579152" "AX-89600016" "AX-89639293" "AX-89639626" "AX-89665947" "AX-89667540" "AX-89672704" "AX-89698957" "AX-89572560" "AX-89342015" "AX-89704881" "AX-89312762" "AX-89338774" "AX-89357178" "AX-89439221" "AX-89441983" "AX-89465531" "AX-89489287" "AX-89489599" "AX-89495692" "AX-89511048" "AX-89521457" "AX-89538584" "AX-89540260" "AX-89561124" "AX-89566208" "AX-89587937" "AX-89622199" "AX-89634112" "AX-89675723" "AX-89697561" "AX-89724912" "AX-89737220" "AX-89747995" "AX-89751857" "AX-89769673" "AX-89774990" "AX-89390365" "AX-89409195" "AX-89484052" "AX-89615376" "AX-89650054" "AX-89660203" "AX-89331214" "AX-89348296" "AX-89352678" "AX-89371377" "AX-89384904" "AX-89402145" "AX-89408570" "AX-89424032" "AX-89431333" "AX-89455851" "AX-89486675" "AX-89617448" "AX-89330948" "AX-89366579" "AX-89431696" "AX-89543879" "AX-89677155" "AX-89334631" "AX-89348888" "AX-89453049" "AX-89707198" "AX-89351157" "AX-89355684" "AX-89604812" "AX-89609453" "AX-89769916" "AX-89542843" "AX-89631926" "AX-89389761" "AX-89503278" "AX-89512195" "AX-89619724" "AX-89651019" "AX-89662991" "AX-89670276" "AX-89317883" "AX-89655090" "AX-89694339" "AX-86166005" "AX-89332838" "AX-89337683" "AX-89372657" "AX-89384034" "AX-89384599" "AX-89494998" "AX-89561392" "AX-89588624" "AX-89680152" "AX-89688872" "AX-89759452" "AX-86170547" "AX-89415110" "AX-89462659" "AX-89471731" "AX-89488832" "AX-89507881" "AX-89513303" "AX-89690036" "AX-89704139" "AX-89718664" "AX-89719022" "AX-89721271" "AX-89756140" "AX-89621958" "AX-89316614" "AX-89320216" "AX-89352504" "AX-89366794" "AX-89404613" "AX-89408552" "AX-89451142" "AX-89470435" "AX-89491591" "AX-89522264" "AX-89534114" "AX-89542877" "AX-89543210" "AX-89592262" "AX-89592797" "AX-89607440" "AX-89637774" "AX-89666382" "AX-89690169" "AX-89694893" "AX-89774270" "AX-89484309" "AX-89354455" "AX-89562189" "AX-89619558" "AX-89623212" "AX-89633822" "AX-89560008" "AX-89321503" "AX-89670911" "AX-89327363" "AX-89422544" "AX-89424982" "AX-89439900" "AX-89442072" "AX-89468481" "AX-89470708" "AX-89519949" "AX-89531757" "AX-89563656" "AX-89567565" "AX-89594653" "AX-89621791" "AX-89660667" "AX-89661022" "AX-89667187" "AX-89671462" "AX-89694767" "AX-89386440" "AX-89478505" "AX-89595490" "AX-89585706" "AX-89691492" "AX-89645095" "AX-89481415" "AX-89754865" "AX-89375933" "AX-89393215" "AX-89413417" "AX-89438787" "AX-89586376" "AX-89588999" "AX-89596585" "AX-89601425" "AX-89614230" "AX-89636460" "AX-89655029" "AX-89658500" "AX-89701878" "AX-89737664" "AX-89562993" "AX-89575538" "AX-89335578" "AX-89566104" "AX-89350706" "AX-89374943" "AX-89410860" "AX-89441911" "AX-89454669" "AX-89467049" "AX-89501285" "AX-89524141" "AX-89532515" "AX-89557992" "AX-89603037" "AX-89623124" "AX-89671701" "AX-89704662" "AX-89734764" "AX-89771356" "AX-89373166" "AX-89426579" "AX-89450897" "AX-89693466" "AX-89334706" "AX-89451090" "AX-89458055" "AX-89540269" "AX-89542208" "AX-89543912" "AX-89704724" "AX-89744518" "AX-89328575" "AX-89313626" "AX-89313695" "AX-89321564" "AX-89328234" "AX-89371547" "AX-89400843" "AX-89412003" "AX-89440410" "AX-89454143" "AX-89462299" "AX-89486257" "AX-89488642" "AX-89489412" "AX-89507365" "AX-89509126" "AX-89517086" "AX-89531787" "AX-89549777" "AX-89552507" "AX-89555882" "AX-89579616" "AX-89585390" "AX-89590171" "AX-89605205" "AX-89609683" "AX-89625967" "AX-89626118" "AX-89629929" "AX-89646377" "AX-89648609" "AX-89652749" "AX-89655852" "AX-89678777" "AX-89696859" "AX-89702502" "AX-89706728" "AX-89710622" "AX-89737479" "AX-89738928" "AX-89361851" "AX-89454072" "AX-89458612" "AX-89687982" "AX-89731305" "AX-89755798" "AX-89439926" "AX-89372576" "AX-89402140" "AX-89413820" "AX-89427988" "AX-89432124" "AX-89443344" "AX-89458918" "AX-89462856" "AX-89494749" "AX-89496600" "AX-89517668" "AX-89621305" "AX-89636379" "AX-89678558" "AX-89722309" "AX-89731515" "AX-89755967" "AX-89776811" "AX-89457700" "AX-89515529" "AX-89610954" "AX-89646989" "AX-89312530" "AX-89564691" "AX-89600151" "AX-89413469" "AX-89461241" "AX-89526876" "AX-89312956" "AX-89314238" "AX-89320685" "AX-89325727" "AX-89347492" "AX-89350925" "AX-89369914" "AX-89377948" "AX-89379457" "AX-89383020" "AX-89383482" "AX-89403218" "AX-89421305" "AX-89438105" "AX-89448562" "AX-89449448" "AX-89459185" "AX-89461432" "AX-89486476" "AX-89493268" "AX-89499667" "AX-89510518" "AX-89515624" "AX-89537540" "AX-89538932" "AX-89539522" "AX-89562075" "AX-89564048" "AX-89568112" "AX-89578308" "AX-89591342" "AX-89643752" "AX-89688637" "AX-89692538" "AX-89704055" "AX-89735953" "AX-89751420" "AX-89763801" "AX-89314729" "AX-89343951" "AX-89365766" "AX-89451573" "AX-89451642" "AX-89466871" "AX-89473019" "AX-89486132" "AX-89504529" "AX-89530582" "AX-89614924" "AX-89621355" "AX-89678372" "AX-89734855" "AX-89322846" "AX-89331067" "AX-89335187" "AX-89356059" "AX-89385827" "AX-89400174" "AX-89413451" "AX-89445758" "AX-89456541" "AX-89479022" "AX-89496843" "AX-89503320" "AX-89504181" "AX-89510338" "AX-89522390" "AX-89527155" "AX-89533668" "AX-89538795" "AX-89545729" "AX-89559420" "AX-89561705" "AX-89562675" "AX-89562874" "AX-89565512" "AX-89583054" "AX-89590606" "AX-89617153" "AX-89622104" "AX-89627976" "AX-89655776" "AX-89677725" "AX-89678249" "AX-89693999" "AX-89699151" "AX-89701566" "AX-89705980" "AX-89711226" "AX-89727692" "AX-89732786" "AX-89736845" "AX-89773058" "AX-89778038" "AX-89330185" "AX-89402859" "AX-89409852" "AX-89468552" "AX-89529168" "AX-89603569" "AX-89693872" "AX-89633911" "AX-89740755" "AX-89334350" "AX-89352804" "AX-89355076" "AX-89373645" "AX-89379256" "AX-89395064" "AX-89396872" "AX-89461454" "AX-89479645" "AX-89485722" "AX-89503441" "AX-89515702" "AX-89555121" "AX-89555585" "AX-89560606" "AX-89568136" "AX-89605110" "AX-89636853" "AX-89656394" "AX-89661601" "AX-89704114" "AX-89714057" "AX-89717560" "AX-89741608" "AX-89754100" "AX-89768452" "AX-89768895" "AX-89770079" "AX-89473563" "AX-89600036" "AX-89714999" "AX-89770456" "AX-89488703" "AX-89599694" "AX-89504329" "AX-86170294" "AX-89382775" "AX-89433542" "AX-89437621" "AX-89458738" "AX-89512891" "AX-89514560" "AX-89538801" "AX-89552297" "AX-89557990" "AX-89575392" "AX-89577134" "AX-89604410" "AX-89612691" "AX-89634498" "AX-89647586" "AX-89655194" "AX-89665956" "AX-89673186" "AX-89726259" "AX-89749013" "AX-89760743" "AX-89773795" "AX-89325114" "AX-89388191" "AX-89516070" "AX-89582324" "AX-89677607" "AX-89698465" "AX-89748216" "AX-89408767" "AX-89606750" "AX-86170380" "AX-89335384" "AX-89384971" "AX-89428260" "AX-89468679" "AX-89650181" "AX-89666680" "AX-89696465" "AX-89772283" "AX-89361059" "AX-89664407" "AX-89345952" "AX-89390226" "AX-89474165" "AX-89502442" "AX-89627741" "AX-89517709" "AX-89377607" "AX-89496822" "AX-89545137" "AX-89557353" "AX-89721128" "AX-89551808" "AX-89576563" "AX-89668904" "AX-86163428" "AX-89365439" "AX-89399310" "AX-89515180" "AX-89532170" "AX-89556520" "AX-89573346" "AX-89646834" "AX-89684570" "AX-89612681" "AX-89325586" "AX-89377797" "AX-89593521" "AX-89684898" "AX-89710227" "AX-89470790" "AX-89576835" "AX-89451494" "AX-89688368" "AX-89749506" "AX-89327755" "AX-89506296" "AX-89631531" "AX-89777191" "AX-89358776" "AX-89466506" "AX-89634319" "AX-89692827" "AX-89675741" "AX-89495856" "AX-89493660" "AX-89641133" "AX-89620686" "AX-89625822" "AX-86163220" "AX-89314804" "AX-89336118" "AX-89345715" "AX-89390281" "AX-89393344" "AX-89441175" "AX-89446516" "AX-89448941" "AX-89495241" "AX-89585956" "AX-89589770" "AX-89599757" "AX-89604360" "AX-89630632" "AX-89635047" "AX-89635949" "AX-89678028" "AX-89685766" "AX-89690840" "AX-89710634" "AX-89722951" "AX-89733775" "AX-89754492" "AX-89313656" "AX-89336744" "AX-89382528" "AX-89405005" "AX-89550569" "AX-89574062" "AX-89691596" "AX-89713838" "AX-89373550" "AX-89440876" "AX-89537223" "AX-89580678" "AX-89501480" "AX-89575864" "AX-89338701" "AX-89376641" "AX-89440046" "AX-89445508" "AX-89445580" "AX-89449821" "AX-89494078" "AX-89503712" "AX-89518448" "AX-89523120" "AX-89549918" "AX-89600548" "AX-89616727" "AX-89617477" "AX-89625381" "AX-89631744" "AX-89656063" "AX-89658601" "AX-89673994" "AX-89683131" "AX-89722263" "AX-89727367" "AX-89729491" "AX-89344649" "AX-89360193" "AX-89477563" "AX-89628649" "AX-89700740" "AX-89741963" "AX-89355020" "AX-89364999" "AX-89621731" "AX-89599883" "AX-89690844" "AX-89627056" "AX-89315115" "AX-89428712" "AX-89540537" "AX-89558466" "AX-89700715" "AX-89735485" "AX-89494942" "AX-89372218" "AX-89450771" "AX-89556059" "AX-89704875" "AX-89769792" "AX-89314201" "AX-89448044" "AX-89461140" "AX-89564175" "AX-89624165" "AX-89683489" "AX-89703739" "AX-89726561" "AX-89636893" "AX-89538303" "AX-89363992" "AX-89460516" "AX-89517038" "AX-89411117" "AX-89416860" "AX-89430331" "AX-89518869" "AX-89542053" "AX-89560345" "AX-89616211" "AX-89665728" "AX-89687938" "AX-89731095" "AX-89768478" "AX-89462445" "AX-89343558" "AX-89423977" "AX-89614786" "AX-89702767" "AX-89326210" "AX-89326942" "AX-89337592" "AX-89356063" "AX-89398756" "AX-89512449" "AX-89576982" "AX-89615544" "AX-89751076" "AX-89334213" "AX-89429502" "AX-89605395" "AX-89417679" "AX-89502638" "AX-89392232" "AX-89357059" "AX-89395704" "AX-89730748" "AX-86166147" "AX-89334051" "AX-89622289" "AX-89659817" "AX-89382129" "AX-89498988" "AX-89496282" "AX-89539911" "AX-86168986" "AX-89385280" "AX-89509379" "AX-89651395" "AX-89381952" "AX-89443486" "AX-89603546" "AX-89650102" "AX-89336074" "AX-89351491" "AX-89696530" "AX-89434438" "AX-89490102" "AX-89548747" "AX-89562259" "AX-89604253" "AX-89777125" "AX-89317509" "AX-89331343" "AX-89343448" "AX-89366912" "AX-89407341" "AX-89414700" "AX-89437785" "AX-89440608" "AX-89461054" "AX-89465145" "AX-89475101" "AX-89518932" "AX-89529659" "AX-89537874" "AX-89548395" "AX-89566036" "AX-89649751" "AX-89649857" "AX-89652494" "AX-89653088" "AX-89678912" "AX-89703951" "AX-89708809" "AX-89718133" "AX-89734538" "AX-89739242" "AX-89741108" "AX-89388337" "AX-86168676" "AX-89325594" "AX-89327754" "AX-89328626" "AX-89330445" "AX-89331004" "AX-89331356" "AX-89331717" "AX-89336315" "AX-89357843" "AX-89364995" "AX-89366223" "AX-89370191" "AX-89374558" "AX-89379607" "AX-89382024" "AX-89383428" "AX-89385013" "AX-89385862" "AX-89397212" "AX-89401060" "AX-89402386" "AX-89406459" "AX-89410599" "AX-89413400" "AX-89415077" "AX-89419708" "AX-89420662" "AX-89423809" "AX-89426592" "AX-89426799" "AX-89433957" "AX-89439191" "AX-89439715" "AX-89447822" "AX-89461665" "AX-89466042" "AX-89481444" "AX-89487189" "AX-89487789" "AX-89491942" "AX-89494531" "AX-89496883" "AX-89497986" "AX-89500938" "AX-89506165" "AX-89507692" "AX-89511341" "AX-89518010" "AX-89519854" "AX-89521823" "AX-89534000" "AX-89535012" "AX-89538209" "AX-89549736" "AX-89553619" "AX-89564695" "AX-89576663" "AX-89577028" "AX-89578762" "AX-89581190" "AX-89590081" "AX-89598516" "AX-89600033" "AX-89609737" "AX-89610614" "AX-89611080" "AX-89619619" "AX-89623903" "AX-89624957" "AX-89626137" "AX-89631046" "AX-89631365" "AX-89637761" "AX-89639873" "AX-89648521" "AX-89654114" "AX-89657212" "AX-89658182" "AX-89658187" "AX-89667775" "AX-89668070" "AX-89686756" "AX-89689642" "AX-89692821" "AX-89694075" "AX-89695587" "AX-89698885" "AX-89703451" "AX-89704784" "AX-89708845" "AX-89714941" "AX-89720295" "AX-89725497" "AX-89725959" "AX-89741600" "AX-89741981" "AX-89742748" "AX-89749240" "AX-89754438" "AX-89755214" "AX-89755699" "AX-89760634" "AX-89761105" "AX-89770506" "AX-89772625" "AX-89772730" "AX-89777325" "AX-89777452" "AX-89777894" "AX-89422783" "AX-89472226" "AX-89480625" "AX-89489274" "AX-89534679" "AX-89548515" "AX-89549576" "AX-89579483" "AX-89626432" "AX-89639369" "AX-89646871" "AX-89667651" "AX-89692894" "AX-89706581" "AX-89409629" "AX-89531275" "AX-89621599" "AX-89699822" "AX-89474718" "AX-89613915" "AX-89321524" "AX-89327007" "AX-89336028" "AX-89337668" "AX-89342480" "AX-89357835" "AX-89365974" "AX-89369256" "AX-89392679" "AX-89395111" "AX-89423792" "AX-89440037" "AX-89452324" "AX-89457757" "AX-89460403" "AX-89474119" "AX-89481046" "AX-89508843" "AX-89512533" "AX-89517287" "AX-89519263" "AX-89532571" "AX-89540670" "AX-89546177" "AX-89567847" "AX-89570176" "AX-89575003" "AX-89576372" "AX-89590933" "AX-89591984" "AX-89594054" "AX-89602821" "AX-89603164" "AX-89607654" "AX-89613422" "AX-89626714" "AX-89628404" "AX-89637113" "AX-89640697" "AX-89645447" "AX-89648009" "AX-89650132" "AX-89654006" "AX-89657807" "AX-89659483" "AX-89661839" "AX-89664240" "AX-89671156" "AX-89672914" "AX-89701371" "AX-89724834" "AX-89728281" "AX-89732242" "AX-89732380" "AX-89732702" "AX-89768486" "AX-89770464" "AX-89526032" "AX-89617124" "AX-89644285" "AX-89708446" "AX-89387004" "AX-89417462" "AX-89311210" "AX-89338583" "AX-89378686" "AX-89382009" "AX-89446319" "AX-89457510" "AX-89482405" "AX-89497848" "AX-89518681" "AX-89545390" "AX-89546952" "AX-89549334" "AX-89579178" "AX-89581460" "AX-89597368" "AX-89621629" "AX-89643584" "AX-89644346" "AX-89653348" "AX-89676396" "AX-89684442" "AX-89687465" "AX-89700227" "AX-89715926" "AX-89722832" "AX-89725940" "AX-89757326" "AX-89776469" "AX-89581228" "AX-89600210" "AX-89637865" "AX-89735329" "AX-89494205" "AX-89313388" "AX-89323520" "AX-89493704" "AX-89749541" "AX-89406588" "AX-86163493" "AX-89326149" "AX-89340434" "AX-89451000" "AX-89513726" "AX-89587416" "AX-89511129" "AX-89624487" "AX-89679247" "AX-89375378" "AX-89379913" "AX-89420009" "AX-89564112" "AX-89633873" "AX-89721180" "AX-89626298" "AX-89393879" "AX-89353439" "AX-89429352" "AX-89504852" "AX-89508337" "AX-89619548" "AX-89695448" "AX-89696294" "AX-89718150" "AX-89594538" "AX-89317527" "AX-89373679" "AX-89393709" "AX-89425091" "AX-89426186" "AX-89431820" "AX-89446197" "AX-89469571" "AX-89502416" "AX-89525278" "AX-89540463" "AX-89562766" "AX-89567108" "AX-89577025" "AX-89605597" "AX-89611448" "AX-89649288" "AX-89679605" "AX-89738291" "AX-89740496" "AX-89691392" "AX-89722262" "AX-89312694" "AX-89436935" "AX-89440758" "AX-89509955" "AX-89610546" "AX-89617686" "AX-89626107" "AX-89652388" "AX-89656960" "AX-89575987" "AX-89569691" "AX-89512505" "AX-89575066" "AX-89707921" "AX-89332914" "AX-89394095" "AX-89410731" "AX-89435615" "AX-89482431" "AX-89509702" "AX-89555816" "AX-89555913" "AX-89635137" "AX-89685262" "AX-89746683" "AX-89683086" "AX-89716951" "AX-89310990" "AX-89312275" "AX-89317375" "AX-89341156" "AX-89354581" "AX-89695288" "AX-89764450" "AX-89410785" "AX-89486077" "AX-89597309" "AX-89355003" "AX-89402207" "AX-89461719" "AX-89598133" "AX-89646372" "AX-89649597" "AX-89709132" "AX-89750347" "AX-89763027" "AX-89469531" "AX-89475020" "AX-89346724" "AX-89456805" "AX-89619722" "AX-89624587" "AX-89366685" "AX-89392879" "AX-89461721" "AX-89467281" "AX-89498373" "AX-89508241" "AX-89608347" "AX-89675574" "AX-89755188" "AX-89756725" "AX-89398391" "AX-89732444" "AX-89315334" "AX-89315448" "AX-89327114" "AX-89330149" "AX-89359758" "AX-89370390" "AX-89393302" "AX-89409381" "AX-89410590" "AX-89440664" "AX-89453490" "AX-89486151" "AX-89486296" "AX-89493965" "AX-89501257" "AX-89508003" "AX-89524076" "AX-89529099" "AX-89534452" "AX-89551961" "AX-89558654" "AX-89606142" "AX-89606906" "AX-89612780" "AX-89618595" "AX-89620263" "AX-89645627" "AX-89661358" "AX-89668500" "AX-89673294" "AX-89673519" "AX-89700738" "AX-89701281" "AX-89706310" "AX-89720224" "AX-89724787" "AX-89742493" "AX-89412653" "AX-89557835" "AX-89559356" "AX-89614823" "AX-89622368" "AX-89712230" "AX-89317728" "AX-89376501" "AX-89382800" "AX-89394263" "AX-89410999" "AX-89445694" "AX-89474593" "AX-89510268" "AX-89514169" "AX-89532800" "AX-89536341" "AX-89553895" "AX-89562913" "AX-89565574" "AX-89568718" "AX-89595027" "AX-89617867" "AX-89699875" "AX-89706457" "AX-89708509" "AX-89740274" "AX-89760227" "AX-89355446" "AX-89705982" "AX-89708312" "AX-89717447" "AX-86162542" "AX-89322036" "AX-89322516" "AX-89324475" "AX-89328253" "AX-89337616" "AX-89362643" "AX-89363748" "AX-89369154" "AX-89374293" "AX-89381891" "AX-89382125" "AX-89387058" "AX-89396912" "AX-89404641" "AX-89420555" "AX-89434341" "AX-89438666" "AX-89448342" "AX-89454254" "AX-89454567" "AX-89457790" "AX-89465645" "AX-89477726" "AX-89484578" "AX-89486350" "AX-89493314" "AX-89510860" "AX-89526250" "AX-89535150" "AX-89541913" "AX-89545952" "AX-89548443" "AX-89549450" "AX-89552715" "AX-89562548" "AX-89571065" "AX-89574794" "AX-89589720" "AX-89594195" "AX-89596143" "AX-89599764" "AX-89602164" "AX-89605590" "AX-89615683" "AX-89617537" "AX-89623736" "AX-89626999" "AX-89637235" "AX-89652183" "AX-89657119" "AX-89660518" "AX-89662478" "AX-89664777" "AX-89669612" "AX-89672039" "AX-89678720" "AX-89684541" "AX-89686651" "AX-89688589" "AX-89692069" "AX-89695960" "AX-89716365" "AX-89719024" "AX-89720177" "AX-89725387" "AX-89730490" "AX-89731996" "AX-89739650" "AX-89740553" "AX-89741406" "AX-89745765" "AX-89750643" "AX-89755743" "AX-89761569" "AX-89775818" "AX-89776966" "AX-89317330" "AX-89338054" "AX-89347045" "AX-89355578" "AX-89363209" "AX-89418882" "AX-89426314" "AX-89446795" "AX-89460967" "AX-89493544" "AX-89496734" "AX-89500299" "AX-89578276" "AX-89578401" "AX-89599041" "AX-89602946" "AX-89608525" "AX-89611798" "AX-89639800" "AX-89712427" "AX-89718665" "AX-89743520" "AX-89639581" "AX-89343475" "AX-89364683" "AX-89376121" "AX-89399116" "AX-89404190" "AX-89417706" "AX-89423984" "AX-89432385" "AX-89438859" "AX-89457367" "AX-89500239" "AX-89509515" "AX-89518083" "AX-89548982" "AX-89597800" "AX-89612427" "AX-89614238" "AX-89615613" "AX-89620149" "AX-89640197" "AX-89653882" "AX-89672497" "AX-89673335" "AX-89729125" "AX-89734530" "AX-89743432" "AX-89754129" "AX-89766749" "AX-89465816" "AX-89639792" "AX-89736694" "AX-89760566" "AX-89315184" "AX-89341202" "AX-89367987" "AX-89380220" "AX-89423727" "AX-89566274" "AX-89644764" "AX-89661208" "AX-89684673" "AX-89483959" "AX-89504963" "AX-89541894" "AX-89562308" "AX-89578780" "AX-89693086" "AX-89751144" "AX-89749430" "AX-89325414" "AX-89410924" "AX-89507098" "AX-89566192" "AX-89659471" "AX-89699236" "AX-89721689" "AX-89567319" "AX-89612434" "AX-89632617" "AX-86163881" "AX-89321362" "AX-89358866" "AX-89363130" "AX-89371603" "AX-89375213" "AX-89377888" "AX-89392571" "AX-89397797" "AX-89431433" "AX-89471690" "AX-89492082" "AX-89581670" "AX-89598596" "AX-89608470" "AX-89618622" "AX-89629589" "AX-89644394" "AX-89664674" "AX-89705882" "AX-89727722" "AX-89777441" "AX-89398820" "AX-89451930" "AX-89330777" "AX-89475937" "AX-89316940" "AX-89431332" "AX-89615217" "AX-89398754" "AX-89409329" "AX-89503898" "AX-89519222" "AX-89610181" "AX-89698829" "AX-89403592" "AX-89341322" "AX-89346803" "AX-89362980" "AX-89364031" "AX-89453382" "AX-89461714" "AX-89522050" "AX-89537795" "AX-89611973" "AX-89653215" "AX-89714438" "AX-89752954" "AX-89360088" "AX-89549378" "AX-89575984" "AX-89347161" "AX-89402324" "AX-89488886" "AX-89329809" "AX-89501823" "AX-89519800" "AX-89606229" "AX-89629701" "AX-89697767" "AX-89490061" "AX-86184410" "AX-89361131" "AX-89336507" "AX-89347590" "AX-89371370" "AX-89399376" "AX-89424128" "AX-89549084" "AX-89613504" "AX-89691187" "AX-89777315" "AX-89389825" "AX-89478201" "AX-89387081" "AX-89514947" "AX-86168026" "AX-89314844" "AX-89330799" "AX-89355835" "AX-89358343" "AX-89365253" "AX-89367723" "AX-89384524" "AX-89393772" "AX-89405623" "AX-89412183" "AX-89422161" "AX-89431800" "AX-89437317" "AX-89459853" "AX-89484566" "AX-89484671" "AX-89492467" "AX-89501477" "AX-89508038" "AX-89519150" "AX-89525172" "AX-89531007" "AX-89538903" "AX-89540369" "AX-89562879" "AX-89573834" "AX-89576550" "AX-89580905" "AX-89594245" "AX-89594753" "AX-89622897" "AX-89642104" "AX-89648282" "AX-89660171" "AX-89678872" "AX-89690425" "AX-89691889" "AX-89692022" "AX-89692044" "AX-89693128" "AX-89694011" "AX-89695308" "AX-89705054" "AX-89712047" "AX-89738421" "AX-89742288" "AX-89753697" "AX-89769806" "AX-89322457" "AX-89328833" "AX-89383557" "AX-89406326" "AX-89677805" "AX-89751733" "AX-89762667" "AX-89418007" "AX-89709577" "AX-89483881" "AX-89496480" "AX-89529850" "AX-89541690" "AX-89581629" "AX-89611894" "AX-89665143" "AX-89696744" "AX-89762396" "AX-89459648" "AX-89551447" "AX-89722172" "AX-86169220" "AX-89310348" "AX-89327702" "AX-89332441" "AX-89335901" "AX-89343348" "AX-89344164" "AX-89351791" "AX-89353728" "AX-89373157" "AX-89380079" "AX-89384745" "AX-89387829" "AX-89399328" "AX-89417019" "AX-89432570" "AX-89436572" "AX-89445883" "AX-89460484" "AX-89469521" "AX-89477942" "AX-89487549" "AX-89487985" "AX-89491567" "AX-89504410" "AX-89511482" "AX-89518126" "AX-89523462" "AX-89523629" "AX-89525885" "AX-89556519" "AX-89558016" "AX-89559945" "AX-89561241" "AX-89562902" "AX-89572391" "AX-89579357" "AX-89652797" "AX-89676426" "AX-89688062" "AX-89697559" "AX-89698843" "AX-89708086" "AX-89715595" "AX-89721995" "AX-89728349" "AX-89729590" "AX-89733020" "AX-89736400" "AX-89746118" "AX-89762279" "AX-89774529" "AX-89313720" "AX-89395850" "AX-89449676" "AX-89480571" "AX-89524212" "AX-89532378" "AX-89547217" "AX-89591028" "AX-89612574" "AX-89669665" "AX-89722560" "AX-89312373" "AX-89328974" "AX-89342790" "AX-89350767" "AX-89372439" "AX-89375810" "AX-89401687" "AX-89411425" "AX-89419385" "AX-89420590" "AX-89428286" "AX-89469374" "AX-89486378" "AX-89496701" "AX-89514799" "AX-89514984" "AX-89529750" "AX-89542929" "AX-89577496" "AX-89597121" "AX-89623086" "AX-89628067" "AX-89669085" "AX-89669630" "AX-89702437" "AX-89715345" "AX-89722844" "AX-89728333" "AX-89755329" "AX-89499093" "AX-89618865" "AX-89694575" "AX-89364875" "AX-89672508" "AX-89370244" "AX-89429711" "AX-89477746" "AX-89642194" "AX-89747140" "AX-89444305" "AX-89480060" "AX-89339248" "AX-89409754" "AX-89423473" "AX-89461329" "AX-89505727" "AX-89543554" "AX-89622736" "AX-89630142" "AX-89725863" "AX-89514908" "AX-89547967" "AX-89664422" "AX-89731359" "AX-89746627" "AX-89750836" "AX-89417569" "AX-89702515" "AX-89410514" "AX-89533613" "AX-89617676" "AX-89652862" "AX-89712990" "AX-89722118" "AX-89475850" "AX-89621706" "AX-89595358" "AX-89568585" "AX-89366029" "AX-89478092" "AX-89446929" "AX-89489078" "AX-89519041" "AX-89557611" "AX-89622357" "AX-89692275" "AX-89774305" "AX-89648368" "AX-86167983" "AX-89341563" "AX-89357033" "AX-89442859" "AX-89492481" "AX-89563434" "AX-89636112" "AX-89642621" "AX-89642982" "AX-89734740" "AX-89665786" "AX-89341803" "AX-89375882" "AX-89438547" "AX-89531655" "AX-89579831" "AX-89601999" "AX-89624880" "AX-89450977" "AX-89601177" "AX-89723012" "AX-89310414" "AX-89317492" "AX-89321622" "AX-89322342" "AX-89330010" "AX-89336328" "AX-89340277" "AX-89340385" "AX-89346389" "AX-89353817" "AX-89364521" "AX-89367415" "AX-89370773" "AX-89375250" "AX-89375807" "AX-89377180" "AX-89395714" "AX-89398125" "AX-89402744" "AX-89406223" "AX-89407137" "AX-89414664" "AX-89421953" "AX-89429118" "AX-89432094" "AX-89432622" "AX-89432629" "AX-89436264" "AX-89441424" "AX-89451008" "AX-89457496" "AX-89463971" "AX-89464943" "AX-89479616" "AX-89495363" "AX-89499450" "AX-89499986" "AX-89504618" "AX-89507498" "AX-89516556" "AX-89516701" "AX-89522184" "AX-89522750" "AX-89527512" "AX-89531463" "AX-89536746" "AX-89537696" "AX-89544591" "AX-89545175" "AX-89547336" "AX-89547573" "AX-89550948" "AX-89553674" "AX-89572668" "AX-89582308" "AX-89584214" "AX-89588942" "AX-89591447" "AX-89594522" "AX-89606934" "AX-89608628" "AX-89609175" "AX-89618210" "AX-89619938" "AX-89626858" "AX-89628455" "AX-89628854" "AX-89628953" "AX-89630526" "AX-89635191" "AX-89637663" "AX-89638600" "AX-89642176" "AX-89643129" "AX-89644237" "AX-89645501" "AX-89648995" "AX-89650317" "AX-89652973" "AX-89660683" "AX-89662618" "AX-89663714" "AX-89663761" "AX-89665263" "AX-89668267" "AX-89678025" "AX-89683682" "AX-89684456" "AX-89686709" "AX-89696334" "AX-89709371" "AX-89710188" "AX-89710789" "AX-89713204" "AX-89713747" "AX-89714244" "AX-89716606" "AX-89730575" "AX-89733771" "AX-89736001" "AX-89737032" "AX-89738627" "AX-89745978" "AX-89749093" "AX-89749158" "AX-89750748" "AX-89754152" "AX-89755108" "AX-89755676" "AX-89761398" "AX-89762305" "AX-89763555" "AX-89774815" "AX-89331800" "AX-89348026" "AX-89477359" "AX-89602103" "AX-89649041" "AX-89715559" "AX-89730121" "AX-89588963" "AX-89314702" "AX-89376827" "AX-89601671" "AX-89620940" "AX-89730382" "AX-89312245" "AX-89315221" "AX-89328482" "AX-89336171" "AX-89348862" "AX-89349597" "AX-89350383" "AX-89359397" "AX-89370592" "AX-89383275" "AX-89405146" "AX-89408759" "AX-89416689" "AX-89419829" "AX-89427786" "AX-89430844" "AX-89433078" "AX-89443026" "AX-89452421" "AX-89463795" "AX-89464717" "AX-89474411" "AX-89480077" "AX-89493421" "AX-89495335" "AX-89504099" "AX-89518436" "AX-89538609" "AX-89543369" "AX-89561339" "AX-89566246" "AX-89576162" "AX-89592032" "AX-89597320" "AX-89599773" "AX-89613429" "AX-89617199" "AX-89631886" "AX-89645000" "AX-89652169" "AX-89656200" "AX-89661546" "AX-89670260" "AX-89672649" "AX-89681279" "AX-89688278" "AX-89691283" "AX-89692408" "AX-89693852" "AX-89708772" "AX-89717263" "AX-89724222" "AX-89727377" "AX-89737049" "AX-89765058" "AX-89340885" "AX-89487361" "AX-89534854" "AX-89568935" "AX-89670852" "AX-89681179" "AX-89723481" "AX-89310146" "AX-89330569" "AX-89358330" "AX-89479555" "AX-89495966" "AX-89559490" "AX-89580325" "AX-89628322" "AX-89657665" "AX-89680646" "AX-89703374" "AX-89484253" "AX-89316085" "AX-89323234" "AX-89324191" "AX-89324707" "AX-89326955" "AX-89327656" "AX-89328652" "AX-89331498" "AX-89332185" "AX-89339220" "AX-89354161" "AX-89373579" "AX-89374529" "AX-89377898" "AX-89398799" "AX-89399943" "AX-89410614" "AX-89413245" "AX-89420909" "AX-89429568" "AX-89429738" "AX-89439054" "AX-89449953" "AX-89456957" "AX-89459967" "AX-89469977" "AX-89474444" "AX-89479423" "AX-89482563" "AX-89487486" "AX-89494639" "AX-89502937" "AX-89513300" "AX-89516685" "AX-89521725" "AX-89524916" "AX-89525244" "AX-89526215" "AX-89526584" "AX-89529059" "AX-89538390" "AX-89538618" "AX-89540534" "AX-89544018" "AX-89546209" "AX-89549989" "AX-89553981" "AX-89555775" "AX-89559971" "AX-89560000" "AX-89560731" "AX-89561253" "AX-89566217" "AX-89568655" "AX-89572094" "AX-89573008" "AX-89579355" "AX-89593230" "AX-89596875" "AX-89597160" "AX-89616143" "AX-89632500" "AX-89632930" "AX-89647578" "AX-89660787" "AX-89670223" "AX-89670755" "AX-89681837" "AX-89686202" "AX-89686714" "AX-89690654" "AX-89704334" "AX-89709446" "AX-89709478" "AX-89719425" "AX-89730065" "AX-89730970" "AX-89733492" "AX-89735913" "AX-89738808" "AX-89745688" "AX-89747653" "AX-89752203" "AX-89333772" "AX-89384949" "AX-89402376" "AX-89453279" "AX-89454751" "AX-89469473" "AX-89474319" "AX-89480322" "AX-89498599" "AX-89544751" "AX-89551145" "AX-89574311" "AX-89592321" "AX-89609210" "AX-89654075" "AX-89765020" "AX-89318387" "AX-89320857" "AX-89354154" "AX-89390071" "AX-89403516" "AX-89457826" "AX-89501776" "AX-89508556" "AX-89528743" "AX-89578142" "AX-89580221" "AX-89601994" "AX-89609656" "AX-89621157" "AX-89622985" "AX-89637283" "AX-89668973" "AX-89692962" "AX-89696704" "AX-89719252" "AX-89723354" "AX-89725298" "AX-89738656" "AX-89747081" "AX-89751224" "AX-89773353" "AX-89425657" "AX-89504440" "AX-89529123" "AX-89585423" "AX-89593882" "AX-89314972" "AX-89321326" "AX-89432589" "AX-89441945" "AX-89466190" "AX-89488234" "AX-89523456" "AX-89567207" "AX-89608149" "AX-89608689" "AX-89623428" "AX-89649074" "AX-89661504" "AX-89718085" "AX-89762366" "AX-89762730" "AX-89775978" "AX-89550769" "AX-89777086" "AX-89368860" "AX-89317036" "AX-89317463" "AX-89319203" "AX-89327485" "AX-89334923" "AX-89338652" "AX-89343474" "AX-89348076" "AX-89354331" "AX-89368831" "AX-89369474" "AX-89375686" "AX-89378852" "AX-89419411" "AX-89426641" "AX-89444923" "AX-89452494" "AX-89455546" "AX-89461833" "AX-89463274" "AX-89463912" "AX-89483282" "AX-89483771" "AX-89489608" "AX-89489655" "AX-89499527" "AX-89520893" "AX-89528496" "AX-89540932" "AX-89544239" "AX-89545657" "AX-89556461" "AX-89562019" "AX-89570188" "AX-89575499" "AX-89578343" "AX-89587222" "AX-89587700" "AX-89597796" "AX-89598955" "AX-89601077" "AX-89601120" "AX-89604240" "AX-89614104" "AX-89617519" "AX-89626461" "AX-89629886" "AX-89659253" "AX-89669381" "AX-89689909" "AX-89702754" "AX-89706619" "AX-89710115" "AX-89713742" "AX-89722532" "AX-89732226" "AX-89742961" "AX-89765862" "AX-89774568" "AX-89319725" "AX-89358954" "AX-89434322" "AX-89438601" "AX-89470748" "AX-89521156" "AX-89542438" "AX-89548632" "AX-89550068" "AX-89560749" "AX-89605225" "AX-89730745" "AX-89745282" "AX-89749678" "AX-89752188" "AX-89321058" "AX-89325752" "AX-89349313" "AX-89351738" "AX-89354762" "AX-89376801" "AX-89385411" "AX-89391569" "AX-89402118" "AX-89406689" "AX-89418462" "AX-89420256" "AX-89449341" "AX-89483928" "AX-89559243" "AX-89571429" "AX-89574184" "AX-89667568" "AX-89697582" "AX-89700194" "AX-89700257" "AX-89709725" "AX-89715810" "AX-89741056" "AX-89760891" "AX-89350677" "AX-89366341" "AX-89448792" "AX-89535172" "AX-89561020" "AX-89566953" "AX-89606204" "AX-89747866" "AX-89763993" "AX-86164557" "AX-89365779" "AX-89406512" "AX-89420594" "AX-89529769" "AX-89534055" "AX-89581152" "AX-89714791" "AX-89327724" "AX-89361849" "AX-89372124" "AX-89386481" "AX-89468108" "AX-89489204" "AX-89509183" "AX-89518505" "AX-89522193" "AX-89552655" "AX-89588095" "AX-89619821" "AX-89327096" "AX-89343541" "AX-89347731" "AX-89429197" "AX-89494371" "AX-89496338" "AX-89580280" "AX-89624909" "AX-89638865" "AX-89653138" "AX-89664767" "AX-89675575" "AX-89737677" "AX-89765224" "AX-89318767" "AX-89412500" "AX-89508669" "AX-89519540" "AX-89692711" "AX-89748901" "AX-89343119" "AX-89569752" "AX-89618963" "AX-89675513" "AX-89494703" "AX-89439034" "AX-89650383" "AX-89388285" "AX-89389002" "AX-89402143" "AX-89541674" "AX-89545958" "AX-89584061" "AX-89611409" "AX-89624392" "AX-89625270" "AX-89665683" "AX-89700866" "AX-89733060" "AX-89767273" "AX-89770641" "AX-89325803" "AX-89357711" "AX-89395366" "AX-89406687" "AX-89530102" "AX-89573013" "AX-89616919" "AX-89737325" "AX-89754378" "AX-89578415" "AX-89584724" "AX-89346826" "AX-89596639" "AX-89710084" "AX-89712956" "AX-89447751" "AX-89463647" "AX-89483931" "AX-89515148" "AX-89578062" "AX-89618976" "AX-89327267" "AX-89342364" "AX-89357961" "AX-89370163" "AX-89424619" "AX-89549868" "AX-89651792" "AX-89654983" "AX-89732730" "AX-89738945" "AX-89753037" "AX-89541527" "AX-89634012" "AX-89678092" "AX-89317011" "AX-89439084" "AX-89453042" "AX-89562318" "AX-89566615" "AX-89629991" "AX-89705050" "AX-89711938" "AX-89743497" "AX-89381382" "AX-89435493" "AX-89461376" "AX-89569870" "AX-86166653" "AX-89365114" "AX-89722028" "AX-89707689" "AX-89336202" "AX-89619042" "AX-89695313" "AX-89339941" "AX-89438786" "AX-89522387" "AX-89675715" "AX-89309823" "AX-89315046" "AX-89316494" "AX-89322594" "AX-89337463" "AX-89338131" "AX-89343138" "AX-89345075" "AX-89348752" "AX-89349703" "AX-89361314" "AX-89368755" "AX-89377449" "AX-89378489" "AX-89379030" "AX-89382407" "AX-89383804" "AX-89393815" "AX-89396427" "AX-89416827" "AX-89424771" "AX-89425916" "AX-89435686" "AX-89446127" "AX-89449906" "AX-89460409" "AX-89478518" "AX-89479120" "AX-89481121" "AX-89497089" "AX-89498255" "AX-89499516" "AX-89517092" "AX-89526892" "AX-89528889" "AX-89541260" "AX-89546523" "AX-89549699" "AX-89552711" "AX-89556873" "AX-89560619" "AX-89568909" "AX-89579514" "AX-89582754" "AX-89585189" "AX-89585324" "AX-89591675" "AX-89592275" "AX-89595242" "AX-89605162" "AX-89612206" "AX-89614136" "AX-89624780" "AX-89633028" "AX-89651716" "AX-89659376" "AX-89667030" "AX-89675633" "AX-89676291" "AX-89679717" "AX-89704741" "AX-89704885" "AX-89722850" "AX-89723892" "AX-89723921" "AX-89724388" "AX-89735721" "AX-89746623" "AX-89753660" "AX-89755700" "AX-89766454" "AX-89770403" "AX-89771120" "AX-89773072" "AX-89312219" "AX-89319153" "AX-89334039" "AX-89346332" "AX-89358772" "AX-89422504" "AX-89425118" "AX-89426700" "AX-89430922" "AX-89441645" "AX-89464051" "AX-89500447" "AX-89535257" "AX-89554311" "AX-89574227" "AX-89592993" "AX-89594896" "AX-89625657" "AX-89630414" "AX-89637630" "AX-89639775" "AX-89643331" "AX-89655979" "AX-89666774" "AX-89675781" "AX-89701475" "AX-89706487" "AX-89720572" "AX-89760293" "AX-89345201" "AX-89649284" "AX-89713873" "AX-89720530" "AX-89768279" "AX-89321633" "AX-89443912" "AX-89710315" "AX-89334960" "AX-89340546" "AX-89376147" "AX-89464528" "AX-89484691" "AX-89506131" "AX-89508173" "AX-89516805" "AX-89526188" "AX-89549050" "AX-89593851" "AX-89595881" "AX-89677960" "AX-89681716" "AX-89721823" "AX-89750423" "AX-89424377" "AX-89742008" "AX-89768913" "AX-89530957" "AX-89352050" "AX-89323721" "AX-89453540" "AX-89468678" "AX-89725445" "AX-89643241" "AX-89647534" "AX-89670359" "AX-89685196" "AX-89326712" "AX-89451813" "AX-89356266" "AX-89385040" "AX-89367126" "AX-89672345" "AX-89679046" "AX-89454641" "AX-89681457" "AX-89608632" "AX-89342547" "AX-89345290" "AX-89370166" "AX-89407580" "AX-89443161" "AX-89458348" "AX-89476424" "AX-89533509" "AX-89611282" "AX-89612091" "AX-89613561" "AX-89615001" "AX-89648965" "AX-89667437" "AX-89702619" "AX-89742816" "AX-89764136" "AX-89337904" "AX-89374442" "AX-89418685" "AX-89425439" "AX-89432633" "AX-89645525" "AX-89332000" "AX-89564525" "AX-89618910" "AX-89710456" "AX-89458674" "AX-89563113" "AX-89642651" "AX-89774907" "AX-89372679" "AX-89644266" "AX-89345973" "AX-89416587" "AX-89596254" "AX-89646530" "AX-89331002" "AX-89438711" "AX-89496306" "AX-89684665" "AX-89594398" "AX-89633595" "AX-89680788" "AX-89731814" "AX-89766484" "AX-89314597" "AX-89529706" "AX-89395641" "AX-89423948" "AX-89430758" "AX-89443826" "AX-89462003" "AX-89588628" "AX-89681803" "AX-89730104" "AX-89543589" "AX-89570036" "AX-89730287" "AX-89322061" "AX-89656444" "AX-89705226" "AX-89664659" "AX-89410059" "AX-89548340" "AX-89696396" "AX-89648673" "AX-89388956" "AX-89509455" "AX-89528689" "AX-89620591" "AX-89673817" "AX-89444944" "AX-89452623" "AX-89576029" "AX-89621559" "AX-89771493" "AX-89568828" "AX-89751957" "AX-89467459" "AX-89331705" "AX-89371877" "AX-89444272" "AX-89506313" "AX-89534858" "AX-89556869" "AX-89514859" "AX-89716555" "AX-89419643" "AX-89555385" "AX-89339572" "AX-89460323" "AX-89580212" "AX-89631419" "AX-89380511" "AX-89419297" "AX-89445115" "AX-89485894" "AX-89546728" "AX-89556695" "AX-89645176" "AX-89745307" "AX-89493369" "AX-89365908" "AX-89580862" "AX-89770458" "AX-89315713" "AX-89442938" "AX-89540635" "AX-89578640" "AX-89606664" "AX-89616661" "AX-89644272" "AX-89739845" "AX-89444649" "AX-89445444" "AX-89458587" "AX-89503999" "AX-89628055" "AX-89523063" "AX-89757473" "AX-89414759" "AX-89697380" "AX-89406112" "AX-89312474" "AX-89405194" "AX-89504673" "AX-89611249" "AX-89687925" "AX-89693881" "AX-89728441" "AX-89735555" "AX-89764096" "AX-89483921" "AX-89681043" "AX-89497906" "AX-89463776" "AX-89415084" "AX-89417793" "AX-89422969" "AX-89477911" "AX-89557874" "AX-89671730" "AX-89705995" "AX-89408084" "AX-89772133" "AX-86169120" "AX-86169123" "AX-86169124" "AX-89310695" "AX-89328963" "AX-89335101" "AX-89351776" "AX-89380954" "AX-89388006" "AX-89432750" "AX-89449777" "AX-89462650" "AX-89478129" "AX-89535756" "AX-89556250" "AX-89563803" "AX-89569401" "AX-89591796" "AX-89646390" "AX-89664980" "AX-89671440" "AX-89703894" "AX-89704821" "AX-89711921" "AX-89716644" "AX-89722965" "AX-89756947" "AX-89352281" "AX-89352430" "AX-89370449" "AX-89395807" "AX-89453223" "AX-89691922" "AX-89697000" "AX-89395161" "AX-89435075" "AX-89636774" "AX-89313148" "AX-89328715" "AX-89339588" "AX-89348871" "AX-89374253" "AX-89409300" "AX-89431675" "AX-89438871" "AX-89439937" "AX-89439965" "AX-89491530" "AX-89498982" "AX-89499154" "AX-89513999" "AX-89527952" "AX-89535677" "AX-89536672" "AX-89543659" "AX-89572385" "AX-89627970" "AX-89628627" "AX-89649024" "AX-89713814" "AX-89760090" "AX-89767738" "AX-89318937" "AX-89375317" "AX-89409253" "AX-89665987" "AX-89422225" "AX-89437077" "AX-89439933" "AX-86168419" "AX-86170320" "AX-89408724" "AX-89428979" "AX-89445762" "AX-89463799" "AX-89478726" "AX-89484770" "AX-89489424" "AX-89506433" "AX-89511249" "AX-89572713" "AX-89607650" "AX-89636955" "AX-89655176" "AX-89656265" "AX-89749861" "AX-89741360" "AX-89323759" "AX-89324950" "AX-89330491" "AX-89333763" "AX-89353448" "AX-89376935" "AX-89378092" "AX-89442379" "AX-89444443" "AX-89456768" "AX-89471127" "AX-89471991" "AX-89473113" "AX-89479674" "AX-89491624" "AX-89497227" "AX-89499526" "AX-89523761" "AX-89544531" "AX-89574451" "AX-89604963" "AX-89612653" "AX-89631566" "AX-89646664" "AX-89651177" "AX-89653392" "AX-89663850" "AX-89676376" "AX-89723308" "AX-89738407" "AX-89752399" "AX-89765644" "AX-89768636" "AX-89327407" "AX-89364861" "AX-89381550" "AX-89438373" "AX-89499356" "AX-89521870" "AX-89528786" "AX-89540380" "AX-89616063" "AX-89655089" "AX-89682867" "AX-89721274" "AX-89386875" "AX-89423012" "AX-86166145" "AX-89480461" "AX-89588921" "AX-89762300" "AX-89311410" "AX-89523882" "AX-89657996" "AX-89374315" "AX-89594544" "AX-89342124" "AX-89320144" "AX-89345133" "AX-89353864" "AX-89359768" "AX-89381530" "AX-89398693" "AX-89402697" "AX-89412822" "AX-89418870" "AX-89432300" "AX-89437910" "AX-89443482" "AX-89454379" "AX-89496417" "AX-89500989" "AX-89511984" "AX-89526561" "AX-89532801" "AX-89543413" "AX-89554019" "AX-89584768" "AX-89603435" "AX-89641079" "AX-89648410" "AX-89651377" "AX-89712730" "AX-89376702" "AX-89454327" "AX-89510082" "AX-89537990" "AX-89555700" "AX-89618467" "AX-89619469" "AX-89681234" "AX-89700960" "AX-89749732" "AX-89761363" "AX-89680344" "AX-89372467" "AX-89403513" "AX-89460531" "AX-89511217" "AX-89550818" "AX-89723334" "AX-89702922" "AX-89406128" "AX-89548048" "AX-89725309" "AX-89484835" "AX-89377311" "AX-89397161" "AX-89433338" "AX-89543687" "AX-89368079" "AX-89376575" "AX-89384865" "AX-89699071" "AX-89561372" "AX-89424367" "AX-89346458" "AX-89366693" "AX-89375530" "AX-89377859" "AX-89393509" "AX-89400725" "AX-89425130" "AX-89459867" "AX-89475356" "AX-89478593" "AX-89496285" "AX-89502292" "AX-89511821" "AX-89563004" "AX-89582593" "AX-89594726" "AX-89609055" "AX-89633095" "AX-89641908" "AX-89646081" "AX-89650035" "AX-89679651" "AX-89706723" "AX-89710889" "AX-89745964" "AX-89754713" "AX-89771753" "AX-89773536" "AX-89344479" "AX-89425171" "AX-89509184" "AX-89542101" "AX-89719573" "AX-89729421" "AX-89769246" "AX-89773146" "AX-89741516" "AX-89336370" "AX-89541275" "AX-89580049" "AX-89692870" "AX-86163530" "AX-89392226" "AX-89477367" "AX-89588952" "AX-89592577" "AX-89662122" "AX-89662835" "AX-89750635" "AX-89658678" "AX-89323877" "AX-89335047" "AX-89343940" "AX-89360226" "AX-89360282" "AX-89403364" "AX-89450038" "AX-89473425" "AX-89480080" "AX-89492827" "AX-89543456" "AX-89587975" "AX-89594857" "AX-89607993" "AX-89616073" "AX-89692475" "AX-89696213" "AX-89741293" "AX-89756167" "AX-89756954" "AX-89768111" "AX-89465712" "AX-89678330" "AX-89324476" "AX-89355647" "AX-89425470" "AX-89685349" "AX-86164477" "AX-89323313" "AX-89328487" "AX-89339059" "AX-89342076" "AX-89357040" "AX-89370364" "AX-89377034" "AX-89377187" "AX-89387456" "AX-89388183" "AX-89393835" "AX-89403219" "AX-89410696" "AX-89413981" "AX-89420568" "AX-89423285" "AX-89434973" "AX-89449446" "AX-89451353" "AX-89451456" "AX-89456909" "AX-89462492" "AX-89463596" "AX-89477448" "AX-89491908" "AX-89492605" "AX-89492879" "AX-89496173" "AX-89513669" "AX-89515145" "AX-89515217" "AX-89515943" "AX-89516395" "AX-89524273" "AX-89525918" "AX-89527722" "AX-89550628" "AX-89572646" "AX-89588668" "AX-89589229" "AX-89589464" "AX-89600783" "AX-89603401" "AX-89607376" "AX-89610343" "AX-89610357" "AX-89618877" "AX-89622211" "AX-89627062" "AX-89638008" "AX-89642914" "AX-89652770" "AX-89662218" "AX-89662404" "AX-89662733" "AX-89667017" "AX-89667076" "AX-89670341" "AX-89674134" "AX-89674307" "AX-89683393" "AX-89699731" "AX-89720898" "AX-89722210" "AX-89725981" "AX-89735215" "AX-89745737" "AX-89753401" "AX-89757521" "AX-89762270" "AX-89360523" "AX-89525738" "AX-89561353" "AX-89566925" "AX-89637904" "AX-89346656" "AX-89463989" "AX-89718083" "AX-89423294" "AX-89496011" "AX-89573458" "AX-89455807" "AX-89530248" "AX-89670650" "AX-89332337" "AX-89557958" "AX-89627278" "AX-89479225" "AX-89441180" "AX-89487867" "AX-89697201" "AX-89697202" "AX-89382235" "AX-89687066" "AX-89537610" "AX-89769928" "AX-89645072" "AX-89547511" "AX-89432526" "AX-89576256" "AX-89675016" "AX-89688094" "AX-89383991" "AX-89324552" "AX-89484488" "AX-86168293" "AX-89329159" "AX-89363046" "AX-89393204" "AX-89397495" "AX-89424899" "AX-89448257" "AX-89472295" "AX-89485359" "AX-89494935" "AX-89501026" "AX-89508362" "AX-89522884" "AX-89555426" "AX-89569980" "AX-89571790" "AX-89584381" "AX-89638437" "AX-89678633" "AX-89698255" "AX-89734319" "AX-89738603" "AX-89743447" "AX-89749348" "AX-89755740" "AX-89321271" "AX-89312790" "AX-89322593" "AX-89323084" "AX-89324089" "AX-89324214" "AX-89325485" "AX-89330082" "AX-89334950" "AX-89338613" "AX-89339009" "AX-89340461" "AX-89340649" "AX-89344064" "AX-89344764" "AX-89349152" "AX-89351767" "AX-89356627" "AX-89359594" "AX-89359888" "AX-89360982" "AX-89362746" "AX-89363218" "AX-89363356" "AX-89364439" "AX-89368072" "AX-89368981" "AX-89370237" "AX-89371364" "AX-89373695" "AX-89375168" "AX-89375589" "AX-89377715" "AX-89380765" "AX-89382257" "AX-89386967" "AX-89394551" "AX-89396155" "AX-89399730" "AX-89405457" "AX-89408018" "AX-89408343" "AX-89410482" "AX-89414037" "AX-89416609" "AX-89421733" "AX-89422894" "AX-89425953" "AX-89435145" "AX-89435668" "AX-89437522" "AX-89439679" "AX-89448846" "AX-89449943" "AX-89458493" "AX-89463132" "AX-89463755" "AX-89463848" "AX-89464299" "AX-89464386" "AX-89465448" "AX-89474741" "AX-89479412" "AX-89479800" "AX-89480487" "AX-89480934" "AX-89481560" "AX-89483985" "AX-89486575" "AX-89486842" "AX-89487851" "AX-89488495" "AX-89490258" "AX-89491738" "AX-89492471" "AX-89494928" "AX-89499147" "AX-89501457" "AX-89504536" "AX-89511265" "AX-89520487" "AX-89521508" "AX-89528123" "AX-89529287" "AX-89541153" "AX-89543049" "AX-89544095" "AX-89545543" "AX-89546300" "AX-89554687" "AX-89554713" "AX-89557508" "AX-89561149" "AX-89561175" "AX-89562937" "AX-89564180" "AX-89565093" "AX-89571397" "AX-89572766" "AX-89573111" "AX-89574224" "AX-89577153" "AX-89578964" "AX-89587283" "AX-89590033" "AX-89595844" "AX-89596764" "AX-89598790" "AX-89602750" "AX-89603013" "AX-89610654" "AX-89613699" "AX-89618393" "AX-89622513" "AX-89626822" "AX-89627283" "AX-89627826" "AX-89630451" "AX-89631331" "AX-89632295" "AX-89640159" "AX-89642476" "AX-89643949" "AX-89649451" "AX-89653213" "AX-89657653" "AX-89659239" "AX-89660870" "AX-89661562" "AX-89672175" "AX-89681333" "AX-89689068" "AX-89692774" "AX-89694182" "AX-89695103" "AX-89696228" "AX-89697123" "AX-89697562" "AX-89699141" "AX-89700813" "AX-89700869" "AX-89716124" "AX-89716561" "AX-89717425" "AX-89719911" "AX-89720376" "AX-89720947" "AX-89721786" "AX-89721842" "AX-89733827" "AX-89736383" "AX-89737684" "AX-89738315" "AX-89738388" "AX-89739763" "AX-89743244" "AX-89744748" "AX-89746717" "AX-89746731" "AX-89747667" "AX-89747949" "AX-89750654" "AX-89750940" "AX-89754788" "AX-89754872" "AX-89760641" "AX-89763861" "AX-89766022" "AX-89766754" "AX-89767736" "AX-89768048" "AX-89769050" "AX-89771132" "AX-89773651" "AX-89774404" "AX-89326020" "AX-89329751" "AX-89347624" "AX-89351032" "AX-89362286" "AX-89411192" "AX-89452189" "AX-89523865" "AX-89524495" "AX-89552312" "AX-89563057" "AX-89583355" "AX-89625578" "AX-89671865" "AX-89696614" "AX-89714578" "AX-89735314" "AX-89310638" "AX-89312016" "AX-89317072" "AX-89318634" "AX-89325128" "AX-89326185" "AX-89352383" "AX-89383604" "AX-89384175" "AX-89392437" "AX-89393173" "AX-89437741" "AX-89447229" "AX-89464541" "AX-89466303" "AX-89466602" "AX-89468004" "AX-89483418" "AX-89484392" "AX-89502414" "AX-89529682" "AX-89543349" "AX-89551059" "AX-89555019" "AX-89561316" "AX-89564021" "AX-89591646" "AX-89603654" "AX-89642510" "AX-89655703" "AX-89663082" "AX-89697867" "AX-89702160" "AX-89716550" "AX-89727728" "AX-89739420" "AX-89748851" "AX-89759928" "AX-89761242" "AX-89353153" "AX-89447031" "AX-89471082" "AX-86164677" "AX-86164679" "AX-86168882" "AX-86170453" "AX-89313235" "AX-89314801" "AX-89317339" "AX-89318165" "AX-89320826" "AX-89324107" "AX-89328914" "AX-89339774" "AX-89341496" "AX-89348347" "AX-89350965" "AX-89351461" "AX-89361976" "AX-89378490" "AX-89380114" "AX-89382453" "AX-89385500" "AX-89385764" "AX-89386112" "AX-89389422" "AX-89394247" "AX-89401618" "AX-89401737" "AX-89405323" "AX-89405516" "AX-89406778" "AX-89406980" "AX-89409541" "AX-89410588" "AX-89420299" "AX-89426893" "AX-89432515" "AX-89436007" "AX-89438097" "AX-89441315" "AX-89448020" "AX-89448628" "AX-89454686" "AX-89459294" "AX-89463558" "AX-89466101" "AX-89468570" "AX-89474543" "AX-89482960" "AX-89483660" "AX-89484582" "AX-89485924" "AX-89498991" "AX-89499764" "AX-89500528" "AX-89508729" "AX-89513997" "AX-89514308" "AX-89518713" "AX-89522837" "AX-89525386" "AX-89525799" "AX-89527359" "AX-89528186" "AX-89531929" "AX-89534421" "AX-89535162" "AX-89535866" "AX-89543132" "AX-89547768" "AX-89552091" "AX-89552360" "AX-89556404" "AX-89563856" "AX-89565499" "AX-89570326" "AX-89570921" "AX-89571743" "AX-89582666" "AX-89590215" "AX-89590553" "AX-89590815" "AX-89595308" "AX-89607352" "AX-89611309" "AX-89612018" "AX-89616297" "AX-89618192" "AX-89619555" "AX-89620489" "AX-89620606" "AX-89620612" "AX-89621208" "AX-89622858" "AX-89627732" "AX-89629565" "AX-89629940" "AX-89632587" "AX-89635726" "AX-89637863" "AX-89639962" "AX-89640054" "AX-89641999" "AX-89649471" "AX-89650856" "AX-89653120" "AX-89659779" "AX-89659967" "AX-89659985" "AX-89664697" "AX-89669157" "AX-89674465" "AX-89681444" "AX-89686655" "AX-89689367" "AX-89691191" "AX-89696433" "AX-89698468" "AX-89698806" "AX-89704228" "AX-89705392" "AX-89715626" "AX-89720743" "AX-89722036" "AX-89725976" "AX-89728181" "AX-89731057" "AX-89734211" "AX-89734678" "AX-89736739" "AX-89737896" "AX-89739274" "AX-89739827" "AX-89740946" "AX-89747695" "AX-89750923" "AX-89752883" "AX-89754922" "AX-89757581" "AX-89759618" "AX-89764761" "AX-89766356" "AX-89773324" "AX-89775439" "AX-89776072" "AX-89323053" "AX-89325293" "AX-89349280" "AX-89388701" "AX-89389591" "AX-89426293" "AX-89466638" "AX-89489458" "AX-89659957" "AX-89696275" "AX-89717802" "AX-89772565" "AX-89640185" "AX-89632933" "AX-89635977" "AX-89773696" "AX-89316254" "AX-89339833" "AX-89373067" "AX-89385702" "AX-89400266" "AX-89400471" "AX-89420860" "AX-89423341" "AX-89429342" "AX-89443315" "AX-89456239" "AX-89456477" "AX-89466970" "AX-89467180" "AX-89475713" "AX-89480699" "AX-89501669" "AX-89509848" "AX-89514528" "AX-89515853" "AX-89525476" "AX-89541167" "AX-89542447" "AX-89544924" "AX-89555292" "AX-89565280" "AX-89566285" "AX-89575280" "AX-89578152" "AX-89583218" "AX-89583278" "AX-89594272" "AX-89596708" "AX-89599178" "AX-89601716" "AX-89603689" "AX-89605509" "AX-89605581" "AX-89605969" "AX-89611167" "AX-89612625" "AX-89616097" "AX-89617554" "AX-89622952" "AX-89624512" "AX-89643674" "AX-89644446" "AX-89647047" "AX-89650788" "AX-89658520" "AX-89659806" "AX-89662782" "AX-89665867" "AX-89666450" "AX-89675035" "AX-89683909" "AX-89697426" "AX-89701017" "AX-89703188" "AX-89707660" "AX-89711669" "AX-89716385" "AX-89726527" "AX-89732693" "AX-89751357" "AX-89769450" "AX-89770744" "AX-89774046" "AX-89775494" "AX-89322478" "AX-89516149" "AX-89691052" "AX-89727609" "AX-89735337" "AX-89741462" "AX-89348653" "AX-89423391" "AX-89632775" "AX-89659979" "AX-89709400" "AX-89713247" "AX-89738598" "AX-89517510" "AX-89372563" "AX-89500714" "AX-89502229" "AX-89513424" "AX-89387143" "AX-89689435" "AX-89692350" "AX-86168791" "AX-89315431" "AX-89324627" "AX-89334929" "AX-89352209" "AX-89354801" "AX-89357084" "AX-89364596" "AX-89367721" "AX-89367758" "AX-89370277" "AX-89370595" "AX-89375576" "AX-89375848" "AX-89398871" "AX-89403039" "AX-89412274" "AX-89415273" "AX-89437593" "AX-89437876" "AX-89439735" "AX-89445545" "AX-89451949" "AX-89458958" "AX-89460160" "AX-89464565" "AX-89485862" "AX-89489653" "AX-89515611" "AX-89517415" "AX-89530931" "AX-89532788" "AX-89539724" "AX-89541411" "AX-89541590" "AX-89546659" "AX-89559477" "AX-89570682" "AX-89571493" "AX-89571648" "AX-89574025" "AX-89596455" "AX-89613749" "AX-89614812" "AX-89619213" "AX-89623250" "AX-89626012" "AX-89627397" "AX-89628105" "AX-89633844" "AX-89647230" "AX-89648672" "AX-89652200" "AX-89652259" "AX-89656290" "AX-89662965" "AX-89668569" "AX-89671460" "AX-89673318" "AX-89676127" "AX-89678312" "AX-89683412" "AX-89689145" "AX-89691891" "AX-89696926" "AX-89704244" "AX-89705331" "AX-89719670" "AX-89722774" "AX-89735952" "AX-89739118" "AX-89740828" "AX-89742414" "AX-89743358" "AX-89753150" "AX-89753544" "AX-89760337" "AX-89760585" "AX-89361328" "AX-89389768" "AX-89417888" "AX-89518946" "AX-89525481" "AX-89549179" "AX-89568389" "AX-89690014" "AX-89719406" "AX-89313670" "AX-89322472" "AX-89327593" "AX-89332645" "AX-89338209" "AX-89356326" "AX-89357550" "AX-89359080" "AX-89359731" "AX-89361193" "AX-89361542" "AX-89363523" "AX-89382159" "AX-89384507" "AX-89391668" "AX-89394696" "AX-89397709" "AX-89400937" "AX-89407651" "AX-89408240" "AX-89417290" "AX-89425492" "AX-89433506" "AX-89435885" "AX-89436968" "AX-89447235" "AX-89453418" "AX-89456620" "AX-89464875" "AX-89466378" "AX-89488918" "AX-89492485" "AX-89492799" "AX-89501593" "AX-89514935" "AX-89516137" "AX-89516764" "AX-89516915" "AX-89521244" "AX-89525391" "AX-89535605" "AX-89537732" "AX-89546316" "AX-89547177" "AX-89548674" "AX-89556429" "AX-89557846" "AX-89564320" "AX-89566420" "AX-89574114" "AX-89581284" "AX-89582111" "AX-89585826" "AX-89589622" "AX-89591185" "AX-89592024" "AX-89604347" "AX-89615813" "AX-89631864" "AX-89635739" "AX-89638200" "AX-89638534" "AX-89650944" "AX-89652645" "AX-89659620" "AX-89660080" "AX-89663320" "AX-89666235" "AX-89671873" "AX-89675622" "AX-89682422" "AX-89690494" "AX-89699099" "AX-89703856" "AX-89712468" "AX-89715315" "AX-89720522" "AX-89728681" "AX-89733893" "AX-89744687" "AX-89747979" "AX-89756379" "AX-89776859" "AX-89778180" "AX-89778257" "AX-89407901" "AX-89444737" "AX-89550892" "AX-89730725" "AX-89337723" "AX-89347907" "AX-89396672" "AX-89401239" "AX-89440134" "AX-89538226" "AX-89540896" "AX-89558143" "AX-89575129" "AX-89598165" "AX-89605301" "AX-89681010" "AX-89694903" "AX-89697024" "AX-89739765" "AX-89764881" "AX-89433723" "AX-89658757" "AX-89365666" "AX-89374491" "AX-89375838" "AX-89401848" "AX-89423824" "AX-89443587" "AX-89495351" "AX-89536089" "AX-89634835" "AX-89694280" "AX-89720595" "AX-89732162" "AX-89762885" "AX-89545490" "AX-89552163" "AX-89616924" "AX-89669328" "AX-89385576" "AX-89589518" "AX-89666965" "AX-89711910" "AX-89753735" "AX-89777024" "AX-86163880" "AX-89386310" "AX-89401946" "AX-89425417" "AX-89478537" "AX-89490145" "AX-89526653" "AX-89536721" "AX-89540588" "AX-89549072" "AX-89566850" "AX-89576037" "AX-89595561" "AX-89625323" "AX-89648230" "AX-89656125" "AX-89670867" "AX-89710784" "AX-89757016" "AX-89470971" "AX-89520207" "AX-89607680" "AX-89312952" "AX-89317986" "AX-89325400" "AX-89328357" "AX-89343283" "AX-89344922" "AX-89349238" "AX-89349914" "AX-89353164" "AX-89366004" "AX-89366467" "AX-89371678" "AX-89372561" "AX-89376361" "AX-89377664" "AX-89380735" "AX-89380837" "AX-89382240" "AX-89390320" "AX-89392786" "AX-89395557" "AX-89395738" "AX-89396263" "AX-89399062" "AX-89401492" "AX-89407360" "AX-89413223" "AX-89420654" "AX-89421739" "AX-89424380" "AX-89427940" "AX-89430455" "AX-89431921" "AX-89433401" "AX-89444910" "AX-89456320" "AX-89462170" "AX-89463993" "AX-89466710" "AX-89468319" "AX-89470707" "AX-89474516" "AX-89475984" "AX-89481122" "AX-89483232" "AX-89483813" "AX-89494032" "AX-89495252" "AX-89498658" "AX-89504012" "AX-89508879" "AX-89510085" "AX-89513524" "AX-89513882" "AX-89516858" "AX-89517328" "AX-89517377" "AX-89520080" "AX-89523171" "AX-89534214" "AX-89535722" "AX-89542574" "AX-89542796" "AX-89544666" "AX-89551248" "AX-89552129" "AX-89562009" "AX-89562739" "AX-89563310" "AX-89565271" "AX-89567095" "AX-89572659" "AX-89572762" "AX-89573762" "AX-89576653" "AX-89577751" "AX-89578009" "AX-89581342" "AX-89581838" "AX-89581966" "AX-89584727" "AX-89585029" "AX-89585357" "AX-89601686" "AX-89602367" "AX-89604648" "AX-89609058" "AX-89633859" "AX-89636054" "AX-89647165" "AX-89649366" "AX-89657049" "AX-89657107" "AX-89657494" "AX-89659261" "AX-89660242" "AX-89681603" "AX-89685820" "AX-89686007" "AX-89691768" "AX-89694663" "AX-89695090" "AX-89695239" "AX-89696124" "AX-89708540" "AX-89710330" "AX-89715993" "AX-89716382" "AX-89726306" "AX-89728079" "AX-89729108" "AX-89732222" "AX-89732449" "AX-89735483" "AX-89737647" "AX-89744921" "AX-89747658" "AX-89749063" "AX-89750094" "AX-89753339" "AX-89762983" "AX-89764525" "AX-89767659" "AX-89769237" "AX-89774122" "AX-89775927" "AX-89331720" "AX-89364180" "AX-89479998" "AX-89528261" "AX-89584457" "AX-89660641" "AX-89696073" "AX-89771414" "AX-89775806" "AX-89452861" "AX-89495678" "AX-86166383" "AX-89330937" "AX-89629249" "AX-89728031" "AX-89708964" "AX-89706756" "AX-89373919" "AX-89472153" "AX-89350279" "AX-89370174" "AX-89384824" "AX-89435197" "AX-89507087" "AX-89522680" "AX-89528597" "AX-89553242" "AX-89561296" "AX-89567247" "AX-89583881" "AX-89589599" "AX-89598023" "AX-89663998" "AX-89672787" "AX-89674556" "AX-89698034" "AX-89531788" "AX-89551350" "AX-89696212" "AX-89753981" "AX-89387187" "AX-89479963" "AX-89555831" "AX-89312327" "AX-89405203" "AX-89407837" "AX-89408677" "AX-89423267" "AX-89442993" "AX-89460865" "AX-89461114" "AX-89487053" "AX-89493026" "AX-89496482" "AX-89512642" "AX-89513810" "AX-89520257" "AX-89535662" "AX-89564937" "AX-89586431" "AX-89608287" "AX-89640158" "AX-89647742" "AX-89707826" "AX-89719258" "AX-89490690" "AX-89421101" "AX-89486031" "AX-89566802" "AX-89567255" "AX-89595865" "AX-89656412" "AX-89622626" "AX-89756302" "AX-89423260" "AX-89504881" "AX-89608271" "AX-89416249" "AX-89458492" "AX-89501451" "AX-89654449" "AX-89565364" "AX-89392612" "AX-89560370" "AX-89599129" "AX-89604423" "AX-89633065" "AX-89760611" "AX-89473769" "AX-89512682" "AX-89372093" "AX-89441588" "AX-89486097" "AX-89638883" "AX-89658803" "AX-89468064" "AX-89393125" "AX-89496787" "AX-89616873" "AX-89349206" "AX-89452098" "AX-89363127" "AX-89483277" "AX-89517129" "AX-89539433" "AX-89612925" "AX-89677232" "AX-89470005" "AX-89642625" "AX-89684640" "AX-89447679" "AX-89509063" "AX-89773467" "AX-89640283" "AX-86166811" "AX-89310095" "AX-89310326" "AX-89311341" "AX-89311966" "AX-89313674" "AX-89313926" "AX-89316575" "AX-89316783" "AX-89318455" "AX-89319292" "AX-89319909" "AX-89320146" "AX-89321471" "AX-89322859" "AX-89324846" "AX-89325859" "AX-89327988" "AX-89328000" "AX-89329339" "AX-89330349" "AX-89330519" "AX-89331204" "AX-89333455" "AX-89333694" "AX-89334601" "AX-89334613" "AX-89335161" "AX-89337316" "AX-89338892" "AX-89339439" "AX-89339710" "AX-89340507" "AX-89340949" "AX-89343798" "AX-89344488" "AX-89345656" "AX-89346612" "AX-89347520" "AX-89347559" "AX-89352688" "AX-89352860" "AX-89353025" "AX-89353468" "AX-89356643" "AX-89356995" "AX-89358438" "AX-89359278" "AX-89359765" "AX-89359807" "AX-89360551" "AX-89361287" "AX-89362184" "AX-89363056" "AX-89363694" "AX-89372786" "AX-89373988" "AX-89374307" "AX-89375365" "AX-89376039" "AX-89376817" "AX-89377294" "AX-89377561" "AX-89377575" "AX-89378324" "AX-89378637" "AX-89379527" "AX-89379565" "AX-89380187" "AX-89380353" "AX-89380651" "AX-89382318" "AX-89384012" "AX-89385345" "AX-89386562" "AX-89387052" "AX-89387261" "AX-89390615" "AX-89390880" "AX-89391218" "AX-89394539" "AX-89394722" "AX-89396827" "AX-89398633" "AX-89399444" "AX-89400007" "AX-89400268" "AX-89400557" "AX-89401510" "AX-89401911" "AX-89402170" "AX-89402393" "AX-89403785" "AX-89404052" "AX-89404456" "AX-89404868" "AX-89404869" "AX-89405080" "AX-89405192" "AX-89405765" "AX-89406941" "AX-89410347" "AX-89410608" "AX-89410632" "AX-89412163" "AX-89412925" "AX-89413777" "AX-89414267" "AX-89414321" "AX-89414447" "AX-89415431" "AX-89415488" "AX-89415556" "AX-89416208" "AX-89416447" "AX-89416577" "AX-89416779" "AX-89417662" "AX-89419166" "AX-89419349" "AX-89419744" "AX-89419970" "AX-89420005" "AX-89422536" "AX-89424019" "AX-89424226" "AX-89424283" "AX-89426009" "AX-89426194" "AX-89426402" "AX-89426693" "AX-89426897" "AX-89427314" "AX-89429372" "AX-89430862" "AX-89432200" "AX-89432899" "AX-89436710" "AX-89438183" "AX-89440781" "AX-89441267" "AX-89442693" "AX-89443227" "AX-89444366" "AX-89444499" "AX-89445091" "AX-89445382" "AX-89446366" "AX-89446988" "AX-89447562" "AX-89449625" "AX-89449799" "AX-89451419" "AX-89453311" "AX-89453580" "AX-89454251" "AX-89454516" "AX-89459902" "AX-89460057" "AX-89461636" "AX-89461840" "AX-89465047" "AX-89468505" "AX-89470335" "AX-89470848" "AX-89471068" "AX-89472376" "AX-89472538" "AX-89473982" "AX-89475920" "AX-89475983" "AX-89476849" "AX-89477414" "AX-89482199" "AX-89482868" "AX-89483087" "AX-89484644" "AX-89485290" "AX-89485956" "AX-89487992" "AX-89488210" "AX-89488626" "AX-89489629" "AX-89490082" "AX-89491171" "AX-89492040" "AX-89493199" "AX-89493439" "AX-89495157" "AX-89495293" "AX-89496564" "AX-89496988" "AX-89497823" "AX-89498826" "AX-89499360" "AX-89499632" "AX-89503847" "AX-89504318" "AX-89510855" "AX-89510869" "AX-89511221" "AX-89517371" "AX-89519280" "AX-89520087" "AX-89520880" "AX-89524967" "AX-89528064" "AX-89528084" "AX-89528397" "AX-89528567" "AX-89529031" "AX-89529724" "AX-89529862" "AX-89530422" "AX-89531296" "AX-89531664" "AX-89533168" "AX-89533726" "AX-89534718" "AX-89537359" "AX-89538146" "AX-89538242" "AX-89538929" "AX-89540265" "AX-89541898" "AX-89543016" "AX-89543438" "AX-89544318" "AX-89544589" "AX-89547971" "AX-89548060" "AX-89548404" "AX-89549086" "AX-89549374" "AX-89549596" "AX-89550303" "AX-89552238" "AX-89552576" "AX-89554037" "AX-89554364" "AX-89556212" "AX-89556269" "AX-89556627" "AX-89557551" "AX-89559987" "AX-89561019" "AX-89561021" "AX-89562202" "AX-89562582" "AX-89562906" "AX-89563632" "AX-89565530" "AX-89566137" "AX-89567100" "AX-89571110" "AX-89571205" "AX-89573489" "AX-89575548" "AX-89577981" "AX-89578877" "AX-89580545" "AX-89580702" "AX-89581398" "AX-89583795" "AX-89585033" "AX-89586877" "AX-89586911" "AX-89587178" "AX-89587925" "AX-89589361" "AX-89590482" "AX-89590593" "AX-89591080" "AX-89593744" "AX-89593995" "AX-89596117" "AX-89599106" "AX-89599468" "AX-89601118" "AX-89601474" "AX-89602977" "AX-89605200" "AX-89605281" "AX-89605982" "AX-89609697" "AX-89611036" "AX-89612736" "AX-89613510" "AX-89613870" "AX-89614311" "AX-89614374" "AX-89614494" "AX-89614872" "AX-89615810" "AX-89619456" "AX-89622551" "AX-89623373" "AX-89627206" "AX-89628308" "AX-89630488" "AX-89630705" "AX-89631324" "AX-89634467" "AX-89634668" "AX-89634754" "AX-89636819" "AX-89637542" "AX-89638808" "AX-89638975" "AX-89639050" "AX-89639681" "AX-89639807" "AX-89639919" "AX-89640556" "AX-89642623" "AX-89645437" "AX-89648771" "AX-89649208" "AX-89651151" "AX-89654484" "AX-89655296" "AX-89659315" "AX-89661852" "AX-89662123" "AX-89663836" "AX-89666629" "AX-89669883" "AX-89670924" "AX-89671112" "AX-89673592" "AX-89674847" "AX-89677830" "AX-89678517" "AX-89679263" "AX-89679705" "AX-89681171" "AX-89681406" "AX-89683392" "AX-89683834" "AX-89686263" "AX-89686696" "AX-89688160" "AX-89690286" "AX-89690956" "AX-89692422" "AX-89696202" "AX-89699341" "AX-89699471" "AX-89699482" "AX-89699630" "AX-89700936" "AX-89702021" "AX-89702132" "AX-89702301" "AX-89703322" "AX-89705490" "AX-89705640" "AX-89706411" "AX-89708186" "AX-89709507" "AX-89712409" "AX-89713182" "AX-89715624" "AX-89715683" "AX-89715802" "AX-89716584" "AX-89716625" "AX-89717415" "AX-89718753" "AX-89720194" "AX-89721081" "AX-89721234" "AX-89721662" "AX-89722742" "AX-89724340" "AX-89725159" "AX-89727258" "AX-89727662" "AX-89729732" "AX-89731441" "AX-89731815" "AX-89733228" "AX-89734098" "AX-89735437" "AX-89736506" "AX-89736648" "AX-89738052" "AX-89739314" "AX-89740188" "AX-89743550" "AX-89744590" "AX-89748052" "AX-89749038" "AX-89749435" "AX-89749538" "AX-89749589" "AX-89750133" "AX-89750534" "AX-89750751" "AX-89752664" "AX-89752769" "AX-89753347" "AX-89753794" "AX-89754799" "AX-89757397" "AX-89759674" "AX-89760143" "AX-89761615" "AX-89761711" "AX-89762436" "AX-89765041" "AX-89767219" "AX-89770553" "AX-89771083" "AX-89773493" "AX-89774515" "AX-89774677" "AX-89774930" "AX-89775577" "AX-89776773" "AX-89777028" "AX-89777733" "AX-89777759" "AX-89319858" "AX-89322966" "AX-89331148" "AX-89334103" "AX-89336381" "AX-89337588" "AX-89337817" "AX-89343703" "AX-89344972" "AX-89345364" "AX-89345957" "AX-89349241" "AX-89352421" "AX-89353090" "AX-89357893" "AX-89358937" "AX-89359332" "AX-89363934" "AX-89367171" "AX-89369640" "AX-89369770" "AX-89371205" "AX-89372166" "AX-89372627" "AX-89373619" "AX-89378063" "AX-89384782" "AX-89386346" "AX-89387537" "AX-89388172" "AX-89389122" "AX-89389418" "AX-89397646" "AX-89410981" "AX-89412908" "AX-89418801" "AX-89436374" "AX-89438508" "AX-89441598" "AX-89448901" "AX-89453297" "AX-89455269" "AX-89465906" "AX-89469072" "AX-89470730" "AX-89472532" "AX-89473890" "AX-89478998" "AX-89485806" "AX-89490701" "AX-89494520" "AX-89496439" "AX-89496902" "AX-89506536" "AX-89520199" "AX-89529489" "AX-89532434" "AX-89538592" "AX-89540872" "AX-89541865" "AX-89544517" "AX-89551917" "AX-89560888" "AX-89563308" "AX-89567812" "AX-89571366" "AX-89577580" "AX-89577769" "AX-89588901" "AX-89596505" "AX-89596522" "AX-89604534" "AX-89607146" "AX-89610314" "AX-89614564" "AX-89617027" "AX-89621361" "AX-89625488" "AX-89625921" "AX-89626328" "AX-89628770" "AX-89630049" "AX-89630224" "AX-89632288" "AX-89644395" "AX-89644481" "AX-89646668" "AX-89648071" "AX-89652538" "AX-89658267" "AX-89659364" "AX-89661236" "AX-89677202" "AX-89679043" "AX-89681434" "AX-89685588" "AX-89692434" "AX-89695045" "AX-89696235" "AX-89704685" "AX-89707544" "AX-89714320" "AX-89716813" "AX-89728405" "AX-89728625" "AX-89734782" "AX-89738351" "AX-89741626" "AX-89743440" "AX-89744932" "AX-89745305" "AX-89750131" "AX-89752448" "AX-89752688" "AX-89764817" "AX-89765813" "AX-89767711" "AX-89774785" "AX-89775395" "AX-89777276" "AX-89580589" "AX-89772112" "AX-89487297" "AX-89776829" "AX-89416820" "AX-89427682" "AX-89513021" "AX-89536531" "AX-89657344" "AX-89314528" "AX-89372500" "AX-89393071" "AX-89539142" "AX-89543528" "AX-89566832" "AX-89567150" "AX-89575633" "AX-89610941" "AX-89620838" "AX-89656195" "AX-89705313" "AX-89753220" "AX-89768661" "AX-89371780" "AX-89462342" "AX-89482565" "AX-89493376" "AX-89543698" "AX-89600733" "AX-89648779" "AX-89689597" "AX-89711284" "AX-89711391" "AX-89644363" "AX-89575317" "AX-89696347" "AX-89346610" "AX-89353060" "AX-89325641" "AX-89459078" "AX-89492331" "AX-89567390" "AX-89627132" "AX-89338765" "AX-89475190" "AX-89510774" "AX-89534153" "AX-89671400" "AX-89695736" "AX-89722841" "AX-89474399" "AX-89515849" "AX-89608604" "AX-89661709" "AX-89717148" "AX-89365733" "AX-89368938" "AX-89383877" "AX-89407947" "AX-89418296" "AX-89437802" "AX-89482207" "AX-89483219" "AX-89498261" "AX-89629878" "AX-89654107" "AX-89669409" "AX-89699874" "AX-89735640" "AX-89746541" "AX-89765996" "AX-89692103" "AX-89335407" "AX-89382764" "AX-89447505" "AX-89468221" "AX-89593659" "AX-89623534" "AX-89695596" "AX-89587480" "AX-89710425" "AX-89336503" "AX-89337242" "AX-89364085" "AX-89373255" "AX-89379315" "AX-89399628" "AX-89463578" "AX-89465902" "AX-89479085" "AX-89486754" "AX-89580290" "AX-89591634" "AX-89640393" "AX-89640506" "AX-89707998" "AX-89732435" "AX-89352203" "AX-89392516" "AX-89401050" "AX-89687466" "AX-89733730" "AX-89750200" "AX-86163322" "AX-89332768" "AX-89334786" "AX-89347354" "AX-89369796" "AX-89405859" "AX-89448816" "AX-89462585" "AX-89493098" "AX-89542895" "AX-89547591" "AX-89593752" "AX-89680505" "AX-89685817" "AX-89706335" "AX-89713412" "AX-89746296" "AX-89755588" "AX-89767528" "AX-89344663" "AX-89472643" "AX-89695481" "AX-89700949" "AX-89751363" "AX-89769205" "AX-89324235" "AX-89325461" "AX-89329444" "AX-89368587" "AX-89370524" "AX-89375776" "AX-89377756" "AX-89381376" "AX-89391043" "AX-89409435" "AX-89413539" "AX-89414150" "AX-89415372" "AX-89418869" "AX-89420155" "AX-89443740" "AX-89458959" "AX-89481221" "AX-89482179" "AX-89493854" "AX-89494442" "AX-89497299" "AX-89507248" "AX-89514146" "AX-89530564" "AX-89547362" "AX-89550801" "AX-89557613" "AX-89558129" "AX-89580080" "AX-89606821" "AX-89621737" "AX-89632276" "AX-89643478" "AX-89652700" "AX-89675974" "AX-89679597" "AX-89685524" "AX-89728579" "AX-89734804" "AX-89736109" "AX-89766621" "AX-89770981" "AX-89313180" "AX-89343015" "AX-89360854" "AX-89414288" "AX-89432796" "AX-89444400" "AX-89517316" "AX-89614290" "AX-89649744" "AX-89767193" "AX-89315174" "AX-89321888" "AX-89328573" "AX-89331619" "AX-89336709" "AX-89337187" "AX-89341359" "AX-89346230" "AX-89369135" "AX-89378049" "AX-89387896" "AX-89393290" "AX-89401692" "AX-89420695" "AX-89435750" "AX-89436583" "AX-89444357" "AX-89457596" "AX-89459424" "AX-89486886" "AX-89505224" "AX-89505564" "AX-89512265" "AX-89545814" "AX-89562432" "AX-89582606" "AX-89585015" "AX-89585292" "AX-89615242" "AX-89628852" "AX-89638391" "AX-89688039" "AX-89707833" "AX-89714865" "AX-89727154" "AX-89743302" "AX-89752002" "AX-89759850" "AX-89762310" "AX-89339593" "AX-89445252" "AX-89514317" "AX-89726716" "AX-89727717" "AX-89477897" "AX-89363178" "AX-89502855" "AX-89733411" "AX-86184514" "AX-89310381" "AX-89329876" "AX-89350008" "AX-89359688" "AX-89408261" "AX-89439360" "AX-89521675" "AX-89527719" "AX-89615422" "AX-89620551" "AX-89621843" "AX-89636653" "AX-89671124" "AX-89682754" "AX-89735459" "AX-89750793" "AX-89325996" "AX-89404892" "AX-89406717" "AX-89488033" "AX-89567521" "AX-89620443" "AX-89683297" "AX-89775878" "AX-89401225" "AX-89432669" "AX-89429471" "AX-89582439" "AX-89582238" "AX-89689023" "AX-89392135" "AX-89321162" "AX-89358412" "AX-89370614" "AX-89490218" "AX-89496987" "AX-89513730" "AX-89536354" "AX-89651154" "AX-89695573" "AX-89710538" "AX-89747163" "AX-89755707" "AX-89385916" "AX-89388478" "AX-89415935" "AX-89703249" "AX-89728275" "AX-89509017" "AX-89549946" "AX-89567537" "AX-89577068" "AX-89323447" "AX-89749121" "AX-89459024" "AX-89523059" "AX-89318093" "AX-89375315" "AX-89410061" "AX-89459040" "AX-89483817" "AX-89503902" "AX-89516567" "AX-89550293" "AX-89591331" "AX-89595849" "AX-89625389" "AX-89660147" "AX-89665917" "AX-89674503" "AX-89685441" "AX-89741930" "AX-89755943" "AX-89775671" "AX-89384268" "AX-89669161" "AX-89450387" "AX-89516123" "AX-89553067" "AX-89702854" "AX-89516649" "AX-89347948" "AX-89417227" "AX-89535205" "AX-89330568" "AX-89335120" "AX-89337796" "AX-89359334" "AX-89360694" "AX-89367496" "AX-89382422" "AX-89398213" "AX-89415555" "AX-89427404" "AX-89430689" "AX-89434360" "AX-89455070" "AX-89462702" "AX-89473677" "AX-89479657" "AX-89487621" "AX-89492274" "AX-89510858" "AX-89550548" "AX-89554157" "AX-89555651" "AX-89567369" "AX-89585810" "AX-89596677" "AX-89597802" "AX-89602172" "AX-89612332" "AX-89618573" "AX-89626170" "AX-89634898" "AX-89649365" "AX-89671389" "AX-89682150" "AX-89683679" "AX-89702464" "AX-89712481" "AX-89715449" "AX-89732988" "AX-89733629" "AX-89760533" "AX-89766539" "AX-89352434" "AX-89360743" "AX-89398082" "AX-89494171" "AX-89504858" "AX-89528546" "AX-89564340" "AX-89593081" "AX-89628198" "AX-89683671" "AX-89748171" "AX-89361688" "AX-89348584" "AX-89391535" "AX-89420190" "AX-89425224" "AX-89451349" "AX-89457816" "AX-89459528" "AX-89525403" "AX-89529373" "AX-89551669" "AX-89553847" "AX-89555433" "AX-89561310" "AX-89564417" "AX-89578984" "AX-89579395" "AX-89594154" "AX-89622112" "AX-89635089" "AX-89635671" "AX-89637915" "AX-89644107" "AX-89671357" "AX-89675259" "AX-89677051" "AX-89712177" "AX-89720485" "AX-89731291" "AX-89751425" "AX-89769055" "AX-89770545" "AX-89772407" "AX-89312690" "AX-89360006" "AX-89528681" "AX-89557101" "AX-89680194" "AX-89768746" "AX-89334459" "AX-89340713" "AX-89383202" "AX-89388038" "AX-89396824" "AX-89410031" "AX-89426000" "AX-89446604" "AX-89475057" "AX-89505744" "AX-89601278" "AX-89623455" "AX-89665711" "AX-89682666" "AX-89706377" "AX-89715256" "AX-89351024" "AX-89643666" "AX-89467411" "AX-89469818" "AX-89497362" "AX-89574607" "AX-89632523" "AX-89673445" "AX-89766167" "AX-89560898" "AX-89508716" "AX-89513811" "AX-89593819" "AX-89648041" "AX-89336295" "AX-89395165" "AX-89421954" "AX-89534155" "AX-89356644" "AX-89519368" "AX-89335818" "AX-89355458" "AX-89384481" "AX-89395888" "AX-89397946" "AX-89401530" "AX-89409301" "AX-89416952" "AX-89417493" "AX-89427266" "AX-89435325" "AX-89436361" "AX-89446044" "AX-89453372" "AX-89465357" "AX-89470137" "AX-89472107" "AX-89472361" "AX-89474427" "AX-89477159" "AX-89493621" "AX-89497148" "AX-89499223" "AX-89519106" "AX-89530287" "AX-89530976" "AX-89539986" "AX-89550376" "AX-89552193" "AX-89555117" "AX-89558591" "AX-89568687" "AX-89569946" "AX-89584446" "AX-89590658" "AX-89602091" "AX-89610644" "AX-89628605" "AX-89648075" "AX-89651321" "AX-89656443" "AX-89656613" "AX-89658594" "AX-89666963" "AX-89674733" "AX-89677030" "AX-89709984" "AX-89712988" "AX-89718472" "AX-89730381" "AX-89745238" "AX-89752155" "AX-89767507" "AX-89363254" "AX-89386783" "AX-89444402" "AX-89447531" "AX-89458895" "AX-89518001" "AX-89576024" "AX-89579308" "AX-89677006" "AX-89721433" "AX-89737492" "AX-89750011" "AX-89767058" "AX-89313337" "AX-89317886" "AX-89326438" "AX-89327191" "AX-89344418" "AX-89355594" "AX-89368507" "AX-89374678" "AX-89383946" "AX-89390902" "AX-89404209" "AX-89426205" "AX-89437005" "AX-89449394" "AX-89461831" "AX-89479072" "AX-89480950" "AX-89502305" "AX-89505648" "AX-89507226" "AX-89511738" "AX-89512942" "AX-89534010" "AX-89535339" "AX-89536356" "AX-89557582" "AX-89566653" "AX-89572351" "AX-89581189" "AX-89582138" "AX-89587174" "AX-89595428" "AX-89599064" "AX-89608199" "AX-89619457" "AX-89625718" "AX-89629491" "AX-89679937" "AX-89689432" "AX-89715210" "AX-89717301" "AX-89733084" "AX-89745087" "AX-89752924" "AX-89756528" "AX-89756828" "AX-89765056" "AX-89768121" "AX-89473305" "AX-89495697" "AX-89571576" "AX-89618086" "AX-89769942" "AX-86166275" "AX-89402681" "AX-89764635" "AX-89394921" "AX-89591265" "AX-89376727" "AX-89759925" "AX-89694463" "AX-89310486" "AX-89327649" "AX-89342531" "AX-89343115" "AX-89472205" "AX-89484562" "AX-89497253" "AX-89527580" "AX-89561446" "AX-89567520" "AX-89622195" "AX-89622988" "AX-89624524" "AX-89667478" "AX-89670248" "AX-89685970" "AX-89699762" "AX-89746417" "AX-89772594" "AX-89588445" "AX-89597627" "AX-89618555" "AX-89762520" "AX-89311041" "AX-89338491" "AX-89406774" "AX-89498368" "AX-89545473" "AX-89548216" "AX-89574702" "AX-89621751" "AX-89678655" "AX-89317285" "AX-89613314" "AX-89340976" "AX-89584828" "AX-89741425" "AX-89768349" "AX-89768052" "AX-89643439" "AX-89380585" "AX-89466149" "AX-89488765" "AX-89562499" "AX-89579498" "AX-89595375" "AX-89622953" "AX-89646648" "AX-89670237" "AX-89691002" "AX-89763856" "AX-89611541" "AX-89738112" "AX-89491491" "AX-89452586" "AX-89670565" "AX-89734682" "AX-89583101" "AX-89449626" "AX-89727246" "AX-89320713" "AX-89321434" "AX-89332535" "AX-89395176" "AX-89442294" "AX-89466907" "AX-89480254" "AX-89527949" "AX-89548903" "AX-89600144" "AX-89625068" "AX-89647616" "AX-89654315" "AX-89667110" "AX-89668742" "AX-89701684" "AX-89718590" "AX-89720539" "AX-89729958" "AX-89749848" "AX-89382668" "AX-89420617" "AX-89754182" "AX-89374375" "AX-89310212" "AX-89321810" "AX-89331256" "AX-89333132" "AX-89339905" "AX-89344440" "AX-89347078" "AX-89357734" "AX-89382644" "AX-89392593" "AX-89394468" "AX-89411508" "AX-89419986" "AX-89421848" "AX-89422726" "AX-89428659" "AX-89429617" "AX-89431772" "AX-89432697" "AX-89442009" "AX-89458331" "AX-89459316" "AX-89469957" "AX-89486637" "AX-89492855" "AX-89494001" "AX-89494846" "AX-89498897" "AX-89505991" "AX-89506557" "AX-89509653" "AX-89516881" "AX-89522029" "AX-89526123" "AX-89532956" "AX-89533436" "AX-89538727" "AX-89546537" "AX-89549329" "AX-89550291" "AX-89554526" "AX-89555249" "AX-89561504" "AX-89562462" "AX-89567845" "AX-89569470" "AX-89570771" "AX-89582127" "AX-89595172" "AX-89596444" "AX-89608344" "AX-89609171" "AX-89615386" "AX-89616375" "AX-89627288" "AX-89640921" "AX-89647901" "AX-89654268" "AX-89658326" "AX-89662243" "AX-89668455" "AX-89681746" "AX-89681897" "AX-89686125" "AX-89698684" "AX-89698914" "AX-89744252" "AX-89761924" "AX-89763180" "AX-89769800" "AX-89769933" "AX-89774436" "AX-89775517" "AX-89320239" "AX-89338003" "AX-89402076" "AX-89421291" "AX-89437541" "AX-89478340" "AX-89484467" "AX-89492547" "AX-89659556" "AX-89724716" "AX-89761419" "AX-89762379" "AX-89763215" "AX-89342188" "AX-89422481" "AX-89428906" "AX-89479678" "AX-89556358" "AX-89598889" "AX-89669737" "AX-89684929" "AX-89689269" "AX-89713941" "AX-89751027" "AX-89752419" "AX-89775341" "AX-89471912" "AX-89737426" "AX-89753456" "AX-89311221" "AX-89316599" "AX-89343871" "AX-89351877" "AX-89360326" "AX-89371485" "AX-89422743" "AX-89428913" "AX-89431664" "AX-89468929" "AX-89479584" "AX-89489761" "AX-89546636" "AX-89559718" "AX-89601718" "AX-89609664" "AX-89642375" "AX-89653357" "AX-89676597" "AX-89676862" "AX-89678462" "AX-89682640" "AX-89695595" "AX-89756688" "AX-89365424" "AX-89471109" "AX-89500358" "AX-89522438" "AX-89441167" "AX-89689832" "AX-89576796" "AX-89351633" "AX-89754066" "AX-89315971" "AX-89324682" "AX-89333603" "AX-89342042" "AX-89361548" "AX-89386885" "AX-89395163" "AX-89402212" "AX-89402545" "AX-89404100" "AX-89411115" "AX-89425548" "AX-89427289" "AX-89430618" "AX-89439401" "AX-89451744" "AX-89464039" "AX-89471199" "AX-89471935" "AX-89472296" "AX-89487073" "AX-89517446" "AX-89526858" "AX-89546532" "AX-89549659" "AX-89555973" "AX-89574288" "AX-89576110" "AX-89610994" "AX-89611791" "AX-89654866" "AX-89657660" "AX-89667094" "AX-89682024" "AX-89685117" "AX-89687971" "AX-89689434" "AX-89703233" "AX-89704969" "AX-89714114" "AX-89724717" "AX-89727694" "AX-89751384" "AX-89754393" "AX-89764226" "AX-89768504" "AX-89477573" "AX-89495884" "AX-89500072" "AX-89639228" "AX-89641657" "AX-89651302" "AX-89437420" "AX-89539776" "AX-89687145" "AX-89326392" "AX-89368615" "AX-89373278" "AX-89382999" "AX-89451561" "AX-89517489" "AX-89590571" "AX-89602802" "AX-89677239" "AX-89695318" "AX-89716476" "AX-89725894" "AX-86169521" "AX-89318644" "AX-89321381" "AX-89325232" "AX-89326062" "AX-89328338" "AX-89329363" "AX-89329976" "AX-89331197" "AX-89331777" "AX-89332962" "AX-89334592" "AX-89339257" "AX-89342246" "AX-89343697" "AX-89346485" "AX-89346687" "AX-89350009" "AX-89350374" "AX-89350569" "AX-89351917" "AX-89352928" "AX-89354040" "AX-89357306" "AX-89360188" "AX-89364461" "AX-89365946" "AX-89369035" "AX-89370405" "AX-89380646" "AX-89381789" "AX-89382940" "AX-89385640" "AX-89390785" "AX-89396994" "AX-89398552" "AX-89399362" "AX-89405787" "AX-89405929" "AX-89407049" "AX-89408871" "AX-89409980" "AX-89413350" "AX-89420393" "AX-89421528" "AX-89423618" "AX-89426500" "AX-89431207" "AX-89431683" "AX-89443093" "AX-89445640" "AX-89446546" "AX-89450267" "AX-89453931" "AX-89455080" "AX-89458161" "AX-89459901" "AX-89463417" "AX-89477306" "AX-89479699" "AX-89481591" "AX-89489382" "AX-89491195" "AX-89493172" "AX-89497783" "AX-89509545" "AX-89511953" "AX-89515196" "AX-89520728" "AX-89522568" "AX-89523107" "AX-89523933" "AX-89526521" "AX-89530529" "AX-89535130" "AX-89544419" "AX-89546474" "AX-89547358" "AX-89551499" "AX-89553659" "AX-89559688" "AX-89562602" "AX-89564891" "AX-89565644" "AX-89572525" "AX-89578001" "AX-89584100" "AX-89585377" "AX-89586498" "AX-89587571" "AX-89591911" "AX-89593097" "AX-89596313" "AX-89596770" "AX-89606163" "AX-89607836" "AX-89608563" "AX-89611637" "AX-89613074" "AX-89617552" "AX-89619304" "AX-89628902" "AX-89630573" "AX-89638300" "AX-89638560" "AX-89641854" "AX-89642271" "AX-89648315" "AX-89650487" "AX-89652299" "AX-89656834" "AX-89657408" "AX-89658133" "AX-89661011" "AX-89666198" "AX-89667937" "AX-89669526" "AX-89671493" "AX-89672760" "AX-89681316" "AX-89682293" "AX-89686001" "AX-89686796" "AX-89690299" "AX-89692712" "AX-89693936" "AX-89699496" "AX-89699703" "AX-89705086" "AX-89708888" "AX-89712531" "AX-89713612" "AX-89717251" "AX-89722485" "AX-89724032" "AX-89724737" "AX-89726116" "AX-89726250" "AX-89726543" "AX-89729331" "AX-89730395" "AX-89734057" "AX-89738606" "AX-89748160" "AX-89748568" "AX-89750634" "AX-89753957" "AX-89754435" "AX-89764379" "AX-89769826" "AX-89769972" "AX-89770734" "AX-89381475" "AX-89394183" "AX-89439814" "AX-89445976" "AX-89454449" "AX-89459128" "AX-89495095" "AX-89497525" "AX-89503283" "AX-89504126" "AX-89505864" "AX-89507772" "AX-89513167" "AX-89535235" "AX-89554872" "AX-89573743" "AX-89582247" "AX-89601493" "AX-89617560" "AX-89621480" "AX-89634546" "AX-89647700" "AX-89657361" "AX-89685671" "AX-89692746" "AX-89745198" "AX-89316619" "AX-89494663" "AX-89506284" "AX-89523106" "AX-89390255" "AX-89409857" "AX-89422175" "AX-89587882" "AX-89699662" "AX-89714302" "AX-89718757" "AX-89719635" "AX-89773053" "AX-89398690" "AX-89592812" "AX-89632554" "AX-89542028" "AX-89598172" "AX-89665124" "AX-89692084" "AX-89748990" "AX-89334830" "AX-89659917" "AX-89463476" "AX-89646400" "AX-89776157" "AX-89323580" "AX-89331248" "AX-89331279" "AX-89333419" "AX-89333854" "AX-89338364" "AX-89397357" "AX-89526823" "AX-89541106" "AX-89552961" "AX-89564922" "AX-89590651" "AX-89635943" "AX-89638084" "AX-89638442" "AX-89647704" "AX-89652511" "AX-89662479" "AX-89721149" "AX-89752131" "AX-89362033" "AX-89502829" "AX-89607454" "AX-89398383" "AX-89433674" "AX-89466636" "AX-89546064" "AX-89771165" "AX-89434895" "AX-89683740" "AX-89709947" "AX-89328467" "AX-89341502" "AX-89352684" "AX-89354068" "AX-89363510" "AX-89445636" "AX-89449280" "AX-89498498" "AX-89526693" "AX-89610645" "AX-89618547" "AX-89650480" "AX-89655730" "AX-89667927" "AX-89678703" "AX-89709595" "AX-89769388" "AX-89529006" "AX-89696256" "AX-89312489" "AX-89339442" "AX-89345613" "AX-89347916" "AX-89467602" "AX-89488953" "AX-89681526" "AX-89706983" "AX-89356529" "AX-89579132" "AX-89580115" "AX-89651064" "AX-89687342" "AX-89695878" "AX-89727262" "AX-89455128" "AX-89362246" "AX-89425184" "AX-89651412" "AX-89734477" "AX-89315231" "AX-89323186" "AX-89381019" "AX-89432746" "AX-89441173" "AX-89507928" "AX-89520862" "AX-89537624" "AX-89539595" "AX-89593302" "AX-89610402" "AX-89619996" "AX-89628888" "AX-89647640" "AX-89656726" "AX-89667387" "AX-89686928" "AX-89702309" "AX-89704231" "AX-89731837" "AX-89739009" "AX-89747368" "AX-89325014" "AX-89375431" "AX-89321448" "AX-89521876" "AX-89610807" "AX-89625489" "AX-89634502" "AX-89722162" "AX-89385871" "AX-89354916" "AX-89388128" "AX-89394888" "AX-89400222" "AX-89429298" "AX-89478834" "AX-89574927" "AX-89575585" "AX-89606606" "AX-89677491" "AX-89696268" "AX-89737727" "AX-89333489" "AX-89347824" "AX-89380817" "AX-89401344" "AX-89632478" "AX-89348278" "AX-89720844" "AX-89513582" "AX-89318109" "AX-89327454" "AX-89347816" "AX-89349362" "AX-89360406" "AX-89361349" "AX-89377736" "AX-89383004" "AX-89393420" "AX-89408044" "AX-89446759" "AX-89450155" "AX-89459008" "AX-89463832" "AX-89464862" "AX-89470376" "AX-89481791" "AX-89507748" "AX-89518974" "AX-89529809" "AX-89543199" "AX-89550523" "AX-89553850" "AX-89555428" "AX-89561662" "AX-89581955" "AX-89592103" "AX-89608899" "AX-89621832" "AX-89623251" "AX-89628859" "AX-89640905" "AX-89652773" "AX-89661663" "AX-89662360" "AX-89697678" "AX-89698838" "AX-89708871" "AX-89726364" "AX-89731750" "AX-89734224" "AX-89742206" "AX-89752114" "AX-89763405" "AX-89770394" "AX-89388282" "AX-89524625" "AX-89612287" "AX-89657917" "AX-89670012" "AX-89673643" "AX-89685681" "AX-89720308" "AX-89741856" "AX-89340518" "AX-89380677" "AX-89434848" "AX-89480258" "AX-89492152" "AX-89595261" "AX-89617909" "AX-89635733" "AX-89699137" "AX-89706124" "AX-89776892" "AX-89567764" "AX-89690726" "AX-89331082" "AX-89420372" "AX-89436368" "AX-89507710" "AX-89716487" "AX-89320800" "AX-89387585" "AX-89500582" "AX-89677285" "AX-89698799" "AX-89761775" "AX-89310127" "AX-89378839" "AX-89428070" "AX-89432231" "AX-89468845" "AX-89472187" "AX-89473102" "AX-89489181" "AX-89498114" "AX-89551388" "AX-89575744" "AX-89594619" "AX-89595357" "AX-89598591" "AX-89685417" "AX-89686909" "AX-89352161" "AX-89425625" "AX-89334585" "AX-89334708" "AX-89336187" "AX-89336405" "AX-89341100" "AX-89344122" "AX-89357423" "AX-89373641" "AX-89392198" "AX-89398327" "AX-89400479" "AX-89411930" "AX-89418970" "AX-89419535" "AX-89431935" "AX-89435875" "AX-89438972" "AX-89473736" "AX-89482937" "AX-89504447" "AX-89527904" "AX-89546391" "AX-89565988" "AX-89590588" "AX-89591307" "AX-89596424" "AX-89601565" "AX-89622922" "AX-89633142" "AX-89652222" "AX-89658985" "AX-89680698" "AX-89683896" "AX-89685127" "AX-89702680" "AX-89711561" "AX-89716736" "AX-89726013" "AX-89728637" "AX-89736759" "AX-89748893" "AX-89772033" "AX-89354182" "AX-89388504" "AX-89647082" "AX-89769053" "AX-89777967" "AX-89607927" "AX-89541040" "AX-89326295" "AX-89336918" "AX-89360534" "AX-89368285" "AX-89374688" "AX-89378276" "AX-89381025" "AX-89387939" "AX-89393596" "AX-89396576" "AX-89397196" "AX-89403712" "AX-89411007" "AX-89412117" "AX-89424778" "AX-89425018" "AX-89452513" "AX-89455342" "AX-89484287" "AX-89490187" "AX-89503724" "AX-89523904" "AX-89525243" "AX-89525711" "AX-89528221" "AX-89530473" "AX-89570620" "AX-89575089" "AX-89586220" "AX-89590776" "AX-89599443" "AX-89608771" "AX-89612358" "AX-89615032" "AX-89616754" "AX-89621531" "AX-89622770" "AX-89623730" "AX-89629242" "AX-89631354" "AX-89637038" "AX-89641448" "AX-89651879" "AX-89653420" "AX-89667010" "AX-89667036" "AX-89672013" "AX-89672809" "AX-89676485" "AX-89679315" "AX-89684871" "AX-89685782" "AX-89697129" "AX-89703854" "AX-89717285" "AX-89726283" "AX-89729191" "AX-89757223" "AX-89777113" "AX-89376167" "AX-89425460" "AX-89450212" "AX-89507651" "AX-89561991" "AX-89573787" "AX-89585123" "AX-89590235" "AX-89708854" "AX-89466397" "AX-89770224" "AX-89639506" "AX-89318478" "AX-89340020" "AX-89347076" "AX-89349113" "AX-89356279" "AX-89357508" "AX-89361015" "AX-89370561" "AX-89374641" "AX-89387186" "AX-89391378" "AX-89413944" "AX-89417752" "AX-89426764" "AX-89442969" "AX-89454089" "AX-89469222" "AX-89474952" "AX-89481453" "AX-89496231" "AX-89499887" "AX-89521934" "AX-89547416" "AX-89549214" "AX-89557645" "AX-89559975" "AX-89575265" "AX-89578651" "AX-89587105" "AX-89601620" "AX-89602510" "AX-89610187" "AX-89629282" "AX-89631767" "AX-89658434" "AX-89671775" "AX-89676050" "AX-89682453" "AX-89683034" "AX-89688729" "AX-89696674" "AX-89699461" "AX-89719409" "AX-89722726" "AX-89735147" "AX-89748873" "AX-89752665" "AX-89760810" "AX-89762494" "AX-89772621" "AX-89773476" "AX-89460809" "AX-89550913" "AX-89572074" "AX-89309841" "AX-89314728" "AX-89318771" "AX-89327100" "AX-89332028" "AX-89339794" "AX-89349586" "AX-89355717" "AX-89359778" "AX-89367947" "AX-89368180" "AX-89368249" "AX-89369094" "AX-89370299" "AX-89379656" "AX-89388975" "AX-89396443" "AX-89402132" "AX-89411228" "AX-89412156" "AX-89417783" "AX-89429535" "AX-89433699" "AX-89445501" "AX-89447133" "AX-89447799" "AX-89448274" "AX-89454145" "AX-89454150" "AX-89456709" "AX-89461622" "AX-89476672" "AX-89481958" "AX-89486717" "AX-89489989" "AX-89490980" "AX-89494414" "AX-89495680" "AX-89497456" "AX-89502801" "AX-89503923" "AX-89506044" "AX-89506103" "AX-89508427" "AX-89516916" "AX-89518486" "AX-89531320" "AX-89532872" "AX-89532877" "AX-89538787" "AX-89545790" "AX-89555542" "AX-89563031" "AX-89563496" "AX-89567870" "AX-89568964" "AX-89569281" "AX-89569318" "AX-89570472" "AX-89571118" "AX-89572905" "AX-89576731" "AX-89578502" "AX-89579069" "AX-89581589" "AX-89584164" "AX-89588195" "AX-89589267" "AX-89592399" "AX-89604257" "AX-89616856" "AX-89617911" "AX-89619461" "AX-89623197" "AX-89623451" "AX-89626482" "AX-89636392" "AX-89640207" "AX-89644313" "AX-89664092" "AX-89664547" "AX-89669017" "AX-89669105" "AX-89672021" "AX-89700187" "AX-89700235" "AX-89703075" "AX-89704995" "AX-89705471" "AX-89706868" "AX-89714802" "AX-89720495" "AX-89726838" "AX-89727347" "AX-89731956" "AX-89732328" "AX-89752040" "AX-89761032" "AX-89761745" "AX-89768808" "AX-89769208" "AX-89770155" "AX-89772827" "AX-89324960" "AX-89343199" "AX-89378329" "AX-89403915" "AX-89422171" "AX-89555496" "AX-89562206" "AX-89659664" "AX-89688909" "AX-89689130" "AX-89700728" "AX-89742764" "AX-89773144" "AX-89315109" "AX-89377201" "AX-89622363" "AX-89727232" "AX-89310676" "AX-89328686" "AX-89358066" "AX-89366707" "AX-89393225" "AX-89406714" "AX-89567996" "AX-89573222" "AX-89611948" "AX-89614630" "AX-89626731" "AX-89708744" "AX-89734810" "AX-89750593" "AX-89557585" "AX-89566122" "AX-89635567" "AX-89711026" "AX-89464981" "AX-89310434" "AX-89313638" "AX-89321584" "AX-89326532" "AX-89327279" "AX-89334785" "AX-89342059" "AX-89344238" "AX-89345380" "AX-89350488" "AX-89358865" "AX-89365214" "AX-89371956" "AX-89374451" "AX-89385367" "AX-89387248" "AX-89390420" "AX-89391694" "AX-89394934" "AX-89397281" "AX-89397410" "AX-89411739" "AX-89427057" "AX-89433768" "AX-89435715" "AX-89438779" "AX-89449189" "AX-89455172" "AX-89462670" "AX-89463371" "AX-89464242" "AX-89465602" "AX-89468967" "AX-89487853" "AX-89495242" "AX-89496237" "AX-89497931" "AX-89522243" "AX-89522854" "AX-89533025" "AX-89536540" "AX-89542323" "AX-89548152" "AX-89554083" "AX-89556344" "AX-89557687" "AX-89561819" "AX-89567012" "AX-89573549" "AX-89573566" "AX-89577779" "AX-89581530" "AX-89587846" "AX-89589017" "AX-89593477" "AX-89606047" "AX-89626214" "AX-89636742" "AX-89638327" "AX-89662863" "AX-89668982" "AX-89673529" "AX-89677070" "AX-89678620" "AX-89680429" "AX-89686328" "AX-89707852" "AX-89708950" "AX-89714454" "AX-89720963" "AX-89724486" "AX-89726992" "AX-89734012" "AX-89742409" "AX-89742858" "AX-89748002" "AX-89754538" "AX-89755378" "AX-89757136" "AX-89766254" "AX-89773033" "AX-89778275" "AX-89360632" "AX-89373419" "AX-89384580" "AX-89408054" "AX-89423623" "AX-89463665" "AX-89509711" "AX-89597375" "AX-89658666" "AX-89670992" "AX-89726743" "AX-89756665" "AX-89770986" "AX-89778201" "AX-89311399" "AX-89361438" "AX-89426725" "AX-89562144" "AX-89607530" "AX-89629072" "AX-89677167" "AX-89646606" "AX-89362303" "AX-89594743" "AX-89607200" "AX-89636747" "AX-89685055" "AX-89702610" "AX-89702492" "AX-89323562" "AX-89425085" "AX-89428612" "AX-89464215" "AX-89506118" "AX-89513157" "AX-89531718" "AX-89540219" "AX-89561188" "AX-89562392" "AX-89663332" "AX-89698173" "AX-89774926" "AX-89775223" "AX-89386772" "AX-89560185" "AX-89777531" "AX-89419671" "AX-89498334" "AX-89591056" "AX-89615576" "AX-89662329" "AX-89741475" "AX-89742474" "AX-89752422" "AX-89399968" "AX-89452881" "AX-89436449" "AX-89382962" "AX-89351872" "AX-89492761" "AX-89773490" "AX-89721092" "AX-89471844" "AX-89504837" "AX-89513702" "AX-89716020" "AX-89717399" "AX-89351265" "AX-89358218" "AX-89370835" "AX-89506482" "AX-89747849" "AX-86168069" "AX-86170321" "AX-89333955" "AX-89341685" "AX-89346454" "AX-89353061" "AX-89360893" "AX-89373267" "AX-89383698" "AX-89403361" "AX-89414943" "AX-89428539" "AX-89435356" "AX-89439640" "AX-89453465" "AX-89454659" "AX-89454821" "AX-89475211" "AX-89477578" "AX-89482456" "AX-89497584" "AX-89513281" "AX-89521529" "AX-89522005" "AX-89534101" "AX-89540086" "AX-89541501" "AX-89545774" "AX-89553820" "AX-89562878" "AX-89570413" "AX-89573887" "AX-89578361" "AX-89582898" "AX-89585567" "AX-89630567" "AX-89631771" "AX-89647659" "AX-89648683" "AX-89656805" "AX-89657620" "AX-89662144" "AX-89667417" "AX-89679325" "AX-89720819" "AX-89731203" "AX-89738455" "AX-89746844" "AX-89776870" "AX-89483145" "AX-89727503" "AX-89770634" "AX-89315817" "AX-89351820" "AX-89352400" "AX-89367487" "AX-89368435" "AX-89369486" "AX-89383988" "AX-89411947" "AX-89431196" "AX-89446063" "AX-89448205" "AX-89520590" "AX-89525184" "AX-89526947" "AX-89534372" "AX-89542211" "AX-89543282" "AX-89551243" "AX-89580969" "AX-89618886" "AX-89627483" "AX-89641948" "AX-89685593" "AX-89689581" "AX-89709569" "AX-89732388" "AX-89742481" "AX-89749155" "AX-89750073" "AX-89754569" "AX-89756628" "AX-89769039" "AX-89773972" "AX-89401102" "AX-89535432" "AX-89766493" "AX-86162524" "AX-89346103" "AX-89378914" "AX-89412754" "AX-89418841" "AX-89527336" "AX-89541582" "AX-89594765" "AX-89651048" "AX-89682038" "AX-89329949" "AX-89539935" "AX-86162690" "AX-89309413" "AX-89314824" "AX-89323818" "AX-89326864" "AX-89331158" "AX-89350783" "AX-89359173" "AX-89394866" "AX-89399817" "AX-89402248" "AX-89404664" "AX-89450544" "AX-89457079" "AX-89457736" "AX-89463486" "AX-89481051" "AX-89482100" "AX-89497640" "AX-89504535" "AX-89505111" "AX-89514369" "AX-89526869" "AX-89528179" "AX-89539988" "AX-89541441" "AX-89550813" "AX-89550838" "AX-89607439" "AX-89607589" "AX-89609524" "AX-89611931" "AX-89631889" "AX-89641171" "AX-89653479" "AX-89660048" "AX-89663985" "AX-89664455" "AX-89664580" "AX-89676088" "AX-89711230" "AX-89732690" "AX-89657463" "AX-89310694" "AX-89331881" "AX-89335477" "AX-89343113" "AX-89370151" "AX-89441681" "AX-89467496" "AX-89488283" "AX-89552859" "AX-89572697" "AX-89602464" "AX-89622296" "AX-89623752" "AX-89673582" "AX-89682786" "AX-89704940" "AX-89750120" "AX-89752940" "AX-89754422" "AX-89482357" "AX-89543937" "AX-89604669" "AX-86184692" "AX-89340798" "AX-89378055" "AX-89391831" "AX-89403108" "AX-89420247" "AX-89427665" "AX-89506278" "AX-89510998" "AX-89514735" "AX-89515369" "AX-89523998" "AX-89529061" "AX-89544003" "AX-89555776" "AX-89594439" "AX-89617080" "AX-89645544" "AX-89658418" "AX-89705868" "AX-89729446" "AX-89746080" "AX-89753204" "AX-89756139" "AX-89768194" "AX-89324182" "AX-89374179" "AX-89419504" "AX-89463730" "AX-89491896" "AX-89571378" "AX-89621101" "AX-89324391" "AX-89329608" "AX-89405834" "AX-89444445" "AX-89556790" "AX-89569699" "AX-89576968" "AX-89584220" "AX-89597484" "AX-89623865" "AX-89660874" "AX-89724795" "AX-89762611" "AX-89770721" "AX-89366748" "AX-89696155" "AX-89752937" "AX-89336079" "AX-89376430" "AX-89407100" "AX-89431423" "AX-89473625" "AX-89561287" "AX-89710349" "AX-89438250" "AX-89448969" "AX-89406676" "AX-89486204" "AX-89575642" "AX-89606403" "AX-89696177" "AX-89698106" "AX-89765808" "AX-89607800" "AX-89331250" "AX-89409554" "AX-89477673" "AX-89504296" "AX-89510566" "AX-89522664" "AX-89671603" "AX-89766417" "AX-89348668" "AX-89425666" "AX-89360956" "AX-89323995" "AX-89711184" "AX-86166500" "AX-89333831" "AX-89334370" "AX-89341972" "AX-89388852" "AX-89416710" "AX-89430870" "AX-89432965" "AX-89439530" "AX-89442113" "AX-89444485" "AX-89482372" "AX-89491581" "AX-89496568" "AX-89511571" "AX-89541589" "AX-89572787" "AX-89596787" "AX-89608635" "AX-89649020" "AX-89656034" "AX-89659378" "AX-89661711" "AX-89682282" "AX-89704020" "AX-89465376" "AX-89604204" "AX-89658912" "AX-89449205" "AX-89657228" "AX-89661882" "AX-89579353" "AX-89356288" "AX-89460564" "AX-89528292" "AX-89519620" "AX-89334190" "AX-89350359" "AX-89357242" "AX-89373020" "AX-89380623" "AX-89397461" "AX-89444046" "AX-89483464" "AX-89510145" "AX-89513506" "AX-89517220" "AX-89529492" "AX-89538143" "AX-89573885" "AX-89637957" "AX-89645744" "AX-89691483" "AX-89712607" "AX-89721425" "AX-89732265" "AX-89754634" "AX-89389252" "AX-89521781" "AX-89331339" "AX-89367443" "AX-89412419" "AX-89458083" "AX-89533807" "AX-89576034" "AX-89619045" "AX-89639639" "AX-89647512" "AX-89743276" "AX-89356838" "AX-89501626" "AX-89601447" "AX-86165976" "AX-89328973" "AX-89358605" "AX-89361384" "AX-89370901" "AX-89388469" "AX-89388680" "AX-89390541" "AX-89398405" "AX-89427871" "AX-89446507" "AX-89447781" "AX-89455964" "AX-89474307" "AX-89499220" "AX-89500878" "AX-89576312" "AX-89707950" "AX-89721104" "AX-89721272" "AX-89725586" "AX-89748679" "AX-89347439" "AX-89379295" "AX-89487212" "AX-89574437" "AX-89723839" "AX-89475348" "AX-89550401" "AX-89380815" "AX-89400173" "AX-89419348" "AX-89470450" "AX-89744558" "AX-89776235" "AX-89320426" "AX-89743852" "AX-89376236" "AX-89615070" "AX-86168013" "AX-86168662" "AX-89327122" "AX-89353391" "AX-89375253" "AX-89437826" "AX-89448231" "AX-89622144" "AX-89720843" "AX-89768384" "AX-86168661" "AX-89469753" "AX-89715852" "AX-89744108" "AX-89350489" "AX-89358804" "AX-89361536" "AX-89363169" "AX-89363878" "AX-89364000" "AX-89373837" "AX-89374584" "AX-89384249" "AX-89390938" "AX-89391874" "AX-89406311" "AX-89442684" "AX-89444369" "AX-89444709" "AX-89450423" "AX-89452357" "AX-89454094" "AX-89468566" "AX-89478553" "AX-89484827" "AX-89490433" "AX-89491163" "AX-89500065" "AX-89507243" "AX-89516111" "AX-89516426" "AX-89560372" "AX-89560633" "AX-89563495" "AX-89583306" "AX-89590277" "AX-89600088" "AX-89615759" "AX-89619950" "AX-89637980" "AX-89651976" "AX-89669176" "AX-89673790" "AX-89675812" "AX-89680096" "AX-89681488" "AX-89682314" "AX-89692119" "AX-89702248" "AX-89702416" "AX-89720393" "AX-89729339" "AX-89744540" "AX-89749468" "AX-89769224" "AX-89447452" "AX-89489354" "AX-89540587" "AX-89582659" "AX-89638168" "AX-89462383" "AX-89778206" "AX-89359101" "AX-89371728" "AX-89406460" "AX-89527459" "AX-89590509" "AX-89616602" "AX-89659186" "AX-89323660" "AX-89324452" "AX-89428758" "AX-89551584" "AX-89619067" "AX-89739351" "AX-89755163" "AX-89351723" "AX-89450875" "AX-89476499" "AX-89525214" "AX-89684284" "AX-89715408" "AX-89318959" "AX-89340240" "AX-89356265" "AX-89388644" "AX-89389513" "AX-89395672" "AX-89400542" "AX-89404795" "AX-89421245" "AX-89440610" "AX-89449221" "AX-89455063" "AX-89470711" "AX-89477768" "AX-89501774" "AX-89538842" "AX-89540381" "AX-89545046" "AX-89549425" "AX-89550652" "AX-89573208" "AX-89579093" "AX-89589223" "AX-89609150" "AX-89620689" "AX-89636837" "AX-89643911" "AX-89648246" "AX-89682942" "AX-89695105" "AX-89701757" "AX-89705934" "AX-89716420" "AX-89720646" "AX-89740782" "AX-89742432" "AX-89766953" "AX-89773991" "AX-89332329" "AX-89658180" "AX-89723244" "AX-89724146" "AX-89329870" "AX-89386973" "AX-89602744" "AX-89690237" "AX-89730903" "AX-89738814" "AX-89777573" "AX-86170011" "AX-89434098" "AX-89444339" "AX-89570076" "AX-89723004" "AX-89316483" "AX-89336801" "AX-89405310" "AX-89494212" "AX-89494553" "AX-89520912" "AX-89546188" "AX-89692754" "AX-89695183" "AX-89723146" "AX-89747696" "AX-89774301" "AX-89474447" "AX-89347707" "AX-89666013" "AX-89495761" "AX-89515495" "AX-89587444" "AX-89604888" "AX-89642626" "AX-89389144" "AX-86168466" "AX-89322147" "AX-89323561" "AX-89324207" "AX-89337320" "AX-89348508" "AX-89349016" "AX-89354869" "AX-89377499" "AX-89379903" "AX-89399718" "AX-89413336" "AX-89416484" "AX-89426872" "AX-89441538" "AX-89447223" "AX-89451569" "AX-89452104" "AX-89455095" "AX-89460247" "AX-89460450" "AX-89470909" "AX-89474225" "AX-89479203" "AX-89496561" "AX-89498752" "AX-89506953" "AX-89542013" "AX-89546731" "AX-89555659" "AX-89563227" "AX-89583561" "AX-89643823" "AX-89657455" "AX-89671483" "AX-89676487" "AX-89677953" "AX-89697599" "AX-89708786" "AX-89710763" "AX-89718271" "AX-89770420" "AX-89422701" "AX-89470130" "AX-89670211" "AX-89698717" "AX-89729779" "AX-89323163" "AX-89446549" "AX-89542786" "AX-89664892" "AX-89510718" "AX-86166677" "AX-89380456" "AX-89436658" "AX-89477059" "AX-89606645" "AX-89692306" "AX-89710881" "AX-89715809" "AX-89715934" "AX-89736272" "AX-89425500" "AX-89348326" "AX-89319402" "AX-89323517" "AX-89328163" "AX-89344341" "AX-89344694" "AX-89364047" "AX-89373631" "AX-89382225" "AX-89387444" "AX-89391415" "AX-89406364" "AX-89412989" "AX-89414331" "AX-89420143" "AX-89423951" "AX-89455132" "AX-89462237" "AX-89472920" "AX-89483128" "AX-89489015" "AX-89500334" "AX-89503995" "AX-89511781" "AX-89514071" "AX-89518687" "AX-89532052" "AX-89611196" "AX-89618533" "AX-89640550" "AX-89649111" "AX-89653130" "AX-89662642" "AX-89677274" "AX-89690421" "AX-89716243" "AX-89725930" "AX-89728732" "AX-89741315" "AX-89766898" "AX-89778324" "AX-89457134" "AX-89550822" "AX-89744132" "AX-89363281" "AX-89379132" "AX-89454906" "AX-89493545" "AX-89573383" "AX-89778131" "AX-89426512" "AX-89540326" "AX-89575346" "AX-89645226" "AX-89323754" "AX-89330917" "AX-89345146" "AX-89349761" "AX-89351243" "AX-89372851" "AX-89381940" "AX-89413948" "AX-89431153" "AX-89478164" "AX-89520229" "AX-89529885" "AX-89571208" "AX-89574038" "AX-89728689" "AX-89652373" "AX-89765282" "AX-89770204" "AX-89327221" "AX-89384513" "AX-89418013" "AX-89499654" "AX-89536002" "AX-89562288" "AX-89645208" "AX-89690198" "AX-89769179" "AX-89550182" "AX-89620895" "AX-89697097" "AX-89715799" "AX-89313365" "AX-89325306" "AX-89336391" "AX-89341067" "AX-89349746" "AX-89354638" "AX-89370076" "AX-89376869" "AX-89378084" "AX-89385908" "AX-89392787" "AX-89396490" "AX-89401314" "AX-89412734" "AX-89429456" "AX-89432241" "AX-89444173" "AX-89481086" "AX-89483977" "AX-89485334" "AX-89487480" "AX-89499686" "AX-89505083" "AX-89509786" "AX-89524193" "AX-89524890" "AX-89528528" "AX-89532849" "AX-89543510" "AX-89555929" "AX-89556589" "AX-89556597" "AX-89562161" "AX-89567531" "AX-89570281" "AX-89578694" "AX-89580061" "AX-89581158" "AX-89586786" "AX-89589471" "AX-89593356" "AX-89608152" "AX-89610704" "AX-89614204" "AX-89617756" "AX-89626658" "AX-89631662" "AX-89643251" "AX-89646034" "AX-89649169" "AX-89664346" "AX-89667728" "AX-89669375" "AX-89675949" "AX-89676064" "AX-89677442" "AX-89678329" "AX-89685805" "AX-89692132" "AX-89692792" "AX-89692998" "AX-89694476" "AX-89696292" "AX-89699621" "AX-89705012" "AX-89709757" "AX-89728320" "AX-89729156" "AX-89746089" "AX-89747352" "AX-89747734" "AX-89748591" "AX-89766495" "AX-89773732" "AX-89776443" "AX-89778102" "AX-89391397" "AX-89447992" "AX-89516639" "AX-89573091" "AX-89725592" "AX-89763188" "AX-89458625" "AX-89467391" "AX-89471074" "AX-89518967" "AX-89564605" "AX-89577403" "AX-89726913" "AX-89331475" "AX-86184345" "AX-89476526" "AX-89539247" "AX-89596050" "AX-89654184" "AX-89651600" "AX-89343508" "AX-89395572" "AX-89397705" "AX-89611984" "AX-89776931" "AX-89417053" "AX-89466934" "AX-89557015" "AX-89617606" "AX-89704629" "AX-89716761" "AX-89724831" "AX-89574653" "AX-89325439" "AX-89333248" "AX-89369069" "AX-89385759" "AX-89409237" "AX-89449884" "AX-89486120" "AX-89491002" "AX-89500412" "AX-89504324" "AX-89526865" "AX-89533201" "AX-89543633" "AX-89650315" "AX-89655716" "AX-89667227" "AX-89667626" "AX-89693551" "AX-89728805" "AX-89731759" "AX-89420945" "AX-89574469" "AX-89613663" "AX-89652266" "AX-89593690" "AX-89768158" "AX-89319622" "AX-89331254" "AX-89336545" "AX-89337838" "AX-89340873" "AX-89353787" "AX-89369009" "AX-89380958" "AX-89385818" "AX-89386057" "AX-89396362" "AX-89402060" "AX-89413021" "AX-89415531" "AX-89442603" "AX-89452212" "AX-89468458" "AX-89473848" "AX-89475853" "AX-89488625" "AX-89492949" "AX-89513404" "AX-89514698" "AX-89515607" "AX-89522136" "AX-89526275" "AX-89539890" "AX-89560601" "AX-89562863" "AX-89567393" "AX-89579967" "AX-89589981" "AX-89591126" "AX-89596467" "AX-89604419" "AX-89611009" "AX-89621949" "AX-89635262" "AX-89662669" "AX-89665740" "AX-89670892" "AX-89697130" "AX-89699838" "AX-89701838" "AX-89711322" "AX-89711490" "AX-89712926" "AX-89743458" "AX-89744036" "AX-89757144" "AX-89766165" "AX-89469982" "AX-89486103" "AX-89511245" "AX-89663123" "AX-89772158" "AX-89617864" "AX-89505141" "AX-89621808" "AX-89626111" "AX-89644274" "AX-89678865" "AX-89764290" "AX-89707384" "AX-89320832" "AX-89340547" "AX-89372731" "AX-89407220" "AX-89411534" "AX-89425699" "AX-89435547" "AX-89512794" "AX-89542866" "AX-89653417" "AX-89709770" "AX-89710762" "AX-89712507" "AX-89726868" "AX-89764140" "AX-89346990" "AX-89410760" "AX-89432517" "AX-89473337" "AX-89476346" "AX-89504148" "AX-89554511" "AX-89622346" "AX-89727860" "AX-89739624" "AX-89740468" "AX-89344452" "AX-89640838" "AX-89669772" "AX-89672888" "AX-89331456" "AX-89602214" "AX-89494654" "AX-89766118" "AX-89355084" "AX-89386581" "AX-89440117" "AX-89482314" "AX-89510814" "AX-89564293" "AX-89566165" "AX-89602947" "AX-89633582" "AX-89665018" "AX-89728883" "AX-89331445" "AX-89344058" "AX-89406590" "AX-89423145" "AX-89438213" "AX-89465026" "AX-89510260" "AX-89566103" "AX-89681500" "AX-89724324" "AX-89731805" "AX-89749638" "AX-89411651" "AX-89381774" "AX-89419886" "AX-89424818" "AX-89452393" "AX-89520700" "AX-89705363" "AX-89313064" "AX-89338276" "AX-89342377" "AX-89356381" "AX-89363201" "AX-89369813" "AX-89371931" "AX-89436107" "AX-89448456" "AX-89457163" "AX-89511266" "AX-89528978" "AX-89559929" "AX-89607703" "AX-89625944" "AX-89657708" "AX-89661571" "AX-89710499" "AX-89728938" "AX-89751919" "AX-89774553" "AX-89392401" "AX-89414988" "AX-89424803" "AX-89610760" "AX-89625918" "AX-89674436" "AX-89310904" "AX-89345537" "AX-89346023" "AX-89362212" "AX-89371868" "AX-89372519" "AX-89395878" "AX-89407859" "AX-89428707" "AX-89438369" "AX-89446163" "AX-89446760" "AX-89455819" "AX-89488650" "AX-89495683" "AX-89514911" "AX-89518884" "AX-89568797" "AX-89589189" "AX-89593722" "AX-89676167" "AX-89695969" "AX-89744056" "AX-89350849" "AX-89522625" "AX-89666091" "AX-89314711" "AX-89318398" "AX-89324285" "AX-89337099" "AX-89348371" "AX-89363681" "AX-89365319" "AX-89387425" "AX-89388318" "AX-89392349" "AX-89407663" "AX-89412333" "AX-89413557" "AX-89429085" "AX-89438850" "AX-89447478" "AX-89474633" "AX-89489615" "AX-89521358" "AX-89536278" "AX-89566115" "AX-89574561" "AX-89582440" "AX-89587299" "AX-89597279" "AX-89607964" "AX-89639657" "AX-89653105" "AX-89653718" "AX-89675322" "AX-89677456" "AX-89685103" "AX-89703801" "AX-89752635" "AX-89316943" "AX-89347939" "AX-89357182" "AX-89638276" "AX-89374737" "AX-89646640" "AX-89652902" "AX-89354827" "AX-89332800" "AX-89358065" "AX-89451715" "AX-89474576" "AX-89533398" "AX-89676456" "AX-89677249" "AX-89768390" "AX-89767323" "AX-89488364" "AX-89315381" "AX-89417959" "AX-89595873" "AX-89742042" "AX-89627926" "AX-89408104" "AX-89643012" "AX-89320680" "AX-89373197" "AX-89481594" "AX-89623017" "AX-89671668" "AX-89314843" "AX-89315569" "AX-89355225" "AX-89406164" "AX-89524775" "AX-89684781" "AX-89706681" "AX-89710405" "AX-89329917" "AX-89497473" "AX-89737856" "AX-89323462" "AX-89329144" "AX-89410186" "AX-89462894" "AX-89502594" "AX-89507767" "AX-89568334" "AX-89577544" "AX-89626157" "AX-89630298" "AX-89653232" "AX-89665010" "AX-89709755" "AX-89718722" "AX-89739612" "AX-89763284" "AX-86167817" "AX-89392788" "AX-89409406" "AX-89607951" "AX-89612575" "AX-89678380" "AX-89685424" "AX-89701161" "AX-89316739" "AX-89463409" "AX-89525812" "AX-89366135" "AX-89739427" "AX-89348449" "AX-89607358" "AX-89362775" "AX-89394400" "AX-89433459" "AX-89563537" "AX-89605841" "AX-89607300" "AX-89684587" "AX-89680626" "AX-89561127" "AX-89709822" "AX-89418184" "AX-89766000" "AX-89396679" "AX-89558201" "AX-89341839" "AX-89454359" "AX-89506968" "AX-89534475" "AX-89562599" "AX-89619570" "AX-89657356" "AX-89696903" "AX-89727426" "AX-89478887" "AX-89746426" "AX-89587656" "AX-89708628" "AX-89310462" "AX-89333712" "AX-89376389" "AX-89386210" "AX-89386359" "AX-89408345" "AX-89503369" "AX-89541066" "AX-89581749" "AX-89612735" "AX-89634172" "AX-89714406" "AX-89489075" "AX-89547538" "AX-89647858" "AX-86169779" "AX-86168492" "AX-89368360" "AX-89708147" "AX-89402528" "AX-89629542" "AX-89691422" "AX-89454554" "AX-89441640" "AX-89393814" "AX-89651238" "AX-89374187" "AX-89410164" "AX-89612665" "AX-89672894" "AX-89708051" "AX-89708770" "AX-89740373" "AX-89761849" "AX-89349014" "AX-89489267" "AX-89544729" "AX-89583119" "AX-89634780" "AX-89478180" "AX-89572810" "AX-89671912" "AX-89774872" "AX-89418428" "AX-89441111" "AX-89569886" "AX-89597797" "AX-89557995" "AX-89443299" "AX-89468488" "AX-89577423" "AX-89685848" "AX-89433575" "AX-89650372" "AX-89385248" "AX-89667416" "AX-89326220" "AX-89392008" "AX-89397758" "AX-89413521" "AX-89461317" "AX-89486117" "AX-89494346" "AX-89535127" "AX-89590196" "AX-89605811" "AX-89659432" "AX-89752358" "AX-89356159" "AX-89373018" "AX-89421678" "AX-89448587" "AX-89567700" "AX-89601076" "AX-89677381" "AX-89768386" "AX-89354983" "AX-89364634" "AX-89375920" "AX-89414441" "AX-89443175" "AX-89467790" "AX-89476533" "AX-89482065" "AX-89520945" "AX-89553014" "AX-89584795" "AX-89696020" "AX-89710810" "AX-89710931" "AX-89727705" "AX-89753558" "AX-89342379" "AX-89366787" "AX-89400852" "AX-89405074" "AX-89408725" "AX-89410397" "AX-89411944" "AX-89412136" "AX-89426759" "AX-89465907" "AX-89543310" "AX-89580780" "AX-89587112" "AX-89598372" "AX-89613130" "AX-89617361" "AX-89627464" "AX-89632202" "AX-89642384" "AX-89645931" "AX-89651644" "AX-89704557" "AX-89742189" "AX-89745137" "AX-89446233" "AX-89531445" "AX-89551781" "AX-89557216" "AX-89568524" "AX-89649011" "AX-89674202" "AX-89733070" "AX-89752822" "AX-89766121" "AX-89601385" "AX-89735580" "AX-86166802" "AX-89335423" "AX-89352529" "AX-89377401" "AX-89393978" "AX-89419631" "AX-89426472" "AX-89426578" "AX-89428413" "AX-89441408" "AX-89447307" "AX-89497683" "AX-89518958" "AX-89519756" "AX-89523165" "AX-89524440" "AX-89558687" "AX-89566060" "AX-89573461" "AX-89593756" "AX-89595935" "AX-89598408" "AX-89617040" "AX-89665967" "AX-89670505" "AX-89681924" "AX-89697323" "AX-89702405" "AX-89708846" "AX-89712726" "AX-89713037" "AX-89734409" "AX-89455537" "AX-89559766" "AX-89626267" "AX-89640640" "AX-89644963" "AX-89667869" "AX-89671260" "AX-86166800" "AX-89313399" "AX-89336265" "AX-89359462" "AX-89374701" "AX-89411898" "AX-89472457" "AX-89478502" "AX-89486475" "AX-89529306" "AX-89544631" "AX-89556289" "AX-89651343" "AX-89657050" "AX-89710866" "AX-89719543" "AX-89720503" "AX-89739707" "AX-89335703" "AX-89429969" "AX-89462416" "AX-89462507" "AX-89587984" "AX-89704524" "AX-89346294" "AX-89351047" "AX-89378370" "AX-89403803" "AX-89416916" "AX-89429787" "AX-89442270" "AX-89461993" "AX-89463705" "AX-89470473" "AX-89474030" "AX-89576240" "AX-89624996" "AX-89740317" "AX-89772708" "AX-89358876" "AX-89457464" "AX-89487431" "AX-89518330" "AX-89532780" "AX-89547183" "AX-89560034" "AX-89744284" "AX-89473773" "AX-89633317" "AX-89544538" "AX-86168708" "AX-89313083" "AX-89313871" "AX-89335740" "AX-89393196" "AX-89451720" "AX-89491442" "AX-89520452" "AX-89534144" "AX-89548370" "AX-89640552" "AX-89650782" "AX-89679305" "AX-89696079" "AX-89699882" "AX-89771538" "AX-89355290" "AX-89357717" "AX-89423039" "AX-89500357" "AX-89548421" "AX-89557488" "AX-89570577" "AX-89630126" "AX-89634017" "AX-89694195" "AX-89716206" "AX-89748495" "AX-89388480" "AX-89750431" "AX-89343012" "AX-89373819" "AX-89407629" "AX-89433834" "AX-89438773" "AX-89465780" "AX-89498062" "AX-89539168" "AX-89549701" "AX-89672361" "AX-89703109" "AX-89724140" "AX-89736251" "AX-89743163" "AX-89743962" "AX-89776884" "AX-89315050" "AX-89422022" "AX-89470059" "AX-89520322" "AX-89574073" "AX-89628606" "AX-89715229" "AX-89425757" "AX-89461226" "AX-89497943" "AX-89738462" "AX-89777274" "AX-89334663" "AX-89452825" "AX-89489792" "AX-89509728" "AX-89752835" "AX-89439155" "AX-89442559" "AX-89594962" "AX-89667757" "AX-89690565" "AX-89693170" "AX-89717477" "AX-89727092" "AX-89735948" "AX-89751959" "AX-89760068" "AX-89633503" "AX-89668646" "AX-89731362" "AX-89745550" "AX-89651207" "AX-89440723" "AX-89359026" "AX-89398056" "AX-89698594" "AX-89384067" "AX-89394929" "AX-89452549" "AX-89538272" "AX-89625082" "AX-89729618" "AX-89763932" "AX-89530306" "AX-89603284" "AX-89676344" "AX-89346350" "AX-89443409" "AX-89474878" "AX-89690215" "AX-89699282" "AX-89310861" "AX-89355975" "AX-89375414" "AX-89443753" "AX-89456165" "AX-89548463" "AX-89450643" "AX-89442501" "AX-89473989" "AX-89558549" "AX-89693722" "AX-89721532" "AX-89729219" "AX-89741268" "AX-89546415" "AX-89343941" "AX-89454523" "AX-89576083" "AX-89774986" "AX-89330990" "AX-89546108" "AX-89718559" "AX-89312356" "AX-89341552" "AX-89343438" "AX-89343795" "AX-89425901" "AX-89538021" "AX-89557474" "AX-89560365" "AX-89655040" "AX-89669218" "AX-89674268" "AX-89723392" "AX-89334220" "AX-89358369" "AX-89390024" "AX-89414650" "AX-89325893" "AX-89348324" "AX-89528142" "AX-89623539" "AX-89753356" "AX-89557452" "AX-89359779" "AX-89388865" "AX-89452496" "AX-89526078" "AX-89312135" "AX-89450182" "AX-89604439" "AX-89580521" "AX-89427875" "AX-89640803" "AX-89686309" "AX-89319435" "AX-89330996" "AX-89497483" "AX-89770571" "AX-89412401" "AX-89456014" "AX-89459497" "AX-89524863" "AX-89538325" "AX-89616953" "AX-89666287" "AX-89726483" "AX-89409713" "AX-89443514" "AX-89776937" "AX-89314692" "AX-89344377" "AX-89407974" "AX-89511806" "AX-89545106" "AX-89590510" "AX-89595719" "AX-89719180" "AX-89760128" "AX-89390294" "AX-89415831" "AX-89559935" "AX-89589893" "AX-89322746" "AX-89361709" "AX-89366640" "AX-89406795" "AX-89500820" "AX-89621430" "AX-89662130" "AX-89752289" "AX-89419406" "AX-89683325" "AX-89751093" "AX-89338791" "AX-89366958" "AX-89375115" "AX-89378918" "AX-89398704" "AX-89476808" "AX-89541922" "AX-89600587" "AX-89611768" "AX-89659969" "AX-89732128" "AX-89400340" "AX-89451669" "AX-89532237" "AX-89605047" "AX-89630799" "AX-89481654" "AX-89602187" "AX-89711479" "AX-89712057" "AX-89361957" "AX-89554218" "AX-89709579" "AX-89724677" "AX-89663806" "AX-89380682" "AX-89458065" "AX-89672266" "AX-89327153" "AX-89433995" "AX-89321364" "AX-89327193" "AX-89358827" "AX-89361680" "AX-89367217" "AX-89373132" "AX-89373828" "AX-89374574" "AX-89378812" "AX-89387390" "AX-89388536" "AX-89391121" "AX-89435428" "AX-89439832" "AX-89441552" "AX-89442532" "AX-89444007" "AX-89446951" "AX-89451636" "AX-89453510" "AX-89463485" "AX-89485499" "AX-89511198" "AX-89512785" "AX-89526777" "AX-89533709" "AX-89541477" "AX-89542020" "AX-89544455" "AX-89557398" "AX-89560761" "AX-89562883" "AX-89564721" "AX-89569198" "AX-89573039" "AX-89575867" "AX-89577378" "AX-89580666" "AX-89584274" "AX-89590408" "AX-89603028" "AX-89604869" "AX-89609308" "AX-89662358" "AX-89666427" "AX-89674101" "AX-89690294" "AX-89717556" "AX-89722830" "AX-89727695" "AX-89745799" "AX-89751631" "AX-89752613" "AX-89762228" "AX-89762578" "AX-89632402" "AX-89645930" "AX-89672666" "AX-89692433" "AX-89699346" "AX-89736310" "AX-89673327" "AX-89501644" "AX-89646666" "AX-89330529" "AX-89396957" "AX-89501339" "AX-89507807" "AX-89657892" "AX-89706472" "AX-89749794" "AX-89483465" "AX-89571510" "AX-89636509" "AX-89739801" "AX-89406119" "AX-89606177" "AX-89484654" "AX-89417930" "AX-89634618" "AX-89648784" "AX-89331809" "AX-89382817" "AX-89387954" "AX-89415391" "AX-89422160" "AX-89557510" "AX-89749034" "AX-89655834" "AX-89344953" "AX-89492285" "AX-89504785" "AX-89778148" "AX-89355125" "AX-89716603" "AX-89470992" "AX-89503396" "AX-89400604" "AX-89468786" "AX-89503508" "AX-89730641" "AX-89503314" "AX-89592107" "AX-89721645" "AX-89451118" "AX-89568527" "AX-89675344" "AX-89397039" "AX-89412744" "AX-89734184" "AX-89395816" "AX-89748422" "AX-89751738" "AX-89519992" "AX-89724933" "AX-89309838" "AX-89314187" "AX-89327895" "AX-89341167" "AX-89348223" "AX-89353264" "AX-89366057" "AX-89371075" "AX-89377084" "AX-89388434" "AX-89406530" "AX-89417490" "AX-89451358" "AX-89467639" "AX-89468258" "AX-89469127" "AX-89478438" "AX-89479406" "AX-89497697" "AX-89541157" "AX-89549048" "AX-89573004" "AX-89575908" "AX-89592247" "AX-89594478" "AX-89611162" "AX-89639018" "AX-89641659" "AX-89677859" "AX-89684402" "AX-89687501" "AX-89695720" "AX-89706860" "AX-89736003" "AX-89765654" "AX-89777013" "AX-89390597" "AX-89638027" "AX-89683777" "AX-89760538" "AX-89653294" "AX-89415361" "AX-89576671" "AX-89711745" "AX-89433633" "AX-89438092" "AX-89458975" "AX-89462020" "AX-89591841" "AX-89612477" "AX-89642133" "AX-89729001" "AX-86168128" "AX-89480074" "AX-89532989" "AX-89768820" "AX-89339557" "AX-89511991" "AX-89763951" "AX-89353877" "AX-89546281" "AX-89610781" "AX-89330959" "AX-89405609" "AX-89775744" "AX-89574465" "AX-89655928" "AX-89669992" "AX-89631538" "AX-89455176" "AX-89370508" "AX-89402201" "AX-89743263" "AX-89356638" "AX-89371902" "AX-89507675" "AX-89574789" "AX-89644727" "AX-89654528" "AX-89464688" "AX-89510445" "AX-89548278" "AX-89775766" "AX-89314494" "AX-89441340" "AX-89526245" "AX-89727876" "AX-89319346" "AX-89355249" "AX-89473599" "AX-89476388" "AX-89500708" "AX-89554787" "AX-89625132" "AX-89655234" "AX-89699026" "AX-89756500" "AX-89310516" "AX-89323744" "AX-89337140" "AX-89341438" "AX-89347636" "AX-89348884" "AX-89382659" "AX-89406686" "AX-89424792" "AX-89439307" "AX-89475035" "AX-89475828" "AX-89502013" "AX-89517629" "AX-89543402" "AX-89550007" "AX-89560986" "AX-89575325" "AX-89596019" "AX-89626603" "AX-89676864" "AX-89680237" "AX-89693653" "AX-89733329" "AX-89751081" "AX-89347017" "AX-89515636" "AX-89734436" "AX-89742482" "AX-89763797" "AX-89528782" "AX-89320915" "AX-89407551" "AX-89468578" "AX-89500806" "AX-89512647" "AX-89540555" "AX-89750844" "AX-89322303" "AX-89362063" "AX-89715958" "AX-89717366" "AX-89754469" "AX-89353406" "AX-89386715" "AX-89464446" "AX-89633112" "AX-89349593" "AX-89360643" "AX-89360900" "AX-89380299" "AX-89383177" "AX-89385670" "AX-89420317" "AX-89443331" "AX-89448504" "AX-89466863" "AX-89512104" "AX-89515965" "AX-89532116" "AX-89577941" "AX-89594435" "AX-89599939" "AX-89618641" "AX-89638739" "AX-89643147" "AX-89658659" "AX-89729333" "AX-89744318" "AX-89752737" "AX-89755794" "AX-89773415" "AX-89776259" "AX-89444411" "AX-89746349" "AX-89777239" "AX-89309700" "AX-89310364" "AX-89310710" "AX-89316240" "AX-89317746" "AX-89319071" "AX-89324052" "AX-89337498" "AX-89344157" "AX-89344471" "AX-89345277" "AX-89346446" "AX-89350030" "AX-89355793" "AX-89369216" "AX-89374156" "AX-89374267" "AX-89376476" "AX-89377345" "AX-89378904" "AX-89379556" "AX-89382042" "AX-89385683" "AX-89388368" "AX-89389181" "AX-89389297" "AX-89391245" "AX-89395253" "AX-89402131" "AX-89403227" "AX-89408293" "AX-89408587" "AX-89416910" "AX-89419360" "AX-89422278" "AX-89424513" "AX-89424645" "AX-89425553" "AX-89429293" "AX-89431545" "AX-89435692" "AX-89440653" "AX-89441062" "AX-89444083" "AX-89446586" "AX-89446662" "AX-89460807" "AX-89461495" "AX-89462803" "AX-89465653" "AX-89468778" "AX-89469398" "AX-89471004" "AX-89473008" "AX-89477430" "AX-89477662" "AX-89487395" "AX-89487573" "AX-89488305" "AX-89489372" "AX-89489586" "AX-89491677" "AX-89492669" "AX-89492736" "AX-89495118" "AX-89496017" "AX-89496365" "AX-89502317" "AX-89502505" "AX-89502817" "AX-89503167" "AX-89507867" "AX-89517889" "AX-89518074" "AX-89523772" "AX-89524291" "AX-89525553" "AX-89528298" "AX-89528971" "AX-89530310" "AX-89530426" "AX-89532614" "AX-89533209" "AX-89533569" "AX-89535183" "AX-89536416" "AX-89538385" "AX-89538739" "AX-89543906" "AX-89544083" "AX-89545645" "AX-89548337" "AX-89555988" "AX-89565001" "AX-89567137" "AX-89569904" "AX-89571219" "AX-89572376" "AX-89573339" "AX-89582426" "AX-89582604" "AX-89583865" "AX-89587578" "AX-89588517" "AX-89596800" "AX-89603598" "AX-89603822" "AX-89605501" "AX-89610981" "AX-89611995" "AX-89614907" "AX-89615398" "AX-89616774" "AX-89618287" "AX-89621251" "AX-89623082" "AX-89625191" "AX-89630463" "AX-89634661" "AX-89634762" "AX-89635760" "AX-89638914" "AX-89639131" "AX-89646748" "AX-89647903" "AX-89650881" "AX-89651175" "AX-89654476" "AX-89658365" "AX-89663048" "AX-89663576" "AX-89665604" "AX-89668760" "AX-89669025" "AX-89673225" "AX-89676586" "AX-89677069" "AX-89677103" "AX-89678129" "AX-89679798" "AX-89681538" "AX-89682878" "AX-89685213" "AX-89687661" "AX-89693663" "AX-89697157" "AX-89699176" "AX-89700162" "AX-89701115" "AX-89705261" "AX-89712371" "AX-89712373" "AX-89713447" "AX-89716095" "AX-89718710" "AX-89722123" "AX-89724003" "AX-89727951" "AX-89735907" "AX-89738005" "AX-89740287" "AX-89740971" "AX-89743535" "AX-89745563" "AX-89746592" "AX-89748232" "AX-89761592" "AX-89765417" "AX-89768761" "AX-89776490" "AX-89778299" "AX-89314440" "AX-89320045" "AX-89323206" "AX-89364959" "AX-89365567" "AX-89403694" "AX-89408360" "AX-89457189" "AX-89510280" "AX-89513733" "AX-89630299" "AX-89639861" "AX-89684136" "AX-89690703" "AX-89702136" "AX-89730706" "AX-89734536" "AX-89752510" "AX-89778267" "AX-89328647" "AX-89331991" "AX-89354257" "AX-89358263" "AX-89365571" "AX-89375001" "AX-89397394" "AX-89428718" "AX-89435492" "AX-89453817" "AX-89458480" "AX-89477073" "AX-89508496" "AX-89531635" "AX-89555114" "AX-89558090" "AX-89571909" "AX-89590351" "AX-89620726" "AX-89666832" "AX-89679935" "AX-89712703" "AX-89733445" "AX-89752424" "AX-89389292" "AX-89416006" "AX-89522275" "AX-89545766" "AX-89313491" "AX-89315083" "AX-89316033" "AX-89321424" "AX-89330358" "AX-89338288" "AX-89341900" "AX-89366151" "AX-89367737" "AX-89370653" "AX-89388684" "AX-89399579" "AX-89400294" "AX-89400326" "AX-89402968" "AX-89405560" "AX-89412308" "AX-89412813" "AX-89419477" "AX-89422840" "AX-89430074" "AX-89430192" "AX-89431199" "AX-89431530" "AX-89440001" "AX-89456707" "AX-89468436" "AX-89479511" "AX-89482690" "AX-89491861" "AX-89493612" "AX-89509145" "AX-89512788" "AX-89512819" "AX-89515350" "AX-89528041" "AX-89533953" "AX-89544014" "AX-89546232" "AX-89547671" "AX-89551821" "AX-89557267" "AX-89569234" "AX-89571991" "AX-89575063" "AX-89582077" "AX-89587276" "AX-89590170" "AX-89599549" "AX-89601324" "AX-89603099" "AX-89604385" "AX-89605486" "AX-89610376" "AX-89621771" "AX-89624462" "AX-89624728" "AX-89629276" "AX-89629618" "AX-89637536" "AX-89638697" "AX-89646243" "AX-89648624" "AX-89650532" "AX-89655506" "AX-89673800" "AX-89674950" "AX-89675434" "AX-89687178" "AX-89695979" "AX-89706783" "AX-89707629" "AX-89709270" "AX-89723037" "AX-89736161" "AX-89742682" "AX-89755202" "AX-89756897" "AX-89757443" "AX-89774209" "AX-89402654" "AX-89413760" "AX-89446726" "AX-89475620" "AX-89491119" "AX-89504910" "AX-89550320" "AX-89553306" "AX-89556207" "AX-89569604" "AX-89591521" "AX-89631242" "AX-89318320" "AX-89331127" "AX-89338511" "AX-89345889" "AX-89365497" "AX-89374755" "AX-89379746" "AX-89380317" "AX-89380633" "AX-89404759" "AX-89408908" "AX-89431813" "AX-89432280" "AX-89437700" "AX-89439970" "AX-89440672" "AX-89441848" "AX-89451543" "AX-89463345" "AX-89494742" "AX-89524473" "AX-89526483" "AX-89528779" "AX-89534411" "AX-89536138" "AX-89549091" "AX-89551113" "AX-89556073" "AX-89562436" "AX-89566536" "AX-89580382" "AX-89604808" "AX-89613078" "AX-89614240" "AX-89615721" "AX-89616210" "AX-89621925" "AX-89623733" "AX-89623803" "AX-89629882" "AX-89643950" "AX-89648870" "AX-89649901" "AX-89658887" "AX-89661357" "AX-89670416" "AX-89672753" "AX-89675916" "AX-89684971" "AX-89685129" "AX-89701652" "AX-89709444" "AX-89716851" "AX-89740904" "AX-89745254" "AX-89746765" "AX-89750333" "AX-89766340" "AX-89770667" "AX-89338539" "AX-89338636" "AX-89362874" "AX-89439609" "AX-89589999" "AX-89606576" "AX-89626247" "AX-89702091" "AX-89315063" "AX-89315957" "AX-89328075" "AX-89347673" "AX-89359294" "AX-89376205" "AX-89405163" "AX-89407432" "AX-89408640" "AX-89417915" "AX-89485819" "AX-89490635" "AX-89524566" "AX-89562620" "AX-89571352" "AX-89571462" "AX-89623511" "AX-89653614" "AX-89658085" "AX-89673718" "AX-89707316" "AX-89724307" "AX-89733350" "AX-89762316" "AX-89328556" "AX-89337223" "AX-89371891" "AX-89390151" "AX-89402507" "AX-89415148" "AX-89462530" "AX-89511068" "AX-89593994" "AX-89643974" "AX-89662523" "AX-89718702" "AX-89764991" "AX-89767406" "AX-89768961" "AX-89773024" "AX-89689916" "AX-89367545" "AX-89458503" "AX-89332848" "AX-89357330" "AX-89372262" "AX-89378813" "AX-89408824" "AX-89423985" "AX-89432848" "AX-89508786" "AX-89509298" "AX-89520623" "AX-89537906" "AX-89538208" "AX-89542315" "AX-89546993" "AX-89549428" "AX-89551053" "AX-89569168" "AX-89573131" "AX-89604862" "AX-89666265" "AX-89668055" "AX-89675294" "AX-89707857" "AX-89750673" "AX-89762077" "AX-89776945" "AX-89312095" "AX-89316248" "AX-89545886" "AX-89607794" "AX-89662983" "AX-89711900" "AX-89772992" "AX-89774770" "AX-89310004" "AX-89317985" "AX-89320539" "AX-89323633" "AX-89338530" "AX-89354877" "AX-89361164" "AX-89374919" "AX-89380135" "AX-89385559" "AX-89397732" "AX-89420308" "AX-89425429" "AX-89428012" "AX-89433810" "AX-89435107" "AX-89437395" "AX-89442951" "AX-89448908" "AX-89453692" "AX-89477456" "AX-89484344" "AX-89484876" "AX-89485817" "AX-89490368" "AX-89490575" "AX-89505495" "AX-89512380" "AX-89515118" "AX-89519241" "AX-89537681" "AX-89544097" "AX-89544183" "AX-89544454" "AX-89545705" "AX-89550465" "AX-89551288" "AX-89551518" "AX-89556392" "AX-89567388" "AX-89582357" "AX-89585343" "AX-89585479" "AX-89590935" "AX-89604884" "AX-89606762" "AX-89608815" "AX-89618076" "AX-89660985" "AX-89667115" "AX-89670162" "AX-89685404" "AX-89686653" "AX-89692558" "AX-89702249" "AX-89702407" "AX-89702664" "AX-89703655" "AX-89706238" "AX-89710401" "AX-89721984" "AX-89730314" "AX-89733949" "AX-89736100" "AX-89741831" "AX-89761941" "AX-89768234" "AX-89771605" "AX-89776725" "AX-89346320" "AX-89433441" "AX-89440928" "AX-89454290" "AX-89498408" "AX-89546613" "AX-89606297" "AX-89629918" "AX-89630604" "AX-89668785" "AX-89315999" "AX-89316413" "AX-89333654" "AX-89346069" "AX-89348210" "AX-89349537" "AX-89383386" "AX-89387782" "AX-89393997" "AX-89400134" "AX-89401740" "AX-89402100" "AX-89406274" "AX-89413229" "AX-89416931" "AX-89424131" "AX-89427265" "AX-89434391" "AX-89443102" "AX-89452380" "AX-89454798" "AX-89476106" "AX-89483853" "AX-89491910" "AX-89498362" "AX-89500394" "AX-89509016" "AX-89520427" "AX-89524517" "AX-89545700" "AX-89552473" "AX-89556086" "AX-89558287" "AX-89564687" "AX-89575876" "AX-89577539" "AX-89578279" "AX-89584704" "AX-89585490" "AX-89590705" "AX-89592930" "AX-89592950" "AX-89612488" "AX-89626277" "AX-89644315" "AX-89647402" "AX-89660163" "AX-89661593" "AX-89676794" "AX-89680084" "AX-89686563" "AX-89709742" "AX-89721249" "AX-89724797" "AX-89726612" "AX-89733663" "AX-89740090" "AX-89747617" "AX-89753299" "AX-89754612" "AX-89773989" "AX-89312816" "AX-89313278" "AX-89364642" "AX-89440403" "AX-89763840" "AX-89314300" "AX-89316314" "AX-89322493" "AX-89323075" "AX-89341565" "AX-89346621" "AX-89348969" "AX-89359899" "AX-89368393" "AX-89368956" "AX-89371564" "AX-89374133" "AX-89374290" "AX-89382404" "AX-89388878" "AX-89392810" "AX-89398862" "AX-89402923" "AX-89414946" "AX-89420148" "AX-89424318" "AX-89432232" "AX-89432498" "AX-89433560" "AX-89433744" "AX-89437213" "AX-89442257" "AX-89447281" "AX-89465104" "AX-89472966" "AX-89473703" "AX-89481892" "AX-89482622" "AX-89488753" "AX-89490280" "AX-89490826" "AX-89495488" "AX-89501984" "AX-89516453" "AX-89520493" "AX-89548821" "AX-89554219" "AX-89581379" "AX-89582970" "AX-89583586" "AX-89613450" "AX-89623910" "AX-89625148" "AX-89630202" "AX-89632606" "AX-89640796" "AX-89641952" "AX-89656433" "AX-89673452" "AX-89675497" "AX-89677141" "AX-89679274" "AX-89681184" "AX-89683043" "AX-89688684" "AX-89709320" "AX-89716473" "AX-89722802" "AX-89748111" "AX-89770805" "AX-89330589" "AX-89465011" "AX-89610479" "AX-89613976" "AX-89746519" "AX-89764273" "AX-89323798" "AX-89339430" "AX-89346523" "AX-89355524" "AX-89379117" "AX-89379276" "AX-89405304" "AX-89408606" "AX-89412302" "AX-89418647" "AX-89423387" "AX-89423956" "AX-89440611" "AX-89485073" "AX-89498235" "AX-89504163" "AX-89523879" "AX-89548149" "AX-89588631" "AX-89606015" "AX-89612605" "AX-89629924" "AX-89646430" "AX-89647373" "AX-89667960" "AX-89673735" "AX-89718574" "AX-89725285" "AX-89770538" "AX-89310315" "AX-89322420" "AX-89418955" "AX-89720979" "AX-89741043" "AX-89310572" "AX-89330305" "AX-89351922" "AX-89356543" "AX-89365241" "AX-89371260" "AX-89397617" "AX-89407802" "AX-89409618" "AX-89412268" "AX-89417128" "AX-89420763" "AX-89442703" "AX-89454247" "AX-89454667" "AX-89461500" "AX-89465185" "AX-89468240" "AX-89471227" "AX-89474971" "AX-89496292" "AX-89497142" "AX-89504777" "AX-89512161" "AX-89516488" "AX-89517764" "AX-89518650" "AX-89519255" "AX-89535203" "AX-89536019" "AX-89553032" "AX-89574856" "AX-89580086" "AX-89582158" "AX-89588237" "AX-89589105" "AX-89597727" "AX-89599328" "AX-89600826" "AX-89607403" "AX-89612034" "AX-89631689" "AX-89635937" "AX-89665609" "AX-89671983" "AX-89682198" "AX-89686881" "AX-89704720" "AX-89704827" "AX-89724376" "AX-89727882" "AX-89738543" "AX-89755262" "AX-89770442" "AX-89772500" "AX-89312144" "AX-89495102" "AX-89540535" "AX-89560026" "AX-89615133" "AX-89668771" "AX-89756896" "AX-89318717" "AX-89319632" "AX-89335166" "AX-89348550" "AX-89357708" "AX-89370624" "AX-89374950" "AX-89378356" "AX-89399789" "AX-89400754" "AX-89402178" "AX-89412246" "AX-89419863" "AX-89425544" "AX-89430482" "AX-89438715" "AX-89457781" "AX-89470688" "AX-89473754" "AX-89480490" "AX-89481094" "AX-89484817" "AX-89487301" "AX-89489405" "AX-89493101" "AX-89496971" "AX-89497285" "AX-89497437" "AX-89504548" "AX-89519759" "AX-89523534" "AX-89543292" "AX-89549696" "AX-89563875" "AX-89575476" "AX-89584135" "AX-89586405" "AX-89591405" "AX-89596825" "AX-89600811" "AX-89606113" "AX-89614159" "AX-89615393" "AX-89617238" "AX-89638145" "AX-89644287" "AX-89644305" "AX-89644839" "AX-89646472" "AX-89647813" "AX-89649733" "AX-89661056" "AX-89665640" "AX-89666595" "AX-89668808" "AX-89672786" "AX-89683241" "AX-89705496" "AX-89706032" "AX-89713411" "AX-89718546" "AX-89720054" "AX-89722561" "AX-89729939" "AX-89730642" "AX-89731074" "AX-89731708" "AX-89737543" "AX-89747921" "AX-89755471" "AX-89760991" "AX-89773367" "AX-89774373" "AX-89776167" "AX-89510298" "AX-89560542" "AX-89563581" "AX-89674536" "AX-89727332" "AX-89309732" "AX-89310071" "AX-89310218" "AX-89310834" "AX-89311580" "AX-89313999" "AX-89316694" "AX-89317902" "AX-89319649" "AX-89321615" "AX-89325355" "AX-89328689" "AX-89331804" "AX-89334949" "AX-89335602" "AX-89335958" "AX-89337321" "AX-89337517" "AX-89337577" "AX-89339239" "AX-89341709" "AX-89342205" "AX-89343325" "AX-89343996" "AX-89345589" "AX-89345619" "AX-89347529" "AX-89350789" "AX-89352972" "AX-89355157" "AX-89357852" "AX-89359895" "AX-89366432" "AX-89368173" "AX-89368237" "AX-89374339" "AX-89374793" "AX-89375805" "AX-89375866" "AX-89379594" "AX-89379810" "AX-89381514" "AX-89382797" "AX-89384291" "AX-89384813" "AX-89388025" "AX-89388663" "AX-89388942" "AX-89390973" "AX-89392567" "AX-89395815" "AX-89399033" "AX-89401407" "AX-89401615" "AX-89402434" "AX-89403976" "AX-89405822" "AX-89408761" "AX-89409097" "AX-89410839" "AX-89410942" "AX-89411932" "AX-89412484" "AX-89412966" "AX-89414506" "AX-89414529" "AX-89414964" "AX-89416691" "AX-89421160" "AX-89422990" "AX-89423725" "AX-89424066" "AX-89424760" "AX-89426219" "AX-89426551" "AX-89427992" "AX-89428878" "AX-89429853" "AX-89431640" "AX-89433129" "AX-89433492" "AX-89433714" "AX-89434880" "AX-89436013" "AX-89438113" "AX-89442706" "AX-89444256" "AX-89445663" "AX-89446262" "AX-89447979" "AX-89449424" "AX-89454840" "AX-89456052" "AX-89456886" "AX-89459576" "AX-89460546" "AX-89460900" "AX-89461074" "AX-89463394" "AX-89466301" "AX-89467046" "AX-89469790" "AX-89471107" "AX-89471980" "AX-89473698" "AX-89474143" "AX-89477086" "AX-89477309" "AX-89477382" "AX-89478463" "AX-89478534" "AX-89481451" "AX-89482378" "AX-89488134" "AX-89489482" "AX-89490019" "AX-89490518" "AX-89490652" "AX-89492345" "AX-89493663" "AX-89494677" "AX-89496308" "AX-89497574" "AX-89499757" "AX-89505329" "AX-89505852" "AX-89509077" "AX-89509745" "AX-89511151" "AX-89512508" "AX-89516877" "AX-89517487" "AX-89520119" "AX-89521183" "AX-89522970" "AX-89524682" "AX-89526218" "AX-89527840" "AX-89527848" "AX-89528111" "AX-89528399" "AX-89530316" "AX-89531317" "AX-89532561" "AX-89533006" "AX-89533407" "AX-89534289" "AX-89537577" "AX-89538195" "AX-89538423" "AX-89539450" "AX-89540427" "AX-89540985" "AX-89542223" "AX-89543734" "AX-89546627" "AX-89547917" "AX-89549192" "AX-89549369" "AX-89549939" "AX-89550298" "AX-89552858" "AX-89556912" "AX-89557179" "AX-89558103" "AX-89558176" "AX-89560012" "AX-89560028" "AX-89560147" "AX-89561371" "AX-89562198" "AX-89567772" "AX-89568947" "AX-89572015" "AX-89573319" "AX-89575804" "AX-89576614" "AX-89578635" "AX-89579690" "AX-89579867" "AX-89580267" "AX-89582120" "AX-89584441" "AX-89585044" "AX-89588374" "AX-89592004" "AX-89593149" "AX-89596347" "AX-89599168" "AX-89600411" "AX-89600889" "AX-89601047" "AX-89605456" "AX-89605628" "AX-89605791" "AX-89608554" "AX-89611718" "AX-89613662" "AX-89614973" "AX-89615755" "AX-89619123" "AX-89619799" "AX-89620641" "AX-89621711" "AX-89624346" "AX-89624433" "AX-89626436" "AX-89626693" "AX-89627213" "AX-89627300" "AX-89627712" "AX-89631112" "AX-89631762" "AX-89632362" "AX-89634680" "AX-89635537" "AX-89641680" "AX-89642230" "AX-89645813" "AX-89647564" "AX-89648241" "AX-89648364" "AX-89650039" "AX-89651427" "AX-89652335" "AX-89652767" "AX-89653256" "AX-89653384" "AX-89653421" "AX-89654462" "AX-89655036" "AX-89655796" "AX-89656538" "AX-89658440" "AX-89658655" "AX-89659304" "AX-89660540" "AX-89660720" "AX-89661034" "AX-89662585" "AX-89663869" "AX-89664090" "AX-89665403" "AX-89665470" "AX-89667219" "AX-89667259" "AX-89668363" "AX-89668561" "AX-89673386" "AX-89674427" "AX-89675614" "AX-89677721" "AX-89678118" "AX-89679513" "AX-89680081" "AX-89681089" "AX-89682470" "AX-89682711" "AX-89683193" "AX-89686305" "AX-89689519" "AX-89691450" "AX-89691955" "AX-89692127" "AX-89692442" "AX-89696318" "AX-89696735" "AX-89704443" "AX-89705409" "AX-89708830" "AX-89709581" "AX-89710151" "AX-89712536" "AX-89714618" "AX-89715717" "AX-89717435" "AX-89717593" "AX-89719782" "AX-89725613" "AX-89725629" "AX-89727129" "AX-89727412" "AX-89730892" "AX-89734150" "AX-89737527" "AX-89738147" "AX-89738639" "AX-89739016" "AX-89739871" "AX-89745373" "AX-89746107" "AX-89749070" "AX-89750975" "AX-89751083" "AX-89752533" "AX-89752781" "AX-89752847" "AX-89753459" "AX-89757476" "AX-89760793" "AX-89761395" "AX-89762190" "AX-89762501" "AX-89767893" "AX-89769378" "AX-89770461" "AX-89771039" "AX-89771103" "AX-89772159" "AX-89772434" "AX-89773168" "AX-89774541" "AX-89776478" "AX-86166775" "AX-89309385" "AX-89309897" "AX-89311080" "AX-89320130" "AX-89326427" "AX-89327216" "AX-89333362" "AX-89335744" "AX-89341993" "AX-89342766" "AX-89347481" "AX-89353816" "AX-89355085" "AX-89357610" "AX-89369220" "AX-89370708" "AX-89375524" "AX-89393014" "AX-89398958" "AX-89402794" "AX-89402905" "AX-89402978" "AX-89406616" "AX-89409432" "AX-89417084" "AX-89440339" "AX-89440866" "AX-89449554" "AX-89456453" "AX-89465801" "AX-89474097" "AX-89479166" "AX-89482228" "AX-89483318" "AX-89487178" "AX-89488199" "AX-89489702" "AX-89498272" "AX-89502096" "AX-89503837" "AX-89506739" "AX-89507016" "AX-89509151" "AX-89519506" "AX-89519570" "AX-89556835" "AX-89561619" "AX-89564459" "AX-89569429" "AX-89570825" "AX-89575221" "AX-89578115" "AX-89584388" "AX-89585156" "AX-89589861" "AX-89594122" "AX-89596210" "AX-89606689" "AX-89617104" "AX-89618771" "AX-89626796" "AX-89643814" "AX-89643978" "AX-89652758" "AX-89655117" "AX-89666539" "AX-89681270" "AX-89684694" "AX-89689298" "AX-89689747" "AX-89690477" "AX-89695304" "AX-89703163" "AX-89707079" "AX-89709095" "AX-89710977" "AX-89720372" "AX-89720913" "AX-89737591" "AX-89740799" "AX-89757338" "AX-89766763" "AX-89312951" "AX-89321677" "AX-89324639" "AX-89337357" "AX-89348686" "AX-89357580" "AX-89363592" "AX-89363969" "AX-89364698" "AX-89379938" "AX-89385179" "AX-89388386" "AX-89389876" "AX-89407831" "AX-89413563" "AX-89460674" "AX-89466617" "AX-89477799" "AX-89490354" "AX-89521266" "AX-89538023" "AX-89540665" "AX-89544777" "AX-89554566" "AX-89555581" "AX-89562327" "AX-89567571" "AX-89570677" "AX-89579644" "AX-89587649" "AX-89601865" "AX-89603975" "AX-89610558" "AX-89625227" "AX-89635981" "AX-89639524" "AX-89650055" "AX-89669569" "AX-89681905" "AX-89688227" "AX-89694813" "AX-89712063" "AX-89714815" "AX-89730200" "AX-89739379" "AX-89743144" "AX-89747355" "AX-89752484" "AX-89773424" "AX-89776378" "AX-89417099" "AX-89474673" "AX-89552279" "AX-89676040" "AX-89728980" "AX-89731836" "AX-89682947" "AX-86166757" "AX-89311996" "AX-89336448" "AX-89339291" "AX-89343551" "AX-89350436" "AX-89354008" "AX-89363993" "AX-89368571" "AX-89369470" "AX-89373463" "AX-89380223" "AX-89381212" "AX-89397868" "AX-89418077" "AX-89429000" "AX-89460557" "AX-89471173" "AX-89478211" "AX-89481504" "AX-89488067" "AX-89496574" "AX-89499375" "AX-89509330" "AX-89520423" "AX-89532115" "AX-89534039" "AX-89539940" "AX-89559503" "AX-89580815" "AX-89581879" "AX-89588420" "AX-89601372" "AX-89616980" "AX-89618568" "AX-89622305" "AX-89622693" "AX-89623987" "AX-89627579" "AX-89641988" "AX-89651281" "AX-89652104" "AX-89658439" "AX-89677530" "AX-89680779" "AX-89684826" "AX-89696698" "AX-89705116" "AX-89717223" "AX-89754288" "AX-89773557" "AX-89511855" "AX-89417911" "AX-89444916" "AX-89553823" "AX-89637660" "AX-89674316" "AX-89702618" "AX-89702674" "AX-89734036" "AX-89740093" "AX-89325459" "AX-89354121" "AX-89365828" "AX-89370362" "AX-89399499" "AX-89411264" "AX-89427054" "AX-89427149" "AX-89430016" "AX-89432365" "AX-89447940" "AX-89458383" "AX-89466889" "AX-89498765" "AX-89501810" "AX-89515284" "AX-89571582" "AX-89577942" "AX-89582152" "AX-89590013" "AX-89591390" "AX-89594922" "AX-89604049" "AX-89640588" "AX-89649009" "AX-89659599" "AX-89661631" "AX-89664153" "AX-89665322" "AX-89698592" "AX-89699873" "AX-89712253" "AX-89714694" "AX-89740650" "AX-89450143" "AX-89340874" "AX-89355389" "AX-89373363" "AX-89379187" "AX-89383500" "AX-89414978" "AX-89483639" "AX-89493076" "AX-89502612" "AX-89522254" "AX-89546174" "AX-89561562" "AX-89581531" "AX-89600074" "AX-89601699" "AX-89670495" "AX-89716804" "AX-89718210" "AX-89722887" "AX-89745862" "AX-89764840" "AX-89311106" "AX-89549467" "AX-89425317" "AX-89508954" "AX-89498191" "AX-89510546" "AX-89324375" "AX-89709853" "AX-89350608" "AX-89352341" "AX-89387027" "AX-89429660" "AX-89464890" "AX-89490227" "AX-89497934" "AX-89518919" "AX-89522501" "AX-89554686" "AX-89557211" "AX-89561688" "AX-89580660" "AX-89598415" "AX-89600093" "AX-89604827" "AX-89607050" "AX-89618284" "AX-89686298" "AX-89692112" "AX-89701234" "AX-89708796" "AX-89751386" "AX-89387430" "AX-89409645" "AX-89444257" "AX-89467472" "AX-89541215" "AX-89546435" "AX-89553577" "AX-89598717" "AX-89611622" "AX-89703117" "AX-89718041" "AX-89393875" "AX-89403739" "AX-89449219" "AX-89459229" "AX-89459765" "AX-89464654" "AX-89491981" "AX-89520578" "AX-89549612" "AX-89585855" "AX-89643832" "AX-89667423" "AX-89691394" "AX-89695171" "AX-89705749" "AX-89709120" "AX-89719260" "AX-89746959" "AX-89320076" "AX-89460147" "AX-89623084" "AX-89731502" "AX-89382373" "AX-89445366" "AX-89451018" "AX-89464674" "AX-89466252" "AX-89498997" "AX-89527750" "AX-89617847" "AX-89619327" "AX-89653923" "AX-89728976" "AX-89741525" "AX-89737227" "AX-89310930" "AX-89315422" "AX-89321293" "AX-89344280" "AX-89347539" "AX-89351146" "AX-89371759" "AX-89380118" "AX-89410333" "AX-89417308" "AX-89421793" "AX-89425756" "AX-89428418" "AX-89429523" "AX-89439948" "AX-89449417" "AX-89455301" "AX-89456088" "AX-89464430" "AX-89466430" "AX-89470925" "AX-89472438" "AX-89478226" "AX-89486781" "AX-89490897" "AX-89513906" "AX-89517680" "AX-89526973" "AX-89535164" "AX-89543318" "AX-89543385" "AX-89544065" "AX-89544995" "AX-89554015" "AX-89568668" "AX-89583723" "AX-89597961" "AX-89598759" "AX-89601134" "AX-89603150" "AX-89619478" "AX-89626547" "AX-89630589" "AX-89638470" "AX-89640211" "AX-89647796" "AX-89657340" "AX-89675045" "AX-89675216" "AX-89694971" "AX-89706145" "AX-89712440" "AX-89712513" "AX-89713596" "AX-89719264" "AX-89721399" "AX-89729488" "AX-89746577" "AX-89753305" "AX-89767848" "AX-89776534" "AX-89316281" "AX-89318988" "AX-89364103" "AX-89416754" "AX-89425992" "AX-89443447" "AX-89519195" "AX-89613182" "AX-89648270" "AX-89717925" "AX-89719455" "AX-89745570" "AX-89653873" "AX-89743098" "AX-89459980" "AX-89334852" "AX-89353325" "AX-89355611" "AX-89358896" "AX-89378482" "AX-89411598" "AX-89418563" "AX-89438225" "AX-89523927" "AX-89529192" "AX-89574070" "AX-89597387" "AX-89614315" "AX-89651488" "AX-89677200" "AX-89728677" "AX-89757456" "AX-89583400" "AX-89737172" "AX-89506217" "AX-89601717" "AX-89602294" "AX-89766714" "AX-89329340" "AX-89335517" "AX-89370213" "AX-89379586" "AX-89386066" "AX-89410156" "AX-89413467" "AX-89431538" "AX-89434637" "AX-89476235" "AX-89542202" "AX-89554309" "AX-89576949" "AX-89606671" "AX-89614516" "AX-89615160" "AX-89627424" "AX-89725701" "AX-89742247" "AX-89748058" "AX-89389245" "AX-89402652" "AX-89563964" "AX-89325721" "AX-89329394" "AX-89348431" "AX-89397472" "AX-89401328" "AX-89412731" "AX-89452852" "AX-89459939" "AX-89463466" "AX-89468781" "AX-89507121" "AX-89519269" "AX-89527675" "AX-89536145" "AX-89563548" "AX-89615486" "AX-89635772" "AX-89682048" "AX-89697190" "AX-89718921" "AX-89723879" "AX-89751150" "AX-89334298" "AX-89338472" "AX-89343428" "AX-89355708" "AX-89410012" "AX-89420205" "AX-89420436" "AX-89426258" "AX-89452520" "AX-89468549" "AX-89492931" "AX-89514276" "AX-89514377" "AX-89552369" "AX-89560790" "AX-89570680" "AX-89571393" "AX-89573629" "AX-89583366" "AX-89600893" "AX-89623074" "AX-89646839" "AX-89696499" "AX-89712489" "AX-89731276" "AX-89552757" "AX-89613439" "AX-89693587" "AX-89338111" "AX-89368937" "AX-89386574" "AX-89397591" "AX-89426801" "AX-89482342" "AX-89485360" "AX-89523705" "AX-89572097" "AX-89586980" "AX-89627354" "AX-89629476" "AX-89673585" "AX-89744328" "AX-89770796" "AX-89513835" "AX-89584784" "AX-89599830" "AX-89663373" "AX-89381319" "AX-89433122" "AX-89571722" "AX-89742904" "AX-89376824" "AX-89763121" "AX-89323288" "AX-89359102" "AX-89368821" "AX-89369402" "AX-89403456" "AX-89414601" "AX-89422069" "AX-89428234" "AX-89451717" "AX-89458244" "AX-89468788" "AX-89470941" "AX-89475466" "AX-89477083" "AX-89520813" "AX-89569872" "AX-89629728" "AX-89665809" "AX-89668454" "AX-89695836" "AX-89700602" "AX-89707558" "AX-89723512" "AX-89747793" "AX-89748339" "AX-89767114" "AX-89769929" "AX-89774651" "AX-89552112" "AX-89669666" "AX-89554855" "AX-89597575" "AX-89321357" "AX-89330975" "AX-89343193" "AX-89357427" "AX-89357963" "AX-89359851" "AX-89369123" "AX-89375958" "AX-89382108" "AX-89385369" "AX-89394674" "AX-89399637" "AX-89441268" "AX-89442323" "AX-89447352" "AX-89449259" "AX-89456335" "AX-89458141" "AX-89460994" "AX-89470965" "AX-89479149" "AX-89485646" "AX-89493741" "AX-89505198" "AX-89506477" "AX-89507987" "AX-89539929" "AX-89541565" "AX-89552568" "AX-89557176" "AX-89558818" "AX-89561265" "AX-89563678" "AX-89565838" "AX-89609547" "AX-89623343" "AX-89643443" "AX-89653103" "AX-89653485" "AX-89658556" "AX-89682095" "AX-89697289" "AX-89698553" "AX-89707999" "AX-89721837" "AX-89724424" "AX-89729868" "AX-89734400" "AX-89734991" "AX-89759606" "AX-89764875" "AX-89765078" "AX-89770804" "AX-89775455" "AX-89447808" "AX-89604520" "AX-89706758" "AX-89401147" "AX-89460074" "AX-89567643" "AX-89614638" "AX-89485259" "AX-89610225" "AX-89769552" "AX-89391653" "AX-89462685" "AX-89480721" "AX-89567516" "AX-89633614" "AX-89777885" "AX-89491983" "AX-89345709" "AX-89596182" "AX-89760559" "AX-89352758" "AX-89380040" "AX-89393098" "AX-89442920" "AX-89448651" "AX-89508352" "AX-89513516" "AX-89527624" "AX-89538467" "AX-89579781" "AX-89621517" "AX-89654050" "AX-89705186" "AX-89721444" "AX-89747040" "AX-89755952" "AX-89395316" "AX-89379987" "AX-89411841" "AX-89415981" "AX-89418959" "AX-89428592" "AX-89460838" "AX-89482993" "AX-89491115" "AX-89521840" "AX-89546967" "AX-89608651" "AX-89651289" "AX-89653077" "AX-89672359" "AX-89717416" "AX-89746343" "AX-89316853" "AX-89322071" "AX-89702687" "AX-89311948" "AX-89316394" "AX-89319019" "AX-89320568" "AX-89321834" "AX-89324734" "AX-89335094" "AX-89342311" "AX-89343661" "AX-89345393" "AX-89351687" "AX-89359980" "AX-89360702" "AX-89361768" "AX-89362593" "AX-89368863" "AX-89379779" "AX-89394930" "AX-89395900" "AX-89399138" "AX-89402058" "AX-89403477" "AX-89421929" "AX-89426135" "AX-89426891" "AX-89434928" "AX-89442333" "AX-89460676" "AX-89462385" "AX-89474250" "AX-89476363" "AX-89479554" "AX-89480853" "AX-89484272" "AX-89486869" "AX-89491198" "AX-89500516" "AX-89503085" "AX-89506610" "AX-89518246" "AX-89518341" "AX-89518691" "AX-89519607" "AX-89521050" "AX-89521091" "AX-89521433" "AX-89522305" "AX-89528097" "AX-89529597" "AX-89530448" "AX-89535556" "AX-89538162" "AX-89540870" "AX-89543148" "AX-89550985" "AX-89556055" "AX-89562409" "AX-89564806" "AX-89566304" "AX-89570737" "AX-89582845" "AX-89588106" "AX-89607216" "AX-89607546" "AX-89610203" "AX-89610943" "AX-89611981" "AX-89615257" "AX-89629115" "AX-89657428" "AX-89662813" "AX-89664460" "AX-89668487" "AX-89680617" "AX-89680833" "AX-89680869" "AX-89682056" "AX-89682402" "AX-89691368" "AX-89692951" "AX-89698140" "AX-89707215" "AX-89707317" "AX-89711468" "AX-89712092" "AX-89718315" "AX-89720917" "AX-89722482" "AX-89727580" "AX-89737685" "AX-89741094" "AX-89745590" "AX-89747259" "AX-89752483" "AX-89752673" "AX-89754803" "AX-89760940" "AX-89762434" "AX-89763899" "AX-89776047" "AX-89374076" "AX-89450247" "AX-89487579" "AX-89584386" "AX-89603998" "AX-89654192" "AX-89703796" "AX-89739405" "AX-89429243" "AX-89324250" "AX-89326107" "AX-89341875" "AX-89372046" "AX-89378167" "AX-89413172" "AX-89429371" "AX-89443402" "AX-89474511" "AX-89486928" "AX-89578485" "AX-89591956" "AX-89594842" "AX-89611671" "AX-89642186" "AX-89692975" "AX-89713871" "AX-89720584" "AX-89730464" "AX-89734738" "AX-89748660" "AX-89491030" "AX-89548528" "AX-89625614" "AX-89507452" "AX-89577019" "AX-89669679" "AX-89445404" "AX-89515708" "AX-89567593" "AX-89658720" "AX-89740232" "AX-86166843" "AX-89316559" "AX-89319988" "AX-89337514" "AX-89344340" "AX-89345228" "AX-89346139" "AX-89350887" "AX-89355067" "AX-89358814" "AX-89359597" "AX-89365881" "AX-89368084" "AX-89373384" "AX-89374367" "AX-89375392" "AX-89379562" "AX-89381876" "AX-89393483" "AX-89395668" "AX-89396950" "AX-89400311" "AX-89408518" "AX-89414026" "AX-89416105" "AX-89419087" "AX-89427516" "AX-89430931" "AX-89456908" "AX-89458877" "AX-89478788" "AX-89500876" "AX-89506967" "AX-89516820" "AX-89524203" "AX-89527856" "AX-89534772" "AX-89539150" "AX-89548580" "AX-89549221" "AX-89551193" "AX-89562636" "AX-89572645" "AX-89581693" "AX-89608382" "AX-89609542" "AX-89620015" "AX-89622300" "AX-89624042" "AX-89625835" "AX-89627379" "AX-89635416" "AX-89639283" "AX-89662052" "AX-89669725" "AX-89684010" "AX-89688274" "AX-89729169" "AX-89731802" "AX-89738383" "AX-89740961" "AX-89746511" "AX-89776969" "AX-89465088" "AX-89466994" "AX-89535497" "AX-89706496" "AX-89750588" "AX-89436085" "AX-89348979" "AX-89363371" "AX-89397217" "AX-89414698" "AX-89423184" "AX-89458950" "AX-89468637" "AX-89477069" "AX-89491315" "AX-89505369" "AX-89551204" "AX-89570402" "AX-89571257" "AX-89603063" "AX-89608828" "AX-89611222" "AX-89667029" "AX-89707804" "AX-89329753" "AX-89427350" "AX-89466731" "AX-89666273" "AX-89727415" "AX-89753893" "AX-89480069" "AX-86164386" "AX-89314368" "AX-89328907" "AX-89330793" "AX-89331627" "AX-89349268" "AX-89352917" "AX-89374471" "AX-89375843" "AX-89376769" "AX-89384059" "AX-89384816" "AX-89385185" "AX-89388220" "AX-89391160" "AX-89393209" "AX-89393220" "AX-89407533" "AX-89411894" "AX-89413898" "AX-89424945" "AX-89425154" "AX-89434448" "AX-89440872" "AX-89443724" "AX-89445662" "AX-89452735" "AX-89463159" "AX-89479825" "AX-89481747" "AX-89490573" "AX-89496356" "AX-89500717" "AX-89501187" "AX-89504424" "AX-89508199" "AX-89531581" "AX-89544031" "AX-89547142" "AX-89548250" "AX-89550033" "AX-89550983" "AX-89551724" "AX-89557684" "AX-89572079" "AX-89577059" "AX-89577211" "AX-89580619" "AX-89589327" "AX-89589461" "AX-89590683" "AX-89592618" "AX-89594562" "AX-89595105" "AX-89595153" "AX-89606093" "AX-89620973" "AX-89621697" "AX-89622943" "AX-89626269" "AX-89629449" "AX-89633626" "AX-89636055" "AX-89647069" "AX-89648617" "AX-89652672" "AX-89665845" "AX-89668243" "AX-89697787" "AX-89703990" "AX-89721450" "AX-89729384" "AX-89731140" "AX-89734174" "AX-89734901" "AX-89735356" "AX-89756946" "AX-89762255" "AX-89762620" "AX-89764001" "AX-89386974" "AX-89503259" "AX-89524613" "AX-89557814" "AX-89473500" "AX-89769821" "AX-89309467" "AX-89330417" "AX-89337868" "AX-89367162" "AX-89404203" "AX-89425188" "AX-89429881" "AX-89433350" "AX-89482066" "AX-89485727" "AX-89614579" "AX-89646007" "AX-89661396" "AX-89694686" "AX-89721046" "AX-89723760" "AX-89756929" "AX-86168590" "AX-89335647" "AX-89615936" "AX-89631756" "AX-89739988" "AX-86167711" "AX-89310300" "AX-89329447" "AX-89333875" "AX-89347094" "AX-89366228" "AX-89373309" "AX-89383513" "AX-89423990" "AX-89428842" "AX-89449348" "AX-89458783" "AX-89493225" "AX-89509715" "AX-89510807" "AX-89515156" "AX-89531682" "AX-89531911" "AX-89539732" "AX-89542002" "AX-89554439" "AX-89558473" "AX-89559182" "AX-89566497" "AX-89575989" "AX-89590337" "AX-89604469" "AX-89618252" "AX-89625346" "AX-89640808" "AX-89654971" "AX-89657440" "AX-89685550" "AX-89708370" "AX-89728350" "AX-89729851" "AX-89746342" "AX-89749821" "AX-89755666" "AX-89759825" "AX-89773233" "AX-89324231" "AX-89382892" "AX-89388048" "AX-89444588" "AX-89468784" "AX-89577645" "AX-89719903" "AX-89315741" "AX-89319967" "AX-89355976" "AX-89369263" "AX-89376415" "AX-89377978" "AX-89410064" "AX-89415806" "AX-89428580" "AX-89443406" "AX-89455708" "AX-89456732" "AX-89463793" "AX-89465947" "AX-89479358" "AX-89485006" "AX-89501251" "AX-89519148" "AX-89521899" "AX-89523366" "AX-89536422" "AX-89549935" "AX-89565686" "AX-89573002" "AX-89593079" "AX-89593870" "AX-89596203" "AX-89602305" "AX-89605404" "AX-89607958" "AX-89613667" "AX-89618203" "AX-89623749" "AX-89639067" "AX-89653217" "AX-89661741" "AX-89671414" "AX-89717268" "AX-89721601" "AX-89733351" "AX-89748388" "AX-89759749" "AX-89499977" "AX-89535696" "AX-89581863" "AX-89680233" "AX-89324174" "AX-89347142" "AX-89371415" "AX-89398765" "AX-89443124" "AX-89469103" "AX-89471458" "AX-89517955" "AX-89561399" "AX-89601621" "AX-89607572" "AX-89629022" "AX-89651074" "AX-89695858" "AX-89742412" "AX-89322250" "AX-89412190" "AX-89425357" "AX-89432672" "AX-89489087" "AX-89494176" "AX-89524896" "AX-89541232" "AX-89559499" "AX-89564753" "AX-89572271" "AX-89679932" "AX-89751756" "AX-89755300" "AX-89450531" "AX-89337843" "AX-89658205" "AX-89554215" "AX-89484257" "AX-89367657" "AX-89434279" "AX-89505493" "AX-89327033" "AX-89400549" "AX-89570279" "AX-89635170" "AX-89609637" "AX-89467458" "AX-89336769" "AX-89360581" "AX-89593236" "AX-89669500" "AX-89463540" "AX-89506823" "AX-89529176" "AX-89325671" "AX-89371554" "AX-89419015" "AX-89434460" "AX-89447103" "AX-89453302" "AX-89516345" "AX-89540405" "AX-89569259" "AX-89746062" "AX-89773404" "AX-89769453" "AX-89504532" "AX-89690756" "AX-89656134" "AX-89321825" "AX-89322789" "AX-89339849" "AX-89341916" "AX-89343515" "AX-89356655" "AX-89367210" "AX-89371834" "AX-89375604" "AX-89376117" "AX-89381373" "AX-89390154" "AX-89397032" "AX-89415228" "AX-89442001" "AX-89446346" "AX-89467588" "AX-89478743" "AX-89482399" "AX-89503958" "AX-89565741" "AX-89580427" "AX-89585987" "AX-89612811" "AX-89612902" "AX-89619027" "AX-89744456" "AX-89757328" "AX-89757648" "AX-89475054" "AX-89493501" "AX-89636468" "AX-89323283" "AX-89349573" "AX-89442194" "AX-89606949" "AX-89652886" "AX-89747496" "AX-89751776" "AX-86169316" "AX-86184408" "AX-89311739" "AX-89321220" "AX-89337931" "AX-89420515" "AX-89430319" "AX-89477704" "AX-89496985" "AX-89523886" "AX-89533631" "AX-89533640" "AX-89576086" "AX-89610785" "AX-89618733" "AX-89637687" "AX-89695233" "AX-89755818" "AX-89777181" "AX-89517010" "AX-89656051" "AX-89702899" "AX-89448280" "AX-89506893" "AX-89726766" "AX-89318766" "AX-89319298" "AX-89320258" "AX-89320795" "AX-89323645" "AX-89324310" "AX-89327553" "AX-89337624" "AX-89337702" "AX-89351463" "AX-89358451" "AX-89367924" "AX-89368070" "AX-89369136" "AX-89384920" "AX-89385974" "AX-89389976" "AX-89390248" "AX-89392265" "AX-89394962" "AX-89400407" "AX-89405198" "AX-89407346" "AX-89409804" "AX-89414690" "AX-89421141" "AX-89422360" "AX-89423863" "AX-89424341" "AX-89428304" "AX-89437714" "AX-89440057" "AX-89456051" "AX-89459779" "AX-89465175" "AX-89470236" "AX-89476867" "AX-89478322" "AX-89481213" "AX-89483003" "AX-89484312" "AX-89484448" "AX-89516275" "AX-89520655" "AX-89524950" "AX-89528134" "AX-89534917" "AX-89536311" "AX-89539165" "AX-89548763" "AX-89557902" "AX-89560890" "AX-89562735" "AX-89569568" "AX-89583039" "AX-89590173" "AX-89603672" "AX-89604702" "AX-89611858" "AX-89619500" "AX-89619606" "AX-89619844" "AX-89621992" "AX-89627767" "AX-89628468" "AX-89639482" "AX-89644999" "AX-89651422" "AX-89656198" "AX-89662205" "AX-89665366" "AX-89668737" "AX-89679482" "AX-89685387" "AX-89688837" "AX-89689152" "AX-89692622" "AX-89703319" "AX-89709462" "AX-89709467" "AX-89713385" "AX-89717749" "AX-89720128" "AX-89726528" "AX-89734288" "AX-89752261" "AX-89756241" "AX-89769131" "AX-89770002" "AX-89771691" "AX-89771751" "AX-89775555" "AX-89348834" "AX-89351425" "AX-89364911" "AX-89372270" "AX-89381274" "AX-89396420" "AX-89464585" "AX-89474756" "AX-89476811" "AX-89478371" "AX-89481769" "AX-89535108" "AX-89544000" "AX-89553379" "AX-89554741" "AX-89609895" "AX-89646963" "AX-89675566" "AX-89709384" "AX-89713877" "AX-89720131" "AX-89772897" "AX-89376603" "AX-89403678" "AX-89429609" "AX-89431886" "AX-89441151" "AX-89626151" "AX-89770273" "AX-89629373" "AX-89656531" "AX-89546529" "AX-89558148" "AX-89593424" "AX-89385334" "AX-89340891" "AX-89346104" "AX-89355282" "AX-89358975" "AX-89392426" "AX-89392653" "AX-89436232" "AX-89438866" "AX-89448311" "AX-89468730" "AX-89488634" "AX-89499032" "AX-89504145" "AX-89527366" "AX-89549398" "AX-89575083" "AX-89613188" "AX-89639658" "AX-89639869" "AX-89683153" "AX-89692407" "AX-89745056" "AX-89747109" "AX-89770547" "AX-89773414" "AX-89458603" "AX-89533605" "AX-89560397" "AX-89690210" "AX-89309815" "AX-89318188" "AX-89385307" "AX-89455567" "AX-89455740" "AX-89523103" "AX-89561944" "AX-89562460" "AX-89571448" "AX-89762872" "AX-89763063" "AX-89351072" "AX-89351221" "AX-89351435" "AX-89361432" "AX-89366556" "AX-89397309" "AX-89419496" "AX-89423082" "AX-89457806" "AX-89490014" "AX-89499214" "AX-89510133" "AX-89513986" "AX-89520520" "AX-89523637" "AX-89537144" "AX-89551381" "AX-89556170" "AX-89569035" "AX-89570789" "AX-89573480" "AX-89576460" "AX-89588421" "AX-89599429" "AX-89604280" "AX-89606278" "AX-89608081" "AX-89616776" "AX-89618994" "AX-89635133" "AX-89641309" "AX-89649878" "AX-89679885" "AX-89687807" "AX-89688449" "AX-89690342" "AX-89699284" "AX-89719340" "AX-89727909" "AX-89385513" "AX-89535874" "AX-89676515" "AX-89323726" "AX-89475919" "AX-89590404" "AX-89642978" "AX-89646114" "AX-89694396" "AX-89725991" "AX-89754684" "AX-89756501" "AX-89775589" "AX-89705675" "AX-89312156" "AX-89320519" "AX-89345809" "AX-89423802" "AX-89446957" "AX-89469466" "AX-89495973" "AX-89501521" "AX-89704188" "AX-89730937" "AX-89617835" "AX-86167942" "AX-89577790" "AX-89614644" "AX-89380720" "AX-89721957" "AX-89317263" "AX-89421459" "AX-89443734" "AX-89551182" "AX-89587223" "AX-89593406" "AX-89648163" "AX-89653474" "AX-89706010" "AX-89747845" "AX-89358122" "AX-89411560" "AX-89443142" "AX-89518575" "AX-89544608" "AX-89612871" "AX-89651876" "AX-89675813" "AX-89680289" "AX-89695148" "AX-89712945" "AX-89773613" "AX-89336105" "AX-89309898" "AX-89321554" "AX-89334692" "AX-89350772" "AX-89350968" "AX-89351992" "AX-89352024" "AX-89359048" "AX-89381578" "AX-89382677" "AX-89398257" "AX-89422201" "AX-89424941" "AX-89443908" "AX-89446378" "AX-89472189" "AX-89475252" "AX-89493960" "AX-89496770" "AX-89506794" "AX-89520083" "AX-89521926" "AX-89530893" "AX-89537637" "AX-89538297" "AX-89552771" "AX-89554146" "AX-89555440" "AX-89563732" "AX-89566952" "AX-89569381" "AX-89577031" "AX-89580829" "AX-89599761" "AX-89606725" "AX-89612317" "AX-89630146" "AX-89634521" "AX-89657219" "AX-89672265" "AX-89678167" "AX-89678183" "AX-89683651" "AX-89689307" "AX-89696925" "AX-89707684" "AX-89710283" "AX-89710371" "AX-89711428" "AX-89711977" "AX-89723938" "AX-89731794" "AX-89745443" "AX-89746815" "AX-89752192" "AX-89766191" "AX-89370013" "AX-89382855" "AX-89405409" "AX-89482172" "AX-89487481" "AX-89612881" "AX-89628316" "AX-89706249" "AX-89322792" "AX-89368747" "AX-89444452" "AX-89473480" "AX-89566709" "AX-89695125" "AX-89391201" "AX-89756303" "AX-89327832" "AX-89491820" "AX-89504411" "AX-89512466" "AX-89552345" "AX-89766631" "AX-89638458" "AX-89669817" "AX-89744633" "AX-89752431" "AX-86162577" "AX-89318662" "AX-89339288" "AX-89339319" "AX-89344598" "AX-89344673" "AX-89469530" "AX-89470788" "AX-89505486" "AX-89514503" "AX-89519325" "AX-89547595" "AX-89554084" "AX-89569795" "AX-89665946" "AX-89676158" "AX-89709969" "AX-89746468" "AX-89749335" "AX-89752550" "AX-89388320" "AX-89465849" "AX-89512716" "AX-89602786" "AX-89661175" "AX-89687203" "AX-89358515" "AX-89706154" "AX-89405981" "AX-86160992" "AX-86168777" "AX-89541324" "AX-89695320" "AX-89744239" "AX-89670900" "AX-89310826" "AX-89322284" "AX-89409789" "AX-89558880" "AX-89575765" "AX-89354741" "AX-89365458" "AX-89379341" "AX-89411289" "AX-89411742" "AX-89537716" "AX-89543444" "AX-89551883" "AX-89610455" "AX-89611610" "AX-89631604" "AX-89645986" "AX-89667634" "AX-89766834" "AX-89327180" "AX-89444993" "AX-89324549" "AX-89343037" "AX-89447626" "AX-89591263" "AX-89684546" "AX-89429214" "AX-89597920" "AX-89680150" "AX-89714164" "AX-89402635" "AX-89507073" "AX-89536665" "AX-89586751" "AX-89691318" "AX-89752118" "AX-89313664" "AX-89322297" "AX-89325043" "AX-89325522" "AX-89344864" "AX-89349850" "AX-89357920" "AX-89399613" "AX-89432814" "AX-89451518" "AX-89466718" "AX-89469013" "AX-89484584" "AX-89488842" "AX-89490804" "AX-89492672" "AX-89500846" "AX-89547469" "AX-89550458" "AX-89609718" "AX-89624514" "AX-89633568" "AX-89634496" "AX-89700015" "AX-89721911" "AX-89725883" "AX-89729321" "AX-89730870" "AX-89752842" "AX-89379795" "AX-89403171" "AX-89626076" "AX-89652125" "AX-89493593" "AX-89566074" "AX-89584744" "AX-89738127" "AX-89513252" "AX-89530132" "AX-89325270" "AX-89356531" "AX-89371777" "AX-89450600" "AX-89493381" "AX-89509810" "AX-89538759" "AX-89543949" "AX-89558804" "AX-89560655" "AX-89594594" "AX-89608158" "AX-89617977" "AX-89618299" "AX-89664096" "AX-89664099" "AX-89714672" "AX-89725563" "AX-89744696" "AX-89766585" "AX-89494626" "AX-89509514" "AX-89699320" "AX-89318447" "AX-89327968" "AX-89426563" "AX-89566066" "AX-89583468" "AX-89724192" "AX-89381842" "AX-89404508" "AX-89453332" "AX-89470297" "AX-89491792" "AX-89500781" "AX-89567763" "AX-89624570" "AX-89640137" "AX-89697485" "AX-89317312" "AX-89321501" "AX-89330542" "AX-89349288" "AX-89364217" "AX-89375132" "AX-89447684" "AX-89448744" "AX-89453229" "AX-89453940" "AX-89455553" "AX-89458631" "AX-89496329" "AX-89533552" "AX-89564683" "AX-89568556" "AX-89605784" "AX-89636734" "AX-89646736" "AX-89692531" "AX-89693136" "AX-89700848" "AX-89719238" "AX-89754179" "AX-89523032" "AX-89573031" "AX-89488255" "AX-89314317" "AX-89396209" "AX-89415593" "AX-89464450" "AX-89535021" "AX-89559931" "AX-89593660" "AX-89623089" "AX-89637610" "AX-89765321" "AX-89313915" "AX-89337235" "AX-89446905" "AX-89751725" "AX-89370421" "AX-89598993" "AX-89622557" "AX-89315898" "AX-89350973" "AX-89391205" "AX-89558194" "AX-89369016" "AX-89482131" "AX-89350720" "AX-89351419" "AX-89377362" "AX-89395342" "AX-89428841" "AX-89545301" "AX-89561641" "AX-89566985" "AX-89579062" "AX-89595871" "AX-89708092" "AX-89309633" "AX-89538500" "AX-89401695" "AX-89582300" "AX-89604772" "AX-89617869" "AX-89585330" "AX-86184460" "AX-89313698" "AX-89350549" "AX-89353573" "AX-89364321" "AX-89397930" "AX-89403052" "AX-89417381" "AX-89435082" "AX-89448735" "AX-89485337" "AX-89489299" "AX-89516673" "AX-89557750" "AX-89562306" "AX-89591832" "AX-89612830" "AX-89652742" "AX-89658901" "AX-89715478" "AX-89717332" "AX-89723221" "AX-89770084" "AX-89449085" "AX-89611713" "AX-89471217" "AX-89516298" "AX-89618677" "AX-89570689" "AX-89597472" "AX-89686365" "AX-89687859" "AX-89440790" "AX-89327730" "AX-89383148" "AX-89520946" "AX-89538506" "AX-89352630" "AX-89412000" "AX-89326121" "AX-89333949" "AX-89369144" "AX-89488943" "AX-89489573" "AX-89605236" "AX-89504924" "AX-89644077" "AX-89742688" "AX-89328273" "AX-89331046" "AX-89510350" "AX-89567040" "AX-89593712" "AX-89672421" "AX-89730418" "AX-89735172" "AX-89352945" "AX-89482460" "AX-89489735" "AX-89569831" "AX-89712787" "AX-89743164" "AX-89756769" "AX-89346966" "AX-89356027" "AX-89386008" "AX-89408382" "AX-89410889" "AX-89439361" "AX-89465739" "AX-89485953" "AX-89490637" "AX-89600709" "AX-89621185" "AX-89701327" "AX-89714524" "AX-89735675" "AX-89744568" "AX-89560563" "AX-89314713" "AX-89351217" "AX-89391558" "AX-89472095" "AX-89553325" "AX-89672105" "AX-89711485" "AX-89555771" "AX-89310735" "AX-89323003" "AX-89362791" "AX-89377431" "AX-89446869" "AX-89488281" "AX-89589877" "AX-89688746" "AX-89693634" "AX-89729980" "AX-89741116" "AX-89622839" "AX-89338024" "AX-89347051" "AX-89354127" "AX-89414924" "AX-89485976" "AX-89513892" "AX-89549213" "AX-89580108" "AX-89587045" "AX-89638582" "AX-89658700" "AX-89665225" "AX-89672104" "AX-89677428" "AX-89757340" "AX-89354689" "AX-89729934" "AX-86184340" "AX-86184380" "AX-89321211" "AX-89339757" "AX-89353416" "AX-89384664" "AX-89405426" "AX-89407541" "AX-89434188" "AX-89435581" "AX-89451101" "AX-89457148" "AX-89462638" "AX-89466248" "AX-89488422" "AX-89522457" "AX-89535498" "AX-89560038" "AX-89571699" "AX-89576407" "AX-89580782" "AX-89582003" "AX-89596877" "AX-89613686" "AX-89617670" "AX-89631613" "AX-89633603" "AX-89635786" "AX-89639691" "AX-89653992" "AX-89658238" "AX-89664058" "AX-89673117" "AX-89693456" "AX-89728795" "AX-89738860" "AX-89764978" "AX-89770749" "AX-89771597" "AX-89771944" "AX-89351787" "AX-89360912" "AX-89580850" "AX-89724180" "AX-89751863" "AX-89315932" "AX-89386851" "AX-89440557" "AX-89440752" "AX-89506229" "AX-89511504" "AX-89545775" "AX-89646011" "AX-89689388" "AX-89728878" "AX-89760644" "AX-89772325" "AX-89680872" "AX-89748143" "AX-89666843" "AX-89515379" "AX-86168525" "AX-89338600" "AX-89345504" "AX-89364611" "AX-89364800" "AX-89366778" "AX-89381297" "AX-89386915" "AX-89393873" "AX-89400782" "AX-89403382" "AX-89424787" "AX-89426452" "AX-89427569" "AX-89437037" "AX-89468697" "AX-89479409" "AX-89480220" "AX-89491560" "AX-89491936" "AX-89492044" "AX-89492813" "AX-89504457" "AX-89509875" "AX-89523885" "AX-89536448" "AX-89544767" "AX-89552994" "AX-89562717" "AX-89563480" "AX-89563652" "AX-89573638" "AX-89586500" "AX-89605900" "AX-89622338" "AX-89644519" "AX-89656217" "AX-89674879" "AX-89677281" "AX-89721513" "AX-89729061" "AX-89735956" "AX-89772928" "AX-89777460" "AX-89395005" "AX-89531838" "AX-89540801" "AX-89568811" "AX-89579562" "AX-89775761" "AX-89314874" "AX-89332425" "AX-89387991" "AX-89403940" "AX-89442641" "AX-89473605" "AX-89583092" "AX-89686025" "AX-89694777" "AX-89365459" "AX-89312697" "AX-89337006" "AX-89344886" "AX-89352432" "AX-89353869" "AX-89359679" "AX-89372370" "AX-89374438" "AX-89379347" "AX-89396555" "AX-89406125" "AX-89411012" "AX-89419189" "AX-89495516" "AX-89501443" "AX-89501826" "AX-89517744" "AX-89534288" "AX-89659920" "AX-89676518" "AX-89692155" "AX-89700247" "AX-89703708" "AX-89714810" "AX-89731763" "AX-89743728" "AX-89767393" "AX-89475210" "AX-89547794" "AX-89640032" "AX-89662577" "AX-89712435" "AX-89725141" "AX-89461841" "AX-89668740" "AX-89616723" "AX-89424667" "AX-89485019" "AX-89719804" "AX-89518521" "AX-89473776" "AX-89496864" "AX-89639670" "AX-89316135" "AX-89342372" "AX-89361550" "AX-89427728" "AX-89464506" "AX-89521898" "AX-89534787" "AX-89563181" "AX-89571977" "AX-89600555" "AX-89631247" "AX-89639660" "AX-89642755" "AX-89684572" "AX-89703855" "AX-89750763" "AX-89535861" "AX-89349799" "AX-89355861" "AX-89563448" "AX-89563955" "AX-89589615" "AX-89595944" "AX-89751907" "AX-89451396" "AX-89775976" "AX-86162651" "AX-89339219" "AX-89390583" "AX-89403620" "AX-89407363" "AX-89453943" "AX-89465503" "AX-89478980" "AX-89522010" "AX-89544943" "AX-89587868" "AX-89625024" "AX-89651097" "AX-89683914" "AX-89713214" "AX-89733393" "AX-89629857" "AX-89675587" "AX-89313513" "AX-89397400" "AX-89422068" "AX-89725344" "AX-89344468" "AX-89387047" "AX-89425068" "AX-89427116" "AX-89494770" "AX-89516435" "AX-89552406" "AX-89601930" "AX-89629995" "AX-89710946" "AX-89727168" "AX-89734714" "AX-89477868" "AX-89510106" "AX-89340259" "AX-89476290" "AX-89664893" "AX-89330964" "AX-89402088" "AX-89420492" "AX-89424717" "AX-89428187" "AX-89446552" "AX-89607024" "AX-89631965" "AX-89602809" "AX-89322629" "AX-89323150" "AX-89327005" "AX-89330798" "AX-89339119" "AX-89369477" "AX-89393005" "AX-89428960" "AX-89478124" "AX-89518419" "AX-89537695" "AX-89575217" "AX-89575736" "AX-89581993" "AX-89612044" "AX-89616229" "AX-89731436" "AX-89744201" "AX-89761886" "AX-86163864" "AX-89315528" "AX-89363305" "AX-89424402" "AX-89455668" "AX-89493925" "AX-89490797" "AX-89623050" "AX-89663344" "AX-89709716" "AX-89729173" "AX-89324356" "AX-89323070" "AX-89425326" "AX-89446143" "AX-89553179" "AX-89728342" "AX-89765817" "AX-89778281" "AX-89324384" "AX-89423207" "AX-89311859" "AX-89321504" "AX-89375764" "AX-89414909" "AX-89480199" "AX-89485248" "AX-89645596" "AX-89648457" "AX-89658512" "AX-89755799" "AX-89776872" "AX-89458758" "AX-89547442" "AX-89636585" "AX-89644304" "AX-89489080" "AX-89431399" "AX-89702525" "AX-89640123" "AX-89505032" "AX-89317323" "AX-89317418" "AX-89321398" "AX-89332964" "AX-89333389" "AX-89336179" "AX-89337055" "AX-89353890" "AX-89381299" "AX-89389039" "AX-89389504" "AX-89391055" "AX-89393139" "AX-89398494" "AX-89401820" "AX-89403839" "AX-89405290" "AX-89415091" "AX-89419284" "AX-89421962" "AX-89457895" "AX-89465705" "AX-89473430" "AX-89473661" "AX-89488690" "AX-89506487" "AX-89515033" "AX-89523694" "AX-89523749" "AX-89524219" "AX-89585844" "AX-89597581" "AX-89616753" "AX-89622533" "AX-89629383" "AX-89640269" "AX-89670828" "AX-89683506" "AX-89684298" "AX-89695126" "AX-89698153" "AX-89704723" "AX-89716913" "AX-89727396" "AX-89733891" "AX-89734594" "AX-89738477" "AX-89748091" "AX-89749174" "AX-89754962" "AX-89319647" "AX-89327969" "AX-89334147" "AX-89335005" "AX-89339485" "AX-89355152" "AX-89361133" "AX-89362544" "AX-89378628" "AX-89392133" "AX-89394990" "AX-89407099" "AX-89411569" "AX-89419339" "AX-89422912" "AX-89427366" "AX-89443345" "AX-89453819" "AX-89459852" "AX-89480059" "AX-89486265" "AX-89487834" "AX-89491628" "AX-89508875" "AX-89510963" "AX-89541062" "AX-89546914" "AX-89555856" "AX-89561623" "AX-89567438" "AX-89569441" "AX-89572662" "AX-89577946" "AX-89580239" "AX-89581096" "AX-89582782" "AX-89604174" "AX-89614002" "AX-89620412" "AX-89623877" "AX-89636997" "AX-89637331" "AX-89645508" "AX-89645690" "AX-89649700" "AX-89657366" "AX-89663203" "AX-89669789" "AX-89671115" "AX-89674604" "AX-89683816" "AX-89687869" "AX-89703516" "AX-89714224" "AX-89723456" "AX-89733485" "AX-89738481" "AX-89743942" "AX-89768559" "AX-89768834" "AX-89772135" "AX-89596516" "AX-89772679" "AX-89384442" "AX-89396630" "AX-89631920" "AX-89723946" "AX-89425127" "AX-89624176" "AX-89469576" "AX-89711378" "AX-89525764" "AX-89512655" "AX-89381346" "AX-89706903" "AX-89626492" "AX-89747618" "AX-89612688" "AX-89359240" "AX-89372987" "AX-89615605" "AX-89416897" "AX-89452937" "AX-89642152" "AX-89684699" "AX-89311408" "AX-89353146" "AX-89507334" "AX-89541315" "AX-89590398" "AX-89606527" "AX-89715274" "AX-89525130" "AX-89580866" "AX-89322405" "AX-89547638" "AX-89656587" "AX-89764335" "AX-89482235" "AX-89534255" "AX-89638522" "AX-89369672" "AX-89735930" "AX-89498148" "AX-89535934" "AX-89691518" "AX-89401266" "AX-89546550" "AX-89595378" "AX-89486902" "AX-89399847" "AX-89664724" "AX-89545881" "AX-89610024" "AX-89730408" "AX-89399687" "AX-89554335" "AX-89344253" "AX-89413078" "AX-89544225" "AX-89732525" "AX-89751815" "AX-89463652" "AX-89550578" "AX-89333010" "AX-89425999" "AX-89473101" "AX-89570238" "AX-89346905" "AX-89342474" "AX-89661438" "AX-89676130" "AX-89711621" "AX-89312909" "AX-89336389" "AX-89611405" "AX-89473811" "AX-89539180" "AX-89600576" "AX-89377497" "AX-89425447" "AX-89514150" "AX-89537100" "AX-89554430" "AX-89568451" "AX-89653175" "AX-89672399" "AX-89753882" "AX-89776427" "AX-89368618" "AX-89383406" "AX-89393193" "AX-89412746" "AX-89437943" "AX-89458151" "AX-89608777" "AX-89756939" "AX-89611764" "AX-89641335" "AX-89563862" "AX-89332527" "AX-89557921" "AX-89740341" "AX-89613604" "AX-89485491" "AX-89576141" "AX-89642118" "AX-89455850" "AX-89315557" "AX-89503918" "AX-89325262" "AX-89348047" "AX-89415860" "AX-89746904" "AX-89763383" "AX-89312141" "AX-89392233" "AX-89387873" "AX-89346786" "AX-89431946" "AX-89433671" "AX-89437736" "AX-89443226" "AX-89458337" "AX-89465588" "AX-89477874" "AX-89478456" "AX-89508793" "AX-89530814" "AX-89547347" "AX-89558005" "AX-89562773" "AX-89570831" "AX-89574812" "AX-89625133" "AX-89628499" "AX-89634209" "AX-89723279" "AX-89773080" "AX-89366033" "AX-89410702" "AX-89423490" "AX-89430383" "AX-89526011" "AX-89526570" "AX-89629548" "AX-89658918" "AX-89663762" "AX-89506604" "AX-89674650" "AX-89405835" "AX-89407239" "AX-89546079" "AX-89694002" "AX-89716713" "AX-86170125" "AX-89340766" "AX-89695997" "AX-89698618" "AX-89460868" "AX-89561077" "AX-89577616" "AX-89629746" "AX-89691119" "AX-89416066" "AX-89521029" "AX-89326130" "AX-89685690" "AX-89625189" "AX-89646832" "AX-89402731" "AX-89550276" "AX-89346810" "AX-89522458" "AX-89615617" "AX-89680031" "AX-89341064" "AX-89347457" "AX-89354229" "AX-89584445" "AX-89499019" "AX-89387373" "AX-89506900" "AX-89596674" "AX-89449689" "AX-89468987" "AX-89675033" "AX-89479831" "AX-89432942" "AX-89744929" "AX-89423464" "AX-89434298" "AX-89420803" "AX-89355553" "AX-89499531" "AX-89535002" "AX-89473045" "AX-89756137" "AX-89451609" "AX-89468542" "AX-89362469" "AX-89404796" "AX-89433321" "AX-89716154" "AX-89400821" "AX-89422488" "AX-89733263" "AX-89327441" "AX-89509520" "AX-89590186" "AX-89492362" "AX-89599325" "AX-89466305" "AX-89676100" "AX-89461470" "AX-89395331" "AX-89550001" "AX-89502824" "AX-89674372" "AX-89725997" "AX-89590179" "AX-89411674" "AX-89552257" "AX-89645235" "AX-89523096" "AX-89503301" "AX-89632045" "AX-89422791" "AX-89750228" "AX-89334557" "AX-89626255" "AX-89745422" "AX-89571153" "AX-89735072" "AX-89570388" "AX-89553593" "AX-89776099" "AX-89373426" "AX-89735157" "AX-89619449" "AX-89667872" "AX-89489985" "AX-89318785" "AX-89454453" "AX-89774045" "AX-89384976" "AX-89734357" "AX-89510316" "AX-89325216" "AX-89332714" "AX-89495320" "AX-89555805" "AX-89558517" "AX-89573229" "AX-89604668" "AX-89610363" "AX-89629576" "AX-89665571" "AX-89329451" "AX-89738693" "AX-89326393" "AX-89403723" "AX-89467457" "AX-89468494" "AX-89487776" "AX-89507623" "AX-89510905" "AX-89760378" "AX-89441401" "AX-89454720" "AX-89310724" "AX-89331095" "AX-89334422" "AX-89392820" "AX-89403055" "AX-89471312" "AX-89490090" "AX-89537411" "AX-89560858" "AX-89587939" "AX-89620130" "AX-89624279" "AX-89643959" "AX-89726970" "AX-89524548" "AX-89598088" "AX-89631691" "AX-89762583" "AX-89532364" "AX-89534812" "AX-89563642" "AX-89682885" "AX-89410207" "AX-89319580" "AX-89674078" "AX-89342706" "AX-89730283" "AX-89400805" "AX-89441894" "AX-89508526" "AX-89697543" "AX-89324981" "AX-89342901" "AX-89390787" "AX-89392369" "AX-89400186" "AX-89406010" "AX-89438061" "AX-89451586" "AX-89464397" "AX-89505010" "AX-89522542" "AX-89602014" "AX-89618397" "AX-89633580" "AX-89637081" "AX-89649718" "AX-89654720" "AX-89668410" "AX-89698535" "AX-89698682" "AX-89700551" "AX-89721521" "AX-89732038" "AX-89761267" "AX-89765354" "AX-89770789" "AX-89359329" "AX-89421085" "AX-89529836" "AX-89536962" "AX-89637164" "AX-89644119" "AX-89664445" "AX-89693807" "AX-89723229" "AX-89735124" "AX-89399693" "AX-89418223" "AX-89511207" "AX-89713452" "AX-89497780" "AX-89759443" "AX-89384777" "AX-89474532" "AX-89693595" "AX-89312339" "AX-89316421" "AX-89321647" "AX-89333560" "AX-89337465" "AX-89352473" "AX-89361192" "AX-89366163" "AX-89372564" "AX-89373620" "AX-89373659" "AX-89375082" "AX-89377727" "AX-89378391" "AX-89390470" "AX-89409568" "AX-89410254" "AX-89416307" "AX-89416867" "AX-89420683" "AX-89428281" "AX-89430035" "AX-89453538" "AX-89455196" "AX-89475118" "AX-89478503" "AX-89484754" "AX-89508045" "AX-89515748" "AX-89518924" "AX-89522325" "AX-89523529" "AX-89525112" "AX-89534817" "AX-89551107" "AX-89555627" "AX-89566745" "AX-89584500" "AX-89587485" "AX-89588429" "AX-89605612" "AX-89615066" "AX-89617827" "AX-89619926" "AX-89626140" "AX-89639721" "AX-89653921" "AX-89656144" "AX-89663356" "AX-89673602" "AX-89676473" "AX-89688943" "AX-89695687" "AX-89703099" "AX-89704092" "AX-89708674" "AX-89711091" "AX-89727520" "AX-89729567" "AX-89739047" "AX-89740019" "AX-89747216" "AX-89765392" "AX-89771267" "AX-89313308" "AX-89315789" "AX-89320165" "AX-89328899" "AX-89397672" "AX-89398593" "AX-89399469" "AX-89406256" "AX-89434408" "AX-89437598" "AX-89448982" "AX-89453871" "AX-89466726" "AX-89483337" "AX-89498123" "AX-89505100" "AX-89528167" "AX-89538778" "AX-89564565" "AX-89570173" "AX-89574423" "AX-89575086" "AX-89580301" "AX-89588010" "AX-89601529" "AX-89608892" "AX-89619212" "AX-89680524" "AX-89696250" "AX-89744619" "AX-89744926" "AX-89604613" "AX-89512582" "AX-89424120" "AX-89556254" "AX-89640585" "AX-89703371" "AX-89751560" "AX-89318618" "AX-89581823" "AX-89313960" "AX-89393197" "AX-89395963" "AX-89458395" "AX-89468119" "AX-89563971" "AX-89589231" "AX-89616755" "AX-89669683" "AX-89706803" "AX-89738288" "AX-89341337" "AX-89354539" "AX-89379140" "AX-89383284" "AX-89462160" "AX-89477898" "AX-89512650" "AX-89515134" "AX-89532640" "AX-89569011" "AX-89661150" "AX-89725465" "AX-89329950" "AX-89452723" "AX-89401273" "AX-89342245" "AX-89498814" "AX-89349562" "AX-89557400" "AX-89450319" "AX-89548920" "AX-89382779" "AX-89438362" "AX-89759856" "AX-89774347" "AX-89621259" "AX-89635936" "AX-89568440" "AX-89602882" "AX-89316515" "AX-89400926" "AX-89493832" "AX-89619434" "AX-89724041" "AX-89649439" "AX-89740800" "AX-89315347" "AX-89317815" "AX-89355470" "AX-89363113" "AX-89378335" "AX-89385319" "AX-89422178" "AX-89460224" "AX-89667982" "AX-89312880" "AX-89341566" "AX-89390180" "AX-89400279" "AX-89407076" "AX-89453073" "AX-89461243" "AX-89487542" "AX-89494464" "AX-89536990" "AX-89572767" "AX-89603305" "AX-89609505" "AX-89626640" "AX-89635080" "AX-89701342" "AX-89751232" "AX-89316621" "AX-89386728" "AX-89549057" "AX-89706014" "AX-89702193" "AX-89322849" "AX-89500095" "AX-89500659" "AX-89715704" "AX-89442939" "AX-89549893" "AX-89650635" "AX-89719360" "AX-89768684" "AX-89675613" "AX-89597380" "AX-89384438" "AX-89416313" "AX-89417841" "AX-89556311" "AX-89663405" "AX-89772643" "AX-89330512" "AX-89347922" "AX-89366352" "AX-89388609" "AX-89435820" "AX-89453431" "AX-89480024" "AX-89488127" "AX-89502714" "AX-89539257" "AX-89542023" "AX-89546277" "AX-89689807" "AX-89734228" "AX-89458730" "AX-89502004" "AX-89367592" "AX-89582614" "AX-89369887" "AX-89315133" "AX-89684993" "AX-89317844" "AX-89331036" "AX-89450342" "AX-89481693" "AX-89519828" "AX-89544171" "AX-89602290" "AX-89670480" "AX-89733026" "AX-89760860" "AX-89349690" "AX-89390754" "AX-89392522" "AX-89396508" "AX-89414799" "AX-89419714" "AX-89423189" "AX-89437042" "AX-89471835" "AX-89478562" "AX-89524814" "AX-89557887" "AX-89574298" "AX-89593180" "AX-89605323" "AX-89680317" "AX-89698715" "AX-89718299" "AX-89756705" "AX-89761462" "AX-89767898" "AX-89581721" "AX-89495231" "AX-89321842" "AX-89524852" "AX-89678382" "AX-89477963" "AX-89752833" "AX-89319921" "AX-89643112" "AX-89542978" "AX-89667340" "AX-89690659" "AX-89767152" "AX-89514625" "AX-89567658" "AX-89597604" "AX-89315512" "AX-89439449" "AX-89456365" "AX-89511695" "AX-89533543" "AX-89542880" "AX-89569866" "AX-89592509" "AX-89629382" "AX-89632248" "AX-89656073" "AX-89735610" "AX-89767582" "AX-89324829" "AX-89452976" "AX-89503386" "AX-89521604" "AX-89524218" "AX-89535480" "AX-89601815" "AX-89602170" "AX-89645614" "AX-89649958" "AX-89654039" "AX-89674518" "AX-89682363" "AX-89704136" "AX-89561042" "AX-89313756" "AX-89335045" "AX-89401644" "AX-89431410" "AX-89460755" "AX-89560679" "AX-89595211" "AX-89708511" "AX-89760421" "AX-89311816" "AX-89347664" "AX-89638219" "AX-89353070" "AX-89467424" "AX-89505509" "AX-89540493" "AX-89561300" "AX-89593158" "AX-89652117" "AX-89734324" "AX-89384142" "AX-89396456" "AX-89563944" "AX-89382835" "AX-89665735" "AX-89668642" "AX-89376118" "AX-89498950" "AX-89551591" "AX-89560530" "AX-89560617" "AX-89606547" "AX-89632280" "AX-89732681" "AX-89526449" "AX-89562502" "AX-89357733" "AX-89524944" "AX-89607052" "AX-89613500" "AX-89656900" "AX-89668194" "AX-89672648" "AX-89745650" "AX-89768715" "AX-89673420" "AX-89774023" "AX-89444705" "AX-89480401" "AX-89598105" "AX-89755319" "AX-89765860" "AX-89513429" "AX-89746009" "AX-89309506" "AX-89477078" "AX-89480273" "AX-89509197" "AX-89706876" "AX-89763658" "AX-89354957" "AX-89371557" "AX-89376045" "AX-89382331" "AX-89388842" "AX-89393188" "AX-89395318" "AX-89412033" "AX-89442479" "AX-89471855" "AX-89480147" "AX-89481287" "AX-89482503" "AX-89484694" "AX-89511322" "AX-89545660" "AX-89559607" "AX-89573493" "AX-89600176" "AX-89600423" "AX-89617785" "AX-89627879" "AX-89645551" "AX-89657375" "AX-89681280" "AX-89715204" "AX-89727212" "AX-89727335" "AX-89736115" "AX-89746747" "AX-89746888" "AX-89751180" "AX-89753606" "AX-89755154" "AX-89755910" "AX-89759647" "AX-89762647" "AX-89777144" "AX-89385985" "AX-89398894" "AX-89517588" "AX-89521204" "AX-89549413" "AX-89330135" "AX-89408316" "AX-89416462" "AX-89613545" "AX-89683729" "AX-89677337" "AX-89322692" "AX-89340934" "AX-89347801" "AX-89369595" "AX-89414873" "AX-89455441" "AX-89465186" "AX-89495858" "AX-89497175" "AX-89611306" "AX-89626144" "AX-89632455" "AX-89658616" "AX-89685391" "AX-89726784" "AX-89771049" "AX-89325015" "AX-89337204" "AX-89380039" "AX-89484459" "AX-89523271" "AX-89539534" "AX-89565457" "AX-89653649" "AX-89701126" "AX-89714901" "AX-89730659" "AX-89748878" "AX-89773893" "AX-89486774" "AX-89331263" "AX-89667632" "AX-89738793" "AX-89548708" "AX-89569474" "AX-89326639" "AX-89336725" "AX-89379878" "AX-89463824" "AX-89484710" "AX-89614552" "AX-89662491" "AX-89674789" "AX-89730264" "AX-89734548" "AX-89581344" "AX-89714750" "AX-89764531" "AX-89318928" "AX-89319239" "AX-89336411" "AX-89342341" "AX-89361370" "AX-89367427" "AX-89395765" "AX-89407256" "AX-89414942" "AX-89425585" "AX-89426129" "AX-89436436" "AX-89441124" "AX-89468756" "AX-89469275" "AX-89469899" "AX-89471508" "AX-89474616" "AX-89483993" "AX-89486066" "AX-89492287" "AX-89527652" "AX-89530402" "AX-89533943" "AX-89548807" "AX-89566264" "AX-89566691" "AX-89589711" "AX-89598913" "AX-89602574" "AX-89613706" "AX-89630620" "AX-89636181" "AX-89639665" "AX-89643622" "AX-89648073" "AX-89664832" "AX-89676693" "AX-89693594" "AX-89702504" "AX-89711118" "AX-89715135" "AX-89743045" "AX-89746936" "AX-89748152" "AX-89750912" "AX-89757028" "AX-89763913" "AX-89765098" "AX-89766097" "AX-89773410" "AX-89777999" "AX-89345237" "AX-89515437" "AX-89651083" "AX-89462195" "AX-89612717" "AX-89386052" "AX-89405166" "AX-89449281" "AX-89520012" "AX-89590372" "AX-89591986" "AX-89616834" "AX-89630965" "AX-89632908" "AX-89663980" "AX-89704703" "AX-89725238" "AX-89727684" "AX-89390757" "AX-89636903" "AX-89686634" "AX-89763713" "AX-89716126" "AX-89470635" "AX-89716187" "AX-89512662" "AX-89392872" "AX-89526907" "AX-89556612" "AX-89592647" "AX-89644813" "AX-89707807" "AX-89738415" "AX-89759831" "AX-89657914" "AX-89347645" "AX-89357567" "AX-89362807" "AX-89394492" "AX-89422312" "AX-89426206" "AX-89491021" "AX-89539070" "AX-89602918" "AX-89604316" "AX-89614817" "AX-89626160" "AX-89655891" "AX-89694900" "AX-89355781" "AX-89367452" "AX-89763399" "AX-89341206" "AX-89368016" "AX-89401778" "AX-89404435" "AX-89424845" "AX-89443055" "AX-89566647" "AX-89573554" "AX-89579916" "AX-89618611" "AX-89626914" "AX-89648667" "AX-89710152" "AX-89727286" "AX-89426394" "AX-89524366" "AX-89546701" "AX-89383561" "AX-89391330" "AX-89594914" "AX-89665767" "AX-89330439" "AX-89331368" "AX-89340969" "AX-89348049" "AX-89352263" "AX-89381858" "AX-89411558" "AX-89437022" "AX-89447088" "AX-89459288" "AX-89464522" "AX-89479006" "AX-89493487" "AX-89495309" "AX-89497889" "AX-89527812" "AX-89528145" "AX-89542981" "AX-89543533" "AX-89556822" "AX-89563319" "AX-89578666" "AX-89584698" "AX-89586672" "AX-89598399" "AX-89599828" "AX-89608040" "AX-89616217" "AX-89625125" "AX-89627960" "AX-89649524" "AX-89699700" "AX-89713517" "AX-89716263" "AX-89718575" "AX-89739458" "AX-89746120" "AX-89755344" "AX-89761084" "AX-89762906" "AX-89767341" "AX-89778041" "AX-89408575" "AX-89443626" "AX-89687623" "AX-89546033" "AX-89418272" "AX-89483832" "AX-89641522" "AX-89321081" "AX-89326818" "AX-89329894" "AX-89330631" "AX-89333453" "AX-89334966" "AX-89377059" "AX-89400740" "AX-89407686" "AX-89428154" "AX-89435121" "AX-89442064" "AX-89445978" "AX-89457395" "AX-89463074" "AX-89486050" "AX-89493940" "AX-89494450" "AX-89499197" "AX-89505471" "AX-89509866" "AX-89511230" "AX-89517634" "AX-89522772" "AX-89530586" "AX-89536982" "AX-89538080" "AX-89541821" "AX-89546298" "AX-89547232" "AX-89547782" "AX-89548503" "AX-89555317" "AX-89557186" "AX-89557393" "AX-89560947" "AX-89573595" "AX-89574815" "AX-89578800" "AX-89579142" "AX-89583948" "AX-89584905" "AX-89597478" "AX-89599413" "AX-89601326" "AX-89604256" "AX-89606973" "AX-89612424" "AX-89614897" "AX-89617814" "AX-89630921" "AX-89632483" "AX-89655195" "AX-89677528" "AX-89687555" "AX-89694564" "AX-89695940" "AX-89697081" "AX-89709809" "AX-89711000" "AX-89714181" "AX-89715936" "AX-89731999" "AX-89733116" "AX-89738697" "AX-89744175" "AX-89768942" "AX-89774414" "AX-89324371" "AX-89408916" "AX-89452039" "AX-89452952" "AX-89576809" "AX-89658575" "AX-89692052" "AX-89702776" "AX-89734417" "AX-89311958" "AX-89314917" "AX-89325537" "AX-89335726" "AX-89335877" "AX-89339734" "AX-89343278" "AX-89345820" "AX-89360835" "AX-89368742" "AX-89369893" "AX-89380318" "AX-89386384" "AX-89395525" "AX-89395665" "AX-89407470" "AX-89413378" "AX-89414785" "AX-89415664" "AX-89417007" "AX-89423888" "AX-89424755" "AX-89435809" "AX-89437335" "AX-89448692" "AX-89453672" "AX-89461581" "AX-89465869" "AX-89469911" "AX-89475623" "AX-89478975" "AX-89481568" "AX-89486030" "AX-89491129" "AX-89496192" "AX-89498165" "AX-89511314" "AX-89514766" "AX-89520114" "AX-89526057" "AX-89529483" "AX-89539135" "AX-89553376" "AX-89558029" "AX-89564428" "AX-89570507" "AX-89580164" "AX-89589868" "AX-89590315" "AX-89592192" "AX-89593627" "AX-89610977" "AX-89611642" "AX-89614251" "AX-89617217" "AX-89618835" "AX-89629556" "AX-89635993" "AX-89642957" "AX-89643263" "AX-89646398" "AX-89647687" "AX-89650725" "AX-89657175" "AX-89657805" "AX-89658282" "AX-89658959" "AX-89662193" "AX-89673376" "AX-89686935" "AX-89703879" "AX-89705429" "AX-89711275" "AX-89723363" "AX-89723951" "AX-89724346" "AX-89724465" "AX-89726396" "AX-89727870" "AX-89733776" "AX-89749915" "AX-89760546" "AX-89763642" "AX-89769006" "AX-89333926" "AX-89443410" "AX-89316590" "AX-89337893" "AX-89339768" "AX-89347325" "AX-89350957" "AX-89355268" "AX-89384700" "AX-89385072" "AX-89396181" "AX-89434225" "AX-89446351" "AX-89461987" "AX-89462012" "AX-89469015" "AX-89474294" "AX-89475098" "AX-89482973" "AX-89483012" "AX-89488616" "AX-89494360" "AX-89502575" "AX-89504339" "AX-89513282" "AX-89518154" "AX-89529329" "AX-89530094" "AX-89539475" "AX-89554056" "AX-89557341" "AX-89560427" "AX-89574310" "AX-89611104" "AX-89612453" "AX-89668897" "AX-89683957" "AX-89698629" "AX-89719946" "AX-89721923" "AX-89722785" "AX-89726598" "AX-89739166" "AX-89765802" "AX-89390824" "AX-89420882" "AX-89459166" "AX-89724866" "AX-89729913" "AX-89329815" "AX-89366134" "AX-89632524" "AX-89678741" "AX-89733389" "AX-89741774" "AX-89335784" "AX-89408403" "AX-89452067" "AX-89577164" "AX-89582191" "AX-89591615" "AX-89627932" "AX-89720617" "AX-89323805" "AX-89324372" "AX-89379588" "AX-89389750" "AX-89435499" "AX-89465166" "AX-89504360" "AX-89519994" "AX-89598367" "AX-89614652" "AX-89653465" "AX-89687879" "AX-89724741" "AX-89768355" "AX-89772491" "AX-89479914" "AX-89436539" "AX-89531294" "AX-89585434" "AX-89674110" "AX-89693645" "AX-89696091" "AX-89516218" "AX-89594512" "AX-89714548" "AX-89329679" "AX-89451737" "AX-89693868" "AX-89460772" "AX-89337535" "AX-89431262" "AX-89745347" "AX-89422792" "AX-89456959" "AX-89473998" "AX-89520532" "AX-89533610" "AX-89578653" "AX-89630276" "AX-89634289" "AX-89657881" "AX-89583249" "AX-89332934" "AX-89435803" "AX-89446801" "AX-89564644" "AX-89628583" "AX-89677077" "AX-89722075" "AX-89557775" "AX-89576314" "AX-89312810" "AX-89323093" "AX-89326593" "AX-89328594" "AX-89335558" "AX-89342739" "AX-89346149" "AX-89369275" "AX-89442325" "AX-89462241" "AX-89473014" "AX-89509199" "AX-89509466" "AX-89531725" "AX-89552037" "AX-89562918" "AX-89563311" "AX-89564704" "AX-89591774" "AX-89600672" "AX-89614054" "AX-89638373" "AX-89644454" "AX-89648210" "AX-89651242" "AX-89655809" "AX-89675488" "AX-89687176" "AX-89695654" "AX-89709868" "AX-89718345" "AX-89725337" "AX-89731968" "AX-89350902" "AX-89470529" "AX-89515231" "AX-89549367" "AX-89568280" "AX-89598976" "AX-89738903" "AX-89746598" "AX-89319324" "AX-89371850" "AX-89376094" "AX-89411024" "AX-89419231" "AX-89422853" "AX-89465397" "AX-89482277" "AX-89489679" "AX-89539874" "AX-89540504" "AX-89651933" "AX-89666177" "AX-89680414" "AX-89713407" "AX-89716179" "AX-89733566" "AX-89760242" "AX-89607133" "AX-89383816" "AX-89482925" "AX-89527388" "AX-89744065" "AX-89584060" "AX-89607560" "AX-89757602" "AX-89609245" "AX-89750567" "AX-89337034" "AX-89363471" "AX-89358514" "AX-89380722" "AX-89400021" "AX-89421901" "AX-89455593" "AX-89462318" "AX-89464650" "AX-89479962" "AX-89508187" "AX-89511259" "AX-89558646" "AX-89559689" "AX-89560810" "AX-89590289" "AX-89606114" "AX-89609043" "AX-89637596" "AX-89653987" "AX-89654028" "AX-89661808" "AX-89661992" "AX-89677466" "AX-89682526" "AX-89688987" "AX-89711645" "AX-89719379" "AX-89771296" "AX-89772056" "AX-89427624" "AX-89316560" "AX-89319339" "AX-89368545" "AX-89393359" "AX-89397035" "AX-89403789" "AX-89407846" "AX-89407971" "AX-89417192" "AX-89449593" "AX-89452639" "AX-89452833" "AX-89458791" "AX-89501496" "AX-89510299" "AX-89515727" "AX-89563202" "AX-89601540" "AX-89649728" "AX-89731610" "AX-89754044" "AX-89763198" "AX-89765432" "AX-89495170" "AX-89639961" "AX-89423722" "AX-89363602" "AX-89433240" "AX-89343380" "AX-89368162" "AX-89557552" "AX-89365553" "AX-89613934" "AX-89591698" "AX-89724825" "AX-89750812" "AX-89542215" "AX-89441191" "AX-89441862" "AX-89536164" "AX-89558525" "AX-89563737" "AX-89606285" "AX-89751072" "AX-89645636" "AX-89313616" "AX-89615169" "AX-89778146" "AX-89759776" "AX-89337217" "AX-89510168" "AX-89318555" "AX-89356173" "AX-89376436" "AX-89427209" "AX-89441980" "AX-89465771" "AX-89496906" "AX-89504422" "AX-89522622" "AX-89553369" "AX-89611525" "AX-89618123" "AX-89645001" "AX-89649110" "AX-89671458" "AX-89709856" "AX-89763945" "AX-89410880" "AX-89426540" "AX-89614600" "AX-89635553" "AX-89753672" "AX-89763742" "AX-89324361" "AX-89398153" "AX-89443828" "AX-89447315" "AX-89454039" "AX-89536060" "AX-89536877" "AX-89683417" "AX-89744485" "AX-89757282" "AX-89345007" "AX-89437243" "AX-89647594" "AX-89713932" "AX-89766072" "AX-89342052" "AX-89347970" "AX-89546451" "AX-89611075" "AX-89724558" "AX-89712887" "AX-89403722" "AX-89448821" "AX-89546695" "AX-89349260" "AX-86167798" "AX-89390150" "AX-89422745" "AX-89464838" "AX-89727617" "AX-89491834" "AX-89567379" "AX-89663881" "AX-89630309" "AX-89669676" "AX-89369375" "AX-89396301" "AX-89505787" "AX-89530781" "AX-89441740" "AX-89380497" "AX-89442046" "AX-89391156" "AX-89404097" "AX-89406903" "AX-89461872" "AX-89465774" "AX-89543519" "AX-89555119" "AX-89581084" "AX-89588162" "AX-89627784" "AX-89645040" "AX-89670899" "AX-89708244" "AX-89710217" "AX-89739478" "AX-89672422" "AX-89497438" "AX-89754059" "AX-89475843" "AX-89664506" "AX-89678030" "AX-89508985" "AX-89578031" "AX-89691223" "AX-89349003" "AX-89463950" "AX-89558670" "AX-89649638" "AX-89666912" "AX-89545167" "AX-89633551" "AX-89655774" "AX-89769163" "AX-89393054" "AX-89401383" "AX-89471952" "AX-89476490" "AX-89507826" "AX-89425128" "AX-89502029" "AX-89541147" "AX-89589335" "AX-89587773" "AX-89677464" "AX-89343256" "AX-89370873" "AX-89385728" "AX-89397151" "AX-89561517" "AX-89569547" "AX-89589778" "AX-89629073" "AX-89633673" "AX-89644379" "AX-89681790" "AX-89697969" "AX-89476197" "AX-89545282" "AX-89438442" "AX-89527674" "AX-89588785" "AX-89694492" "AX-89663384" "AX-89553030" "AX-89340469" "AX-89426574" "AX-89776270" "AX-89447504" "AX-89665611" "AX-89554378" "AX-89492624" "AX-89707861" "AX-89365200" "AX-86168360" "AX-89321320" "AX-89378697" "AX-89415054" "AX-89534329" "AX-89543424" "AX-89547404" "AX-89662037" "AX-89752022" "AX-89754673" "AX-89327374" "AX-89399217" "AX-89541578" "AX-89576870" "AX-89755533" "AX-89322643" "AX-89425495" "AX-89437233" "AX-89500733" "AX-89535454" "AX-89548124" "AX-89558389" "AX-89588067" "AX-89622380" "AX-89642740" "AX-89683259" "AX-89685836" "AX-89700529" "AX-89704771" "AX-89770760" "AX-89685069" "AX-89316056" "AX-89382809" "AX-89425912" "AX-89515554" "AX-89558845" "AX-89611020" "AX-89616530" "AX-89726871" "AX-89767788" "AX-89554434" "AX-89422884" "AX-89461122" "AX-89572999" "AX-89601011" "AX-89621330" "AX-89767505" "AX-89338303" "AX-89380873" "AX-89515583" "AX-89572872" "AX-89621146" "AX-89637951" "AX-89764359" "AX-89362535" "AX-89375350" "AX-89391386" "AX-89404488" "AX-89438898" "AX-89448181" "AX-89455101" "AX-89472229" "AX-89506011" "AX-89583769" "AX-89599036" "AX-89613065" "AX-89628787" "AX-89694025" "AX-89695264" "AX-89720888" "AX-89722633" "AX-89773992" "AX-89412285" "AX-89580494" "AX-86164528" "AX-86164530" "AX-86166467" "AX-86169208" "AX-86184591" "AX-89309741" "AX-89310198" "AX-89314888" "AX-89315053" "AX-89315621" "AX-89316292" "AX-89318528" "AX-89320567" "AX-89321931" "AX-89325335" "AX-89325639" "AX-89326055" "AX-89326226" "AX-89330192" "AX-89330535" "AX-89335492" "AX-89337107" "AX-89339259" "AX-89341124" "AX-89343404" "AX-89344251" "AX-89345384" "AX-89346163" "AX-89346521" "AX-89346881" "AX-89346964" "AX-89348271" "AX-89351807" "AX-89352348" "AX-89356582" "AX-89356961" "AX-89357055" "AX-89357447" "AX-89360541" "AX-89360909" "AX-89361749" "AX-89362222" "AX-89364188" "AX-89364450" "AX-89369079" "AX-89369575" "AX-89370478" "AX-89374505" "AX-89380908" "AX-89384227" "AX-89385570" "AX-89386296" "AX-89386319" "AX-89387345" "AX-89388247" "AX-89389025" "AX-89389630" "AX-89392641" "AX-89396690" "AX-89396691" "AX-89396909" "AX-89400632" "AX-89402547" "AX-89404550" "AX-89405926" "AX-89406498" "AX-89406924" "AX-89408646" "AX-89412058" "AX-89412550" "AX-89412860" "AX-89413250" "AX-89415332" "AX-89416806" "AX-89418190" "AX-89419907" "AX-89420276" "AX-89421498" "AX-89421624" "AX-89421819" "AX-89422346" "AX-89425275" "AX-89425449" "AX-89429350" "AX-89429522" "AX-89432071" "AX-89436815" "AX-89440915" "AX-89442357" "AX-89443306" "AX-89444308" "AX-89444901" "AX-89445030" "AX-89446940" "AX-89453710" "AX-89454548" "AX-89456159" "AX-89456242" "AX-89459407" "AX-89459717" "AX-89460475" "AX-89463671" "AX-89465080" "AX-89466309" "AX-89467977" "AX-89480926" "AX-89481542" "AX-89482035" "AX-89482092" "AX-89484385" "AX-89487154" "AX-89487583" "AX-89492186" "AX-89492363" "AX-89492447" "AX-89492818" "AX-89493571" "AX-89496717" "AX-89497808" "AX-89498159" "AX-89499378" "AX-89501157" "AX-89502154" "AX-89504254" "AX-89513480" "AX-89513805" "AX-89514020" "AX-89514060" "AX-89514851" "AX-89516018" "AX-89519567" "AX-89519938" "AX-89521229" "AX-89521273" "AX-89521553" "AX-89522785" "AX-89523047" "AX-89523111" "AX-89523992" "AX-89524830" "AX-89525087" "AX-89525555" "AX-89527077" "AX-89528746" "AX-89530800" "AX-89531276" "AX-89534395" "AX-89534949" "AX-89535213" "AX-89535660" "AX-89536960" "AX-89538019" "AX-89538269" "AX-89540467" "AX-89540946" "AX-89543865" "AX-89544210" "AX-89544412" "AX-89544925" "AX-89548611" "AX-89549439" "AX-89551496" "AX-89552798" "AX-89553696" "AX-89557378" "AX-89559351" "AX-89560225" "AX-89562193" "AX-89564098" "AX-89565078" "AX-89566323" "AX-89568680" "AX-89570603" "AX-89572050" "AX-89573552" "AX-89573850" "AX-89574396" "AX-89574770" "AX-89576857" "AX-89576903" "AX-89578987" "AX-89580527" "AX-89580552" "AX-89581052" "AX-89582144" "AX-89582673" "AX-89582888" "AX-89583654" "AX-89586314" "AX-89588549" "AX-89588587" "AX-89590252" "AX-89590274" "AX-89590894" "AX-89591942" "AX-89594618" "AX-89595070" "AX-89600828" "AX-89602120" "AX-89602155" "AX-89602196" "AX-89602709" "AX-89603170" "AX-89603434" "AX-89604719" "AX-89611135" "AX-89612960" "AX-89613231" "AX-89615883" "AX-89617151" "AX-89617825" "AX-89618519" "AX-89619266" "AX-89626456" "AX-89627931" "AX-89628165" "AX-89628892" "AX-89631051" "AX-89632114" "AX-89633145" "AX-89635596" "AX-89637880" "AX-89639023" "AX-89639620" "AX-89641487" "AX-89642581" "AX-89643890" "AX-89648144" "AX-89650972" "AX-89651858" "AX-89653002" "AX-89653069" "AX-89654110" "AX-89654236" "AX-89657209" "AX-89657960" "AX-89657984" "AX-89658224" "AX-89658293" "AX-89659337" "AX-89661955" "AX-89661991" "AX-89666489" "AX-89667265" "AX-89671573" "AX-89671915" "AX-89675389" "AX-89676239" "AX-89681260" "AX-89681278" "AX-89682673" "AX-89683085" "AX-89684128" "AX-89684604" "AX-89685590" "AX-89686395" "AX-89686961" "AX-89687240" "AX-89687264" "AX-89694005" "AX-89695349" "AX-89696813" "AX-89697532" "AX-89700124" "AX-89700281" "AX-89702624" "AX-89704301" "AX-89705598" "AX-89706148" "AX-89708479" "AX-89709198" "AX-89712079" "AX-89714294" "AX-89715269" "AX-89715731" "AX-89719034" "AX-89720401" "AX-89722800" "AX-89723048" "AX-89724746" "AX-89725106" "AX-89725366" "AX-89725498" "AX-89728224" "AX-89729613" "AX-89733033" "AX-89733479" "AX-89734381" "AX-89736028" "AX-89737338" "AX-89737726" "AX-89738554" "AX-89740779" "AX-89743284" "AX-89744257" "AX-89744290" "AX-89744350" "AX-89746146" "AX-89747269" "AX-89747742" "AX-89749953" "AX-89750292" "AX-89750680" "AX-89750710" "AX-89751531" "AX-89752032" "AX-89754629" "AX-89754658" "AX-89755889" "AX-89756436" "AX-89757696" "AX-89759637" "AX-89763235" "AX-89767370" "AX-89768743" "AX-89772298" "AX-89772967" "AX-89773198" "AX-89773509" "AX-89773848" "AX-89774370" "AX-89776742" "AX-89776903" "AX-89777010" "AX-89777738" "AX-89778149" "AX-89317793" "AX-89321243" "AX-89356495" "AX-89374696" "AX-89399535" "AX-89405474" "AX-89411299" "AX-89411965" "AX-89424561" "AX-89446337" "AX-89449617" "AX-89450650" "AX-89465679" "AX-89474048" "AX-89478134" "AX-89483050" "AX-89488058" "AX-89494321" "AX-89510679" "AX-89526595" "AX-89530164" "AX-89552693" "AX-89559651" "AX-89561531" "AX-89568471" "AX-89572676" "AX-89576838" "AX-89580254" "AX-89643575" "AX-89669283" "AX-89685673" "AX-89686352" "AX-89691659" "AX-89709702" "AX-89712378" "AX-89715415" "AX-89725709" "AX-89741804" "AX-89742787" "AX-89747724" "AX-89764006" "AX-89764926" "AX-89769180" "AX-89773288" "AX-89775186" "AX-89774628" "AX-89653966" "AX-89460693" "AX-89501385" "AX-89466151" "AX-89479128" "AX-89481536" "AX-89500648" "AX-89565360" "AX-89593261" "AX-89677020" "AX-89689772" "AX-89776012" "AX-89777101" "AX-89452754" "AX-89485396" "AX-89593836" "AX-89744073" "AX-89710707" "AX-89459056" "AX-89445578" "AX-89566453" "AX-89582105" "AX-89709885" "AX-89748075" "AX-89376823" "AX-89392251" "AX-89408850" "AX-89409249" "AX-89549360" "AX-89563757" "AX-89677461" "AX-89745392" "AX-89568036" "AX-89606531" "AX-89648591" "AX-89696956" "AX-89706627" "AX-89514865" "AX-89699439" "AX-86164644" "AX-86168548" "AX-86168549" "AX-86168551" "AX-86168553" "AX-89311564" "AX-89314907" "AX-89315298" "AX-89329088" "AX-89345065" "AX-89346489" "AX-89349669" "AX-89359139" "AX-89369902" "AX-89382130" "AX-89400591" "AX-89414744" "AX-89416992" "AX-89422337" "AX-89428619" "AX-89432440" "AX-89437107" "AX-89446756" "AX-89447138" "AX-89456496" "AX-89477455" "AX-89491244" "AX-89491600" "AX-89494498" "AX-89495274" "AX-89515633" "AX-89518263" "AX-89530946" "AX-89552521" "AX-89574588" "AX-89594990" "AX-89611401" "AX-89637772" "AX-89645473" "AX-89649344" "AX-89650128" "AX-89660701" "AX-89661917" "AX-89664409" "AX-89665399" "AX-89670415" "AX-89670849" "AX-89685609" "AX-89708677" "AX-89712404" "AX-89732888" "AX-89734016" "AX-89735918" "AX-89744180" "AX-89744514" "AX-89746453" "AX-89749239" "AX-89760308" "AX-89768119" "AX-89772769" "AX-86168547" "AX-89312590" "AX-89316530" "AX-89360948" "AX-89367424" "AX-89376377" "AX-89387604" "AX-89388198" "AX-89394423" "AX-89417058" "AX-89433525" "AX-89456312" "AX-89483994" "AX-89488843" "AX-89491363" "AX-89538757" "AX-89615750" "AX-89636320" "AX-89708319" "AX-89721415" "AX-89727024" "AX-89731404" "AX-89743200" "AX-89757260" "AX-89759750" "AX-89765806" "AX-89436154" "AX-89447260" "AX-89452318" "AX-89496575" "AX-89516106" "AX-89595007" "AX-89630821" "AX-89727342" "AX-89764094" "AX-89641511" "AX-89318590" "AX-89319865" "AX-89331969" "AX-89332950" "AX-89332955" "AX-89337802" "AX-89346616" "AX-89367975" "AX-89383866" "AX-89390866" "AX-89392325" "AX-89396680" "AX-89400727" "AX-89423359" "AX-89446608" "AX-89448771" "AX-89452537" "AX-89476466" "AX-89477713" "AX-89482485" "AX-89489239" "AX-89501646" "AX-89518923" "AX-89525651" "AX-89538840" "AX-89542047" "AX-89545628" "AX-89550377" "AX-89596264" "AX-89614168" "AX-89615361" "AX-89640857" "AX-89650341" "AX-89657236" "AX-89657701" "AX-89658868" "AX-89660624" "AX-89666914" "AX-89671891" "AX-89675640" "AX-89676943" "AX-89678273" "AX-89710159" "AX-89711729" "AX-89712135" "AX-89738517" "AX-89746404" "AX-89746890" "AX-89750033" "AX-89762061" "AX-89312517" "AX-89320743" "AX-89337962" "AX-89461874" "AX-89491241" "AX-89531990" "AX-89594440" "AX-89642607" "AX-89654418" "AX-89740182" "AX-89371497" "AX-89333240" "AX-89333298" "AX-89336841" "AX-89342690" "AX-89348321" "AX-89349188" "AX-89371009" "AX-89373587" "AX-89376272" "AX-89379039" "AX-89397749" "AX-89401753" "AX-89432804" "AX-89470182" "AX-89474542" "AX-89475409" "AX-89477127" "AX-89491474" "AX-89498666" "AX-89499679" "AX-89505951" "AX-89509524" "AX-89513332" "AX-89519404" "AX-89522724" "AX-89523678" "AX-89525076" "AX-89526087" "AX-89530788" "AX-89536905" "AX-89545378" "AX-89548890" "AX-89552968" "AX-89568436" "AX-89575610" "AX-89592939" "AX-89597092" "AX-89606149" "AX-89618055" "AX-89629076" "AX-89645470" "AX-89680594" "AX-89690177" "AX-89704157" "AX-89704380" "AX-89704631" "AX-89708484" "AX-89731452" "AX-89761056" "AX-89767597" "AX-89770697" "AX-89775295" "AX-89310663" "AX-89318844" "AX-89358962" "AX-89359385" "AX-89404874" "AX-89416963" "AX-89426354" "AX-89492798" "AX-89562834" "AX-89572029" "AX-89587167" "AX-89589773" "AX-89657796" "AX-89666343" "AX-89701410" "AX-89473910" "AX-89546813" "AX-89568543" "AX-89584410" "AX-89609763" "AX-89620474" "AX-89627343" "AX-89635144" "AX-89777321" "AX-89383977" "AX-89431718" "AX-89534158" "AX-89628262" "AX-89750215" "AX-89767812" "AX-89339840" "AX-89518458" "AX-89563022" "AX-89743401" "AX-89360038" "AX-89775360" "AX-89588174" "AX-89577147" "AX-89600641" "AX-89609877" "AX-89334550" "AX-89345616" "AX-89370457" "AX-89389113" "AX-89412766" "AX-89532709" "AX-89573847" "AX-89585523" "AX-89639390" "AX-89639683" "AX-89643301" "AX-89661381" "AX-89672155" "AX-89760946" "AX-89314614" "AX-89323005" "AX-89323121" "AX-89523348" "AX-89546938" "AX-89577710" "AX-89589075" "AX-89628569" "AX-89653284" "AX-89700537" "AX-89745337" "AX-89747015" "AX-89557030" "AX-89608735" "AX-89594431" "AX-89707063" "AX-89332213" "AX-89364167" "AX-89381363" "AX-89496765" "AX-89629721" "AX-89684291" "AX-89715857" "AX-89731239" "AX-89769007" "AX-89332405" "AX-89336021" "AX-89485249" "AX-89637968" "AX-89719476" "AX-89768703" "AX-89356475" "AX-89310301" "AX-89338045" "AX-89341919" "AX-89356677" "AX-89401443" "AX-89411249" "AX-89414530" "AX-89439826" "AX-89442816" "AX-89446174" "AX-89474847" "AX-89482262" "AX-89503675" "AX-89504545" "AX-89507272" "AX-89507664" "AX-89518120" "AX-89551582" "AX-89558656" "AX-89582863" "AX-89590964" "AX-89605989" "AX-89606687" "AX-89631508" "AX-89645995" "AX-89671109" "AX-89676110" "AX-89678027" "AX-89705723" "AX-89736803" "AX-89765827" "AX-89385325" "AX-89506425" "AX-89525362" "AX-89620631" "AX-89640085" "AX-89546587" "AX-89698426" "AX-89326548" "AX-89321671" "AX-89356436" "AX-89401983" "AX-89439468" "AX-89609942" "AX-89641031" "AX-89687128" "AX-89742367" "AX-89335279" "AX-89336615" "AX-89543269" "AX-89588838" "AX-89666767" "AX-89614590" "AX-89321928" "AX-89336148" "AX-89343403" "AX-89349351" "AX-89376854" "AX-89385730" "AX-89417817" "AX-89423517" "AX-89424641" "AX-89436281" "AX-89478489" "AX-89514187" "AX-89521245" "AX-89529912" "AX-89531141" "AX-89559421" "AX-89569041" "AX-89575248" "AX-89591857" "AX-89596167" "AX-89612593" "AX-89623319" "AX-89638097" "AX-89680170" "AX-89696550" "AX-89721275" "AX-89733765" "AX-89740454" "AX-89776228" "AX-89405014" "AX-89452113" "AX-89453975" "AX-89464375" "AX-89637919" "AX-89679622" "AX-89718770" "AX-89544017" "AX-89310420" "AX-89333472" "AX-89368752" "AX-89398217" "AX-89417328" "AX-89422332" "AX-89430237" "AX-89488727" "AX-89500448" "AX-89580472" "AX-89587000" "AX-89611783" "AX-89627023" "AX-89639492" "AX-89661037" "AX-89679682" "AX-89680702" "AX-89699189" "AX-89717519" "AX-89767532" "AX-89495911" "AX-89678421" "AX-89700729" "AX-89400216" "AX-89545950" "AX-89397696" "AX-89439215" "AX-89470313" "AX-89475007" "AX-89497732" "AX-89522915" "AX-89547399" "AX-89603077" "AX-89763586" "AX-89547454" "AX-89312960" "AX-89328060" "AX-89329610" "AX-89373677" "AX-89385089" "AX-89406078" "AX-89408138" "AX-89421253" "AX-89421373" "AX-89424195" "AX-89467723" "AX-89480372" "AX-89486610" "AX-89497539" "AX-89501532" "AX-89516875" "AX-89520666" "AX-89521210" "AX-89539728" "AX-89543189" "AX-89549574" "AX-89576675" "AX-89580058" "AX-89620697" "AX-89689169" "AX-89717109" "AX-89739284" "AX-89749452" "AX-89759659" "AX-89604210" "AX-89637158" "AX-89359032" "AX-89391678" "AX-89407438" "AX-89414535" "AX-89425195" "AX-89453315" "AX-89457054" "AX-89459323" "AX-89469514" "AX-89482515" "AX-89502432" "AX-89504505" "AX-89542375" "AX-89543602" "AX-89571646" "AX-89575985" "AX-89588658" "AX-89605124" "AX-89648010" "AX-89662709" "AX-89662937" "AX-89672116" "AX-89701093" "AX-89737623" "AX-89754697" "AX-89372631" "AX-89459730" "AX-89719680" "AX-89415182" "AX-89461900" "AX-89481023" "AX-89545544" "AX-89603251" "AX-89464406" "AX-89359544" "AX-89388935" "AX-89408461" "AX-89449659" "AX-89515850" "AX-89534279" "AX-89554783" "AX-89571376" "AX-89572928" "AX-89645483" "AX-89659123" "AX-89659522" "AX-89691116" "AX-89704189" "AX-89721175" "AX-89753968" "AX-89608401" "AX-89654556" "AX-89451286" "AX-89497052" "AX-89688072" "AX-89360888" "AX-89310654" "AX-89317354" "AX-89321659" "AX-89333640" "AX-89337667" "AX-89344962" "AX-89353537" "AX-89368438" "AX-89385815" "AX-89399239" "AX-89400435" "AX-89411275" "AX-89414135" "AX-89417802" "AX-89442552" "AX-89457348" "AX-89459623" "AX-89464431" "AX-89483195" "AX-89487080" "AX-89503914" "AX-89522924" "AX-89555692" "AX-89561916" "AX-89566169" "AX-89585584" "AX-89609304" "AX-89624766" "AX-89632400" "AX-89636871" "AX-89641553" "AX-89644858" "AX-89654199" "AX-89678263" "AX-89681977" "AX-89702385" "AX-89705585" "AX-89719288" "AX-89728715" "AX-89748418" "AX-89767609" "AX-89772552" "AX-89776006" "AX-89330991" "AX-89356830" "AX-89389893" "AX-89470341" "AX-89530566" "AX-89655003" "AX-89766498" "AX-89470875" "AX-89510925" "AX-89564304" "AX-89310820" "AX-89329476" "AX-89341492" "AX-89368316" "AX-89383047" "AX-89409103" "AX-89413289" "AX-89507738" "AX-89532085" "AX-89540140" "AX-89563402" "AX-89572455" "AX-89581928" "AX-89584465" "AX-89596271" "AX-89603138" "AX-89603253" "AX-89612426" "AX-89629696" "AX-89639744" "AX-89643312" "AX-89645534" "AX-89647931" "AX-89654466" "AX-89677424" "AX-89691788" "AX-89740163" "AX-89749133" "AX-89358807" "AX-89474601" "AX-89567139" "AX-89611105" "AX-89460712" "AX-89365160" "AX-89568621" "AX-89661561" "AX-89685409" "AX-89372144" "AX-89400310" "AX-89400613" "AX-89632241" "AX-89667438" "AX-89411585" "AX-89326656" "AX-89384287" "AX-89413960" "AX-89419195" "AX-89471808" "AX-89473177" "AX-89473499" "AX-89474000" "AX-89525071" "AX-89546526" "AX-89591228" "AX-89594155" "AX-89597234" "AX-89619096" "AX-89619686" "AX-89627177" "AX-89639561" "AX-89643966" "AX-89649600" "AX-89693810" "AX-89701489" "AX-89717682" "AX-89731366" "AX-89760610" "AX-89339726" "AX-89484951" "AX-89487629" "AX-89528632" "AX-89563752" "AX-89556972" "AX-89329823" "AX-89370461" "AX-89372411" "AX-89392144" "AX-89550564" "AX-89710419" "AX-89713951" "AX-89737251" "AX-89364881" "AX-89370046" "AX-89400362" "AX-89459882" "AX-89490291" "AX-89543136" "AX-89558307" "AX-89563929" "AX-89672849" "AX-89569597" "AX-89446737" "AX-89493280" "AX-89513849" "AX-89517618" "AX-89519044" "AX-89566863" "AX-89592651" "AX-89610685" "AX-89623200" "AX-89632231" "AX-89638675" "AX-89734459" "AX-89773351" "AX-89633058" "AX-89513947" "AX-89578058" "AX-89649533" "AX-89343363" "AX-89350544" "AX-89458185" "AX-89352157" "AX-89462795" "AX-89541601" "AX-89550900" "AX-89575185" "AX-89655057" "AX-89734823" "AX-89774132" "AX-89447331" "AX-89594457" "AX-89511248" "AX-89313304" "AX-89314466" "AX-89315678" "AX-89316031" "AX-89319283" "AX-89319505" "AX-89328964" "AX-89330962" "AX-89331938" "AX-89343958" "AX-89349187" "AX-89356176" "AX-89358179" "AX-89359050" "AX-89378460" "AX-89391627" "AX-89403486" "AX-89410142" "AX-89412368" "AX-89433150" "AX-89444138" "AX-89445081" "AX-89446725" "AX-89453639" "AX-89459443" "AX-89460204" "AX-89461438" "AX-89468733" "AX-89472850" "AX-89482043" "AX-89484425" "AX-89486339" "AX-89488609" "AX-89488748" "AX-89493796" "AX-89495103" "AX-89499857" "AX-89505881" "AX-89508296" "AX-89514456" "AX-89526525" "AX-89546302" "AX-89549837" "AX-89552410" "AX-89552851" "AX-89568852" "AX-89581777" "AX-89585432" "AX-89590856" "AX-89592015" "AX-89601029" "AX-89601813" "AX-89607364" "AX-89609615" "AX-89611058" "AX-89617046" "AX-89620650" "AX-89658234" "AX-89672371" "AX-89677501" "AX-89677774" "AX-89683291" "AX-89689545" "AX-89702576" "AX-89704597" "AX-89706774" "AX-89707318" "AX-89716642" "AX-89738567" "AX-89741879" "AX-89747432" "AX-89754890" "AX-89760687" "AX-89762834" "AX-89766617" "AX-89767116" "AX-89768844" "AX-89321349" "AX-89357050" "AX-89369475" "AX-89379447" "AX-89403459" "AX-89462446" "AX-89474816" "AX-89484647" "AX-89627885" "AX-89644148" "AX-89707434" "AX-89537107" "AX-89485371" "AX-89541223" "AX-89743068" "AX-89689635" "AX-89313637" "AX-89335693" "AX-89391323" "AX-89437081" "AX-89439114" "AX-89445041" "AX-89464288" "AX-89498554" "AX-89521779" "AX-89522431" "AX-89530605" "AX-89537559" "AX-89582563" "AX-89598143" "AX-89642940" "AX-89671711" "AX-89692863" "AX-89739143" "AX-89773941" "AX-89723265" "AX-89748158" "AX-89455677" "AX-89448260" "AX-89462337" "AX-89503056" "AX-89741916" "AX-89481435" "AX-89760313" "AX-89494066" "AX-89666868" "AX-89699065" "AX-89431249" "AX-89579027" "AX-89597004" "AX-89368348" "AX-89510346" "AX-89736169" "AX-89347309" "AX-89437633" "AX-89440303" "AX-89488697" "AX-89502783" "AX-89531684" "AX-89577746" "AX-89590091" "AX-89604997" "AX-89622832" "AX-89650350" "AX-89652004" "AX-89655632" "AX-89671335" "AX-89695935" "AX-89716432" "AX-89745166" "AX-89754504" "AX-89769498" "AX-89769701" "AX-89772662" "AX-89314814" "AX-89408862" "AX-89566374" "AX-89739789" "AX-89674599" "AX-89323882" "AX-89441913" "AX-89325773" "AX-89326005" "AX-89343732" "AX-89346991" "AX-89368212" "AX-89378738" "AX-89402991" "AX-89432751" "AX-89435430" "AX-89435869" "AX-89470558" "AX-89472645" "AX-89490803" "AX-89506096" "AX-89533378" "AX-89534334" "AX-89540772" "AX-89567217" "AX-89575983" "AX-89579771" "AX-89584043" "AX-89590476" "AX-89605063" "AX-89626317" "AX-89630845" "AX-89694935" "AX-89728998" "AX-89734261" "AX-89742285" "AX-89762260" "AX-89765018" "AX-89311800" "AX-89555579" "AX-89640553" "AX-89455161" "AX-89521884" "AX-89350729" "AX-89465654" "AX-89634415" "AX-89652980" "AX-89663243" "AX-89774734" "AX-89346066" "AX-89310402" "AX-89314435" "AX-89320970" "AX-89325682" "AX-89327332" "AX-89330344" "AX-89334842" "AX-89361812" "AX-89384895" "AX-89394795" "AX-89402005" "AX-89408344" "AX-89412207" "AX-89419388" "AX-89420384" "AX-89426789" "AX-89429681" "AX-89439532" "AX-89442088" "AX-89445955" "AX-89448973" "AX-89455505" "AX-89466008" "AX-89468422" "AX-89468946" "AX-89472466" "AX-89473285" "AX-89479892" "AX-89492923" "AX-89499371" "AX-89506034" "AX-89509861" "AX-89523482" "AX-89528117" "AX-89528998" "AX-89542820" "AX-89546093" "AX-89546480" "AX-89559563" "AX-89564990" "AX-89582519" "AX-89584241" "AX-89599285" "AX-89601917" "AX-89608829" "AX-89614316" "AX-89617268" "AX-89620356" "AX-89625150" "AX-89625230" "AX-89633329" "AX-89661542" "AX-89669364" "AX-89669395" "AX-89675840" "AX-89681734" "AX-89686367" "AX-89731450" "AX-89733347" "AX-89751582" "AX-89764781" "AX-89773876" "AX-89775006" "AX-89775476" "AX-89331201" "AX-89392805" "AX-89445232" "AX-89446976" "AX-89572753" "AX-89587658" "AX-89310247" "AX-89311148" "AX-89312891" "AX-89312989" "AX-89313459" "AX-89317824" "AX-89320054" "AX-89322691" "AX-89322901" "AX-89324183" "AX-89330768" "AX-89331846" "AX-89332782" "AX-89342012" "AX-89342662" "AX-89344227" "AX-89346319" "AX-89350916" "AX-89353323" "AX-89354543" "AX-89358919" "AX-89359071" "AX-89362579" "AX-89363495" "AX-89363770" "AX-89365469" "AX-89369559" "AX-89370784" "AX-89372261" "AX-89373078" "AX-89375406" "AX-89378319" "AX-89380762" "AX-89384359" "AX-89386400" "AX-89386922" "AX-89391705" "AX-89396051" "AX-89397877" "AX-89405265" "AX-89406719" "AX-89409587" "AX-89411548" "AX-89415584" "AX-89416942" "AX-89427435" "AX-89429510" "AX-89434352" "AX-89434740" "AX-89435119" "AX-89435671" "AX-89441952" "AX-89442424" "AX-89442643" "AX-89445553" "AX-89448105" "AX-89449151" "AX-89449537" "AX-89454166" "AX-89463431" "AX-89470164" "AX-89472956" "AX-89473645" "AX-89474729" "AX-89475902" "AX-89481983" "AX-89483762" "AX-89487059" "AX-89487761" "AX-89492918" "AX-89495755" "AX-89501204" "AX-89502518" "AX-89503102" "AX-89509242" "AX-89512998" "AX-89516571" "AX-89522967" "AX-89542928" "AX-89546368" "AX-89546428" "AX-89546508" "AX-89550502" "AX-89553520" "AX-89555126" "AX-89556624" "AX-89556781" "AX-89557311" "AX-89557486" "AX-89564227" "AX-89565697" "AX-89567802" "AX-89569660" "AX-89577390" "AX-89582516" "AX-89584779" "AX-89590525" "AX-89591115" "AX-89591983" "AX-89592500" "AX-89592954" "AX-89600418" "AX-89602827" "AX-89605227" "AX-89608837" "AX-89611466" "AX-89613374" "AX-89614868" "AX-89615730" "AX-89616831" "AX-89621220" "AX-89621911" "AX-89625475" "AX-89626427" "AX-89626755" "AX-89628011" "AX-89632077" "AX-89632223" "AX-89632457" "AX-89632982" "AX-89634357" "AX-89634601" "AX-89638673" "AX-89645802" "AX-89650666" "AX-89656524" "AX-89659033" "AX-89659998" "AX-89665197" "AX-89666563" "AX-89670903" "AX-89671121" "AX-89676749" "AX-89683109" "AX-89683678" "AX-89684565" "AX-89686837" "AX-89689006" "AX-89698521" "AX-89700011" "AX-89700600" "AX-89704696" "AX-89711984" "AX-89724522" "AX-89724656" "AX-89725460" "AX-89728950" "AX-89730811" "AX-89732976" "AX-89733012" "AX-89733348" "AX-89737378" "AX-89745160" "AX-89759649" "AX-89760833" "AX-89767431" "AX-89769289" "AX-89770814" "AX-89433355" "AX-89477010" "AX-89484124" "AX-89495432" "AX-89621570" "AX-89630639" "AX-89697010" "AX-89699919" "AX-89720804" "AX-89772214" "AX-89724918" "AX-89415608" "AX-89484663" "AX-89317018" "AX-89322908" "AX-89323430" "AX-89339139" "AX-89339240" "AX-89349779" "AX-89362067" "AX-89399793" "AX-89409643" "AX-89410404" "AX-89417283" "AX-89419640" "AX-89445072" "AX-89454927" "AX-89476909" "AX-89502381" "AX-89517342" "AX-89518437" "AX-89522069" "AX-89531908" "AX-89543838" "AX-89564167" "AX-89564327" "AX-89570057" "AX-89573625" "AX-89586199" "AX-89594395" "AX-89608423" "AX-89615019" "AX-89616145" "AX-89623696" "AX-89624478" "AX-89628993" "AX-89642309" "AX-89659849" "AX-89660088" "AX-89666634" "AX-89691677" "AX-89716737" "AX-89731718" "AX-89732333" "AX-89732644" "AX-89751108" "AX-89399721" "AX-89732341" "AX-89581225" "AX-89539901" "AX-89557661" "AX-89687886" "AX-89383641" "AX-89474544" "AX-89327769" "AX-89357872" "AX-89437470" "AX-89491197" "AX-89546512" "AX-89548878" "AX-89637582" "AX-89669321" "AX-89325046" "AX-89341599" "AX-89341907" "AX-89344291" "AX-89344707" "AX-89346190" "AX-89352819" "AX-89357291" "AX-89357974" "AX-89359053" "AX-89359467" "AX-89374228" "AX-89380156" "AX-89380379" "AX-89380465" "AX-89396098" "AX-89400733" "AX-89408531" "AX-89417508" "AX-89418325" "AX-89437648" "AX-89444464" "AX-89463336" "AX-89473701" "AX-89478671" "AX-89486469" "AX-89493160" "AX-89495955" "AX-89501872" "AX-89504436" "AX-89515827" "AX-89516083" "AX-89522233" "AX-89528604" "AX-89531976" "AX-89534530" "AX-89542478" "AX-89547927" "AX-89548437" "AX-89551395" "AX-89553072" "AX-89553193" "AX-89558017" "AX-89562281" "AX-89570712" "AX-89577548" "AX-89579839" "AX-89591017" "AX-89604238" "AX-89607210" "AX-89618782" "AX-89624411" "AX-89625866" "AX-89628484" "AX-89630645" "AX-89631789" "AX-89641896" "AX-89646107" "AX-89648517" "AX-89651359" "AX-89654938" "AX-89655312" "AX-89655923" "AX-89659790" "AX-89674858" "AX-89678317" "AX-89682699" "AX-89686439" "AX-89686844" "AX-89691909" "AX-89700611" "AX-89707649" "AX-89725576" "AX-89736031" "AX-89747318" "AX-89749754" "AX-89749907" "AX-89760430" "AX-89761998" "AX-89766563" "AX-89768705" "AX-89770168" "AX-89774812" "AX-89776339" "AX-89384392" "AX-89393521" "AX-89467054" "AX-89540552" "AX-89675084" "AX-89314830" "AX-89494697" "AX-89501657" "AX-89505023" "AX-89555718" "AX-89708083" "AX-89764880" "AX-89766715" "AX-86162512" "AX-89312754" "AX-89322090" "AX-89330048" "AX-89334083" "AX-89336970" "AX-89338729" "AX-89340082" "AX-89341139" "AX-89341169" "AX-89342659" "AX-89343358" "AX-89344317" "AX-89344705" "AX-89344798" "AX-89350594" "AX-89355730" "AX-89358319" "AX-89358532" "AX-89359820" "AX-89360030" "AX-89360130" "AX-89372260" "AX-89374531" "AX-89375145" "AX-89375331" "AX-89377927" "AX-89381638" "AX-89386190" "AX-89386892" "AX-89387528" "AX-89387543" "AX-89391247" "AX-89392266" "AX-89392822" "AX-89396660" "AX-89397095" "AX-89399944" "AX-89401757" "AX-89403990" "AX-89404157" "AX-89404249" "AX-89406875" "AX-89410817" "AX-89413203" "AX-89415532" "AX-89419922" "AX-89421193" "AX-89422024" "AX-89422294" "AX-89429329" "AX-89429904" "AX-89432539" "AX-89433899" "AX-89437778" "AX-89439808" "AX-89441425" "AX-89443748" "AX-89447554" "AX-89447851" "AX-89454863" "AX-89458124" "AX-89465147" "AX-89465180" "AX-89469425" "AX-89470666" "AX-89471251" "AX-89471465" "AX-89472436" "AX-89475696" "AX-89476247" "AX-89477195" "AX-89477985" "AX-89478188" "AX-89478391" "AX-89489081" "AX-89489215" "AX-89490930" "AX-89494121" "AX-89494479" "AX-89494540" "AX-89497012" "AX-89497126" "AX-89497398" "AX-89497508" "AX-89502649" "AX-89504955" "AX-89506010" "AX-89506234" "AX-89508008" "AX-89511056" "AX-89511183" "AX-89511236" "AX-89511943" "AX-89512983" "AX-89514433" "AX-89516022" "AX-89525240" "AX-89527746" "AX-89528966" "AX-89529468" "AX-89530805" "AX-89533727" "AX-89534448" "AX-89539800" "AX-89540053" "AX-89540330" "AX-89541942" "AX-89543570" "AX-89549282" "AX-89550766" "AX-89551445" "AX-89560920" "AX-89561827" "AX-89564249" "AX-89567968" "AX-89568992" "AX-89570782" "AX-89572955" "AX-89578164" "AX-89583019" "AX-89583186" "AX-89586718" "AX-89588177" "AX-89589310" "AX-89595313" "AX-89596308" "AX-89600031" "AX-89601927" "AX-89604026" "AX-89604119" "AX-89604722" "AX-89604960" "AX-89606317" "AX-89608524" "AX-89608856" "AX-89608933" "AX-89610663" "AX-89612979" "AX-89615078" "AX-89615575" "AX-89617899" "AX-89621194" "AX-89622387" "AX-89622524" "AX-89624445" "AX-89624980" "AX-89626357" "AX-89626539" "AX-89628194" "AX-89628533" "AX-89634672" "AX-89637183" "AX-89639444" "AX-89640443" "AX-89640824" "AX-89642497" "AX-89642721" "AX-89643271" "AX-89643466" "AX-89644343" "AX-89644845" "AX-89645316" "AX-89656772" "AX-89672893" "AX-89673378" "AX-89673916" "AX-89675091" "AX-89678179" "AX-89678389" "AX-89680445" "AX-89682209" "AX-89686575" "AX-89688994" "AX-89690592" "AX-89691728" "AX-89695675" "AX-89695923" "AX-89705158" "AX-89706082" "AX-89706177" "AX-89706716" "AX-89708001" "AX-89708045" "AX-89711477" "AX-89725874" "AX-89726177" "AX-89729168" "AX-89729329" "AX-89739911" "AX-89740009" "AX-89747363" "AX-89748792" "AX-89749119" "AX-89750305" "AX-89752270" "AX-89754106" "AX-89757163" "AX-89759987" "AX-89762941" "AX-89763140" "AX-89765007" "AX-89766473" "AX-89767527" "AX-89768552" "AX-89768718" "AX-89769229" "AX-89769529" "AX-89769677" "AX-89773661" "AX-89774215" "AX-89775209" "AX-89777264" "AX-89778217" "AX-89352013" "AX-89356707" "AX-89411521" "AX-89414452" "AX-89432581" "AX-89490545" "AX-89520799" "AX-89532645" "AX-89537528" "AX-89634709" "AX-89697818" "AX-89731966" "AX-89740359" "AX-89755565" "AX-89346214" "AX-89314140" "AX-89314971" "AX-89315345" "AX-89317636" "AX-89319387" "AX-89319738" "AX-89322171" "AX-89328695" "AX-89332697" "AX-89333876" "AX-89335721" "AX-89337208" "AX-89337915" "AX-89339486" "AX-89341965" "AX-89342931" "AX-89343805" "AX-89347893" "AX-89349426" "AX-89349568" "AX-89350713" "AX-89353726" "AX-89359560" "AX-89360656" "AX-89360755" "AX-89363749" "AX-89365416" "AX-89366245" "AX-89368582" "AX-89368996" "AX-89369827" "AX-89370147" "AX-89375439" "AX-89378650" "AX-89379826" "AX-89384550" "AX-89384577" "AX-89385218" "AX-89388739" "AX-89394459" "AX-89396000" "AX-89397237" "AX-89398648" "AX-89405866" "AX-89412823" "AX-89413699" "AX-89418785" "AX-89425853" "AX-89427274" "AX-89428469" "AX-89430444" "AX-89431869" "AX-89436705" "AX-89438910" "AX-89440393" "AX-89441261" "AX-89442155" "AX-89443297" "AX-89444989" "AX-89453365" "AX-89454291" "AX-89454704" "AX-89455937" "AX-89459806" "AX-89460014" "AX-89460959" "AX-89461061" "AX-89461838" "AX-89462218" "AX-89463193" "AX-89463259" "AX-89467226" "AX-89470522" "AX-89471174" "AX-89471289" "AX-89471563" "AX-89486133" "AX-89487164" "AX-89487226" "AX-89490909" "AX-89491132" "AX-89493911" "AX-89501102" "AX-89501388" "AX-89504712" "AX-89505598" "AX-89506762" "AX-89507142" "AX-89510557" "AX-89513617" "AX-89517022" "AX-89517698" "AX-89518636" "AX-89519492" "AX-89519790" "AX-89525840" "AX-89525932" "AX-89526092" "AX-89526302" "AX-89531312" "AX-89532734" "AX-89532882" "AX-89535050" "AX-89535397" "AX-89541705" "AX-89542064" "AX-89542797" "AX-89543221" "AX-89543239" "AX-89544985" "AX-89549521" "AX-89550767" "AX-89554764" "AX-89558393" "AX-89560167" "AX-89561884" "AX-89562195" "AX-89564028" "AX-89564914" "AX-89565451" "AX-89565734" "AX-89567011" "AX-89574813" "AX-89575180" "AX-89577214" "AX-89577303" "AX-89577444" "AX-89578747" "AX-89580137" "AX-89582716" "AX-89583061" "AX-89586142" "AX-89586348" "AX-89587121" "AX-89588864" "AX-89589685" "AX-89591685" "AX-89593630" "AX-89594393" "AX-89596679" "AX-89596909" "AX-89604477" "AX-89613783" "AX-89614515" "AX-89616972" "AX-89621119" "AX-89621223" "AX-89622047" "AX-89632600" "AX-89633288" "AX-89638025" "AX-89638128" "AX-89639279" "AX-89650271" "AX-89650759" "AX-89651652" "AX-89651693" "AX-89652910" "AX-89653538" "AX-89655091" "AX-89659809" "AX-89661634" "AX-89661873" "AX-89662805" "AX-89665831" "AX-89665960" "AX-89666328" "AX-89667004" "AX-89671580" "AX-89672842" "AX-89673813" "AX-89674379" "AX-89676276" "AX-89682735" "AX-89683295" "AX-89687893" "AX-89689468" "AX-89689647" "AX-89693441" "AX-89696541" "AX-89701975" "AX-89705414" "AX-89706944" "AX-89707560" "AX-89709166" "AX-89713146" "AX-89714540" "AX-89718888" "AX-89722153" "AX-89722988" "AX-89723238" "AX-89723874" "AX-89724071" "AX-89725781" "AX-89729302" "AX-89730235" "AX-89736890" "AX-89741210" "AX-89742094" "AX-89744579" "AX-89744838" "AX-89746102" "AX-89748918" "AX-89749934" "AX-89750709" "AX-89751545" "AX-89755060" "AX-89757184" "AX-89760711" "AX-89763849" "AX-89768020" "AX-89768816" "AX-89769087" "AX-89775441" "AX-89775447" "AX-89322153" "AX-89431400" "AX-89498104" "AX-89526349" "AX-89528017" "AX-89550774" "AX-89557708" "AX-89602593" "AX-89685168" "AX-89318684" "AX-89322938" "AX-89326795" "AX-89329086" "AX-89329151" "AX-89331177" "AX-89331817" "AX-89336151" "AX-89337108" "AX-89352163" "AX-89356092" "AX-89360399" "AX-89363785" "AX-89374966" "AX-89376658" "AX-89381076" "AX-89386700" "AX-89391907" "AX-89397440" "AX-89398150" "AX-89405045" "AX-89409302" "AX-89409993" "AX-89412633" "AX-89413050" "AX-89414460" "AX-89417077" "AX-89424025" "AX-89432338" "AX-89432437" "AX-89443831" "AX-89454852" "AX-89454944" "AX-89461386" "AX-89468757" "AX-89469842" "AX-89471341" "AX-89473460" "AX-89482031" "AX-89486426" "AX-89494155" "AX-89494772" "AX-89495111" "AX-89498709" "AX-89503473" "AX-89506798" "AX-89507338" "AX-89507551" "AX-89508940" "AX-89509323" "AX-89509878" "AX-89509897" "AX-89512975" "AX-89515892" "AX-89516680" "AX-89517338" "AX-89518531" "AX-89525560" "AX-89526231" "AX-89534286" "AX-89537129" "AX-89539144" "AX-89546825" "AX-89551046" "AX-89551560" "AX-89553046" "AX-89563348" "AX-89565428" "AX-89566902" "AX-89572397" "AX-89573593" "AX-89575643" "AX-89577308" "AX-89579385" "AX-89581561" "AX-89584337" "AX-89585118" "AX-89587918" "AX-89588570" "AX-89593926" "AX-89595699" "AX-89595933" "AX-89596734" "AX-89597774" "AX-89597983" "AX-89598635" "AX-89605867" "AX-89612448" "AX-89615377" "AX-89620342" "AX-89624305" "AX-89628527" "AX-89630394" "AX-89632768" "AX-89634552" "AX-89638906" "AX-89641494" "AX-89642039" "AX-89644163" "AX-89644229" "AX-89644926" "AX-89648536" "AX-89648765" "AX-89651462" "AX-89652391" "AX-89656491" "AX-89657285" "AX-89658844" "AX-89660336" "AX-89663485" "AX-89665593" "AX-89673713" "AX-89680989" "AX-89681367" "AX-89681748" "AX-89690917" "AX-89698315" "AX-89702041" "AX-89703628" "AX-89717445" "AX-89717487" "AX-89718878" "AX-89718904" "AX-89720723" "AX-89724343" "AX-89728806" "AX-89729225" "AX-89739253" "AX-89743591" "AX-89743874" "AX-89751205" "AX-89755237" "AX-89760805" "AX-89769344" "AX-89776119" "AX-89334005" "AX-89412272" "AX-89428372" "AX-89434819" "AX-89446680" "AX-89486056" "AX-89530051" "AX-89569844" "AX-89771117" "AX-89510278" "AX-89322432" "AX-89765002" "AX-89542117" "AX-89750481" "AX-89341034" "AX-89342493" "AX-89350626" "AX-89388260" "AX-89420004" "AX-89458164" "AX-89463917" "AX-89469946" "AX-89477410" "AX-89503524" "AX-89531371" "AX-89540460" "AX-89541457" "AX-89572795" "AX-89595572" "AX-89616929" "AX-89621132" "AX-89628453" "AX-89654477" "AX-89707184" "AX-89713669" "AX-89743952" "AX-89750294" "AX-89768929" "AX-89770782" "AX-89777563" "AX-89591286" "AX-89667521" "AX-89346406" "AX-89346808" "AX-89399548" "AX-89402168" "AX-89438925" "AX-89448945" "AX-89481060" "AX-89482553" "AX-89494240" "AX-89507953" "AX-89510144" "AX-89515322" "AX-89530669" "AX-89561360" "AX-89588793" "AX-89616769" "AX-89625567" "AX-89637369" "AX-89649255" "AX-89657400" "AX-89668446" "AX-89677815" "AX-89683304" "AX-89745251" "AX-89750352" "AX-89451210" "AX-89469048" "AX-89528389" "AX-86167828" "AX-89315753" "AX-89325812" "AX-89327368" "AX-89334699" "AX-89335914" "AX-89340556" "AX-89347339" "AX-89354276" "AX-89362492" "AX-89363988" "AX-89365086" "AX-89368128" "AX-89395729" "AX-89400296" "AX-89400309" "AX-89403070" "AX-89407329" "AX-89408607" "AX-89408974" "AX-89412642" "AX-89420624" "AX-89424360" "AX-89433446" "AX-89435013" "AX-89451624" "AX-89454781" "AX-89457289" "AX-89459858" "AX-89461805" "AX-89461979" "AX-89462079" "AX-89462509" "AX-89466953" "AX-89472492" "AX-89482861" "AX-89483878" "AX-89485336" "AX-89485624" "AX-89495907" "AX-89496036" "AX-89497172" "AX-89499506" "AX-89503824" "AX-89504497" "AX-89505535" "AX-89509914" "AX-89516641" "AX-89518398" "AX-89522774" "AX-89536241" "AX-89538765" "AX-89548054" "AX-89548234" "AX-89548767" "AX-89551324" "AX-89554859" "AX-89555930" "AX-89555995" "AX-89556468" "AX-89557685" "AX-89560417" "AX-89562899" "AX-89572432" "AX-89579578" "AX-89580327" "AX-89584021" "AX-89591348" "AX-89591959" "AX-89592026" "AX-89593156" "AX-89595200" "AX-89598897" "AX-89622054" "AX-89630031" "AX-89630424" "AX-89631286" "AX-89633228" "AX-89633719" "AX-89645912" "AX-89654581" "AX-89657004" "AX-89670309" "AX-89670908" "AX-89676299" "AX-89677296" "AX-89682995" "AX-89685135" "AX-89686967" "AX-89700890" "AX-89708821" "AX-89712333" "AX-89713444" "AX-89715518" "AX-89720209" "AX-89730651" "AX-89738500" "AX-89743767" "AX-89745130" "AX-89745188" "AX-89753581" "AX-89771612" "AX-89775533" "AX-89777627" "AX-89337475" "AX-89359726" "AX-89375141" "AX-89664714" "AX-89675826" "AX-89718995" "AX-89728743" "AX-89730092" "AX-86165692" "AX-89313227" "AX-89316435" "AX-89320985" "AX-89341165" "AX-89348237" "AX-89358193" "AX-89362606" "AX-89376169" "AX-89377809" "AX-89385625" "AX-89391545" "AX-89391854" "AX-89393781" "AX-89394624" "AX-89398438" "AX-89399572" "AX-89401182" "AX-89402468" "AX-89404799" "AX-89406851" "AX-89407981" "AX-89412947" "AX-89414550" "AX-89420559" "AX-89420688" "AX-89420722" "AX-89422392" "AX-89426805" "AX-89428782" "AX-89429696" "AX-89431730" "AX-89442356" "AX-89443840" "AX-89448364" "AX-89460157" "AX-89462537" "AX-89468860" "AX-89470894" "AX-89484096" "AX-89485784" "AX-89487906" "AX-89506602" "AX-89507645" "AX-89509157" "AX-89515433" "AX-89517435" "AX-89521486" "AX-89525655" "AX-89526069" "AX-89529442" "AX-89530823" "AX-89533009" "AX-89536626" "AX-89536964" "AX-89541491" "AX-89547066" "AX-89548115" "AX-89548140" "AX-89556417" "AX-89561478" "AX-89561561" "AX-89572545" "AX-89574502" "AX-89577708" "AX-89579478" "AX-89582890" "AX-89587881" "AX-89591230" "AX-89595575" "AX-89597324" "AX-89602114" "AX-89604140" "AX-89604201" "AX-89606929" "AX-89608780" "AX-89610727" "AX-89612220" "AX-89613494" "AX-89615938" "AX-89620459" "AX-89637734" "AX-89640890" "AX-89643569" "AX-89652891" "AX-89656466" "AX-89658221" "AX-89658970" "AX-89660780" "AX-89663089" "AX-89665762" "AX-89667749" "AX-89673906" "AX-89674838" "AX-89675135" "AX-89675500" "AX-89675712" "AX-89683514" "AX-89690417" "AX-89691109" "AX-89695889" "AX-89712330" "AX-89717834" "AX-89719556" "AX-89720824" "AX-89727120" "AX-89729385" "AX-89729896" "AX-89755491" "AX-89760666" "AX-89770153" "AX-89777886" "AX-89324423" "AX-89416734" "AX-89498602" "AX-89686465" "AX-89701312" "AX-89398397" "AX-89464841" "AX-89479420" "AX-89484605" "AX-89494094" "AX-89521830" "AX-89579957" "AX-89630211" "AX-89703923" "AX-89714082" "AX-89718367" "AX-89723595" "AX-89725745" "AX-89740472" "AX-89756018" "AX-89517289" "AX-89362708" "AX-89367726" "AX-89381445" "AX-89393243" "AX-89449220" "AX-89463960" "AX-89468996" "AX-89501268" "AX-89523946" "AX-89538299" "AX-89542085" "AX-89649225" "AX-89655873" "AX-89660713" "AX-89684906" "AX-89724116" "AX-89731481" "AX-89767586" "AX-89425134" "AX-89473581" "AX-89720440" "AX-89311471" "AX-89313050" "AX-89315960" "AX-89318280" "AX-89322292" "AX-89323384" "AX-89325638" "AX-89336556" "AX-89336595" "AX-89340212" "AX-89345948" "AX-89348057" "AX-89354690" "AX-89356257" "AX-89367779" "AX-89377085" "AX-89381660" "AX-89391745" "AX-89397300" "AX-89404143" "AX-89420843" "AX-89431004" "AX-89432795" "AX-89433352" "AX-89445617" "AX-89448424" "AX-89454151" "AX-89455722" "AX-89461724" "AX-89461780" "AX-89468169" "AX-89469462" "AX-89470598" "AX-89471409" "AX-89475100" "AX-89477094" "AX-89481888" "AX-89482448" "AX-89482639" "AX-89490744" "AX-89497937" "AX-89500347" "AX-89500735" "AX-89501800" "AX-89509556" "AX-89513914" "AX-89517768" "AX-89518093" "AX-89523525" "AX-89530247" "AX-89531805" "AX-89532177" "AX-89541685" "AX-89545496" "AX-89552808" "AX-89557038" "AX-89569252" "AX-89581949" "AX-89583698" "AX-89584014" "AX-89587686" "AX-89606380" "AX-89608667" "AX-89612113" "AX-89612510" "AX-89614056" "AX-89614671" "AX-89614713" "AX-89623709" "AX-89627142" "AX-89631414" "AX-89633400" "AX-89640105" "AX-89643054" "AX-89643697" "AX-89647608" "AX-89649481" "AX-89655045" "AX-89656725" "AX-89660969" "AX-89662180" "AX-89666968" "AX-89667991" "AX-89670092" "AX-89672346" "AX-89679894" "AX-89691992" "AX-89701678" "AX-89702284" "AX-89703031" "AX-89710355" "AX-89715914" "AX-89716977" "AX-89727303" "AX-89741773" "AX-89744683" "AX-89745382" "AX-89754805" "AX-89759519" "AX-89769504" "AX-89775967" "AX-89776163" "AX-89380395" "AX-89429840" "AX-89476012" "AX-89477680" "AX-89487566" "AX-89603009" "AX-89662361" "AX-89670913" "AX-89631243" "AX-89312140" "AX-89316184" "AX-89328635" "AX-89329683" "AX-89336997" "AX-89349944" "AX-89350717" "AX-89364527" "AX-89366523" "AX-89369421" "AX-89370962" "AX-89379602" "AX-89390848" "AX-89406741" "AX-89425461" "AX-89427438" "AX-89439897" "AX-89449512" "AX-89453150" "AX-89461635" "AX-89467438" "AX-89473300" "AX-89477730" "AX-89481048" "AX-89485100" "AX-89489651" "AX-89490031" "AX-89514825" "AX-89547266" "AX-89558147" "AX-89566179" "AX-89567667" "AX-89591676" "AX-89601491" "AX-89603018" "AX-89606171" "AX-89612000" "AX-89619512" "AX-89628616" "AX-89638021" "AX-89642280" "AX-89651548" "AX-89652376" "AX-89653710" "AX-89654096" "AX-89657127" "AX-89659505" "AX-89659687" "AX-89666541" "AX-89676192" "AX-89678494" "AX-89683681" "AX-89690381" "AX-89693153" "AX-89713237" "AX-89714605" "AX-89716906" "AX-89717539" "AX-89718938" "AX-89726181" "AX-89734467" "AX-89743012" "AX-89745059" "AX-89756197" "AX-89756873" "AX-89757013" "AX-89402831" "AX-89441374" "AX-89441839" "AX-89483204" "AX-89635614" "AX-89645757" "AX-89707567" "AX-89722991" "AX-89310476" "AX-89314526" "AX-89337152" "AX-89351925" "AX-89353209" "AX-89354683" "AX-89354755" "AX-89360680" "AX-89362813" "AX-89369471" "AX-89383313" "AX-89406225" "AX-89408995" "AX-89418699" "AX-89422572" "AX-89436808" "AX-89450541" "AX-89458490" "AX-89460487" "AX-89464392" "AX-89471256" "AX-89471638" "AX-89489882" "AX-89493212" "AX-89495900" "AX-89505613" "AX-89511970" "AX-89513951" "AX-89516300" "AX-89521246" "AX-89535381" "AX-89536490" "AX-89537864" "AX-89561102" "AX-89569968" "AX-89574802" "AX-89575615" "AX-89583044" "AX-89585312" "AX-89589901" "AX-89593223" "AX-89593944" "AX-89600008" "AX-89614495" "AX-89618821" "AX-89631254" "AX-89638002" "AX-89640626" "AX-89649676" "AX-89659638" "AX-89663307" "AX-89667730" "AX-89675576" "AX-89680513" "AX-89685394" "AX-89685815" "AX-89710205" "AX-89714257" "AX-89723213" "AX-89732787" "AX-89761837" "AX-89766029" "AX-89768586" "AX-89775254" "AX-86164485" "AX-89370999" "AX-89414680" "AX-89418999" "AX-89429635" "AX-89467937" "AX-89583274" "AX-89624711" "AX-89685833" "AX-89384693" "AX-89387025" "AX-89446150" "AX-89522259" "AX-89522691" "AX-89549853" "AX-89585091" "AX-89639748" "AX-89699551" "AX-89705899" "AX-89711134" "AX-89748178" "AX-89613197" "AX-89345111" "AX-89506756" "AX-89622766" "AX-89489843" "AX-89405013" "AX-89588100" "AX-86166123" "AX-86168903" "AX-89315649" "AX-89326376" "AX-89363600" "AX-89373361" "AX-89415576" "AX-89420668" "AX-89434976" "AX-89441086" "AX-89462710" "AX-89483397" "AX-89515040" "AX-89548068" "AX-89563748" "AX-89605950" "AX-89618381" "AX-89636245" "AX-89648415" "AX-89678280" "AX-89682489" "AX-89708630" "AX-89726876" "AX-89731038" "AX-89746293" "AX-89637958" "AX-89692116" "AX-89773335" "AX-89355181" "AX-89326631" "AX-89665445" "AX-89403509" "AX-89492670" "AX-89518393" "AX-89665192" "AX-89652896" "AX-89594406" "AX-89368095" "AX-89468736" "AX-89531337" "AX-89514834" "AX-89364639" "AX-89413288" "AX-89540911" "AX-89746028" "AX-89334043" "AX-89385429" "AX-89699843" "AX-89615568" "AX-89717324" "AX-89311643" "AX-89343433" "AX-89412632" "AX-89435698" "AX-89463121" "AX-89511756" "AX-89579832" "AX-89597621" "AX-89616161" "AX-89646659" "AX-89672601" "AX-89731256" "AX-89760619" "AX-89503556" "AX-89410117" "AX-86164394" "AX-89630537" "AX-89694542" "AX-89420848" "AX-89310409" "AX-89331813" "AX-89621268" "AX-89632754" "AX-89312097" "AX-89386120" "AX-89684241" "AX-89729026" "AX-89332326" "AX-89337865" "AX-89425225" "AX-89439443" "AX-89452836" "AX-89463406" "AX-89478354" "AX-89481614" "AX-89481722" "AX-89489650" "AX-89506257" "AX-89506443" "AX-89530747" "AX-89545141" "AX-89607742" "AX-89648012" "AX-89689786" "AX-89692924" "AX-89697958" "AX-89700923" "AX-89701237" "AX-89706945" "AX-89720444" "AX-89542249" "AX-89441361" "AX-89360797" "AX-89439656" "AX-89514428" "AX-89642563" "AX-89664022" "AX-89708802" "AX-89333427" "AX-89363388" "AX-89383328" "AX-89467655" "AX-89475447" "AX-89520502" "AX-89598320" "AX-89649537" "AX-89665482" "AX-89705093" "AX-89477888" "AX-89694324" "AX-89312692" "AX-89317930" "AX-89339965" "AX-89378403" "AX-89393775" "AX-89424650" "AX-89425351" "AX-89426904" "AX-89431859" "AX-89433497" "AX-89440264" "AX-89444755" "AX-89445132" "AX-89457525" "AX-89459330" "AX-89464661" "AX-89473125" "AX-89479341" "AX-89510969" "AX-89512900" "AX-89551003" "AX-89553012" "AX-89587575" "AX-89591603" "AX-89615862" "AX-89639166" "AX-89666099" "AX-89679921" "AX-89697669" "AX-89699681" "AX-89719698" "AX-89739407" "AX-89389783" "AX-89472218" "AX-89637380" "AX-89644452" "AX-89334776" "AX-89342632" "AX-89356532" "AX-89419455" "AX-89423282" "AX-89438101" "AX-89467746" "AX-89517871" "AX-89523784" "AX-89527863" "AX-89531736" "AX-89553431" "AX-89614169" "AX-89625274" "AX-89627744" "AX-89642784" "AX-89667571" "AX-89677963" "AX-89716088" "AX-89717439" "AX-89321030" "AX-89493760" "AX-89521108" "AX-89523193" "AX-89775284" "AX-89461088" "AX-89711002" "AX-89775457" "AX-89716791" "AX-89399912" "AX-89546202" "AX-89542418" "AX-89396084" "AX-89436502" "AX-89314536" "AX-89374143" "AX-89383092" "AX-89398390" "AX-89452510" "AX-89532894" "AX-89671502" "AX-89679775" "AX-89739618" "AX-89743306" "AX-89750513" "AX-89545582" "AX-89645916" "AX-89690085" "AX-89761140" "AX-89355916" "AX-89497536" "AX-89501767" "AX-89643928" "AX-89666955" "AX-89710706" "AX-89323250" "AX-89762064" "AX-89358874" "AX-89664591" "AX-89718437" "AX-89721461" "AX-89764405" "AX-89767303" "AX-89529549" "AX-89338800" "AX-89341366" "AX-89344192" "AX-89346250" "AX-89349100" "AX-89353383" "AX-89385848" "AX-89389505" "AX-89404098" "AX-89408404" "AX-89413630" "AX-89415661" "AX-89435638" "AX-89442362" "AX-89445094" "AX-89471922" "AX-89488403" "AX-89489385" "AX-89495454" "AX-89500185" "AX-89506609" "AX-89541086" "AX-89578654" "AX-89603886" "AX-89615830" "AX-89621780" "AX-89630681" "AX-89658579" "AX-89660045" "AX-89660276" "AX-89664256" "AX-89675563" "AX-89678708" "AX-89682375" "AX-89755159" "AX-89762875" "AX-89772870" "AX-89454493" "AX-89548235" "AX-89557660" "AX-89682541" "AX-89387074" "AX-89413896" "AX-89431567" "AX-89460654" "AX-89571690" "AX-89579971" "AX-89607534" "AX-89720343" "AX-89749237" "AX-89770401" "AX-89772257" "AX-89366053" "AX-89664819" "AX-89327826" "AX-89390456" "AX-89404667" "AX-89448796" "AX-89524337" "AX-89585639" "AX-89608503" "AX-89626015" "AX-89636167" "AX-89662758" "AX-89697880" "AX-89701603" "AX-89746977" "AX-89691089" "AX-89373874" "AX-89420149" "AX-89760091" "AX-89664220" "AX-89698492" "AX-89768250" "AX-89617262" "AX-89695161" "AX-89327078" "AX-89376536" "AX-89415528" "AX-89452333" "AX-89494364" "AX-89504944" "AX-89567682" "AX-89658683" "AX-89760197" "AX-89765376" "AX-89316049" "AX-89724927" "AX-89466103" "AX-89603832" "AX-89314359" "AX-89320302" "AX-89323092" "AX-89331903" "AX-89335868" "AX-89336129" "AX-89372504" "AX-89375179" "AX-89391593" "AX-89403742" "AX-89405128" "AX-89409492" "AX-89430932" "AX-89433824" "AX-89450047" "AX-89465158" "AX-89498303" "AX-89503349" "AX-89504192" "AX-89514460" "AX-89522098" "AX-89553343" "AX-89557504" "AX-89572220" "AX-89586202" "AX-89593394" "AX-89599351" "AX-89600181" "AX-89626765" "AX-89630342" "AX-89667185" "AX-89678577" "AX-89678724" "AX-89683137" "AX-89684353" "AX-89701032" "AX-89718911" "AX-89719542" "AX-89724527" "AX-89729866" "AX-89749978" "AX-89753110" "AX-89771775" "AX-89396401" "AX-89401358" "AX-89531710" "AX-89554762" "AX-89604472" "AX-89734003" "AX-89657070" "AX-89509685" "AX-89532194" "AX-89624951" "AX-89637519" "AX-89659565" "AX-89390176" "AX-89707533" "AX-89397731" "AX-89469505" "AX-89587303" "AX-89734902" "AX-89663687" "AX-89316025" "AX-89390329" "AX-89429129" "AX-89430186" "AX-89614706" "AX-89625961" "AX-89734818" "AX-89321410" "AX-89463152" "AX-89557812" "AX-89617541" "AX-89381557" "AX-89630614" "AX-89333310" "AX-89337792" "AX-89349548" "AX-89358960" "AX-89364950" "AX-89377503" "AX-89385842" "AX-89388957" "AX-89395846" "AX-89427228" "AX-89427235" "AX-89430330" "AX-89448526" "AX-89455116" "AX-89457856" "AX-89504569" "AX-89511359" "AX-89515547" "AX-89517690" "AX-89525892" "AX-89531077" "AX-89536397" "AX-89536998" "AX-89541150" "AX-89565816" "AX-89583964" "AX-89597896" "AX-89640082" "AX-89644804" "AX-89646983" "AX-89655940" "AX-89684277" "AX-89734641" "AX-89737282" "AX-89743464" "AX-89751492" "AX-89754496" "AX-89772991" "AX-89316242" "AX-89395517" "AX-89533227" "AX-89573226" "AX-89594059" "AX-89690761" "AX-89707555" "AX-89647929" "AX-89350288" "AX-89368136" "AX-89386305" "AX-89440601" "AX-89447537" "AX-89463122" "AX-89479036" "AX-89480307" "AX-89482856" "AX-89521138" "AX-89539858" "AX-89563454" "AX-89613650" "AX-89675953" "AX-89703901" "AX-89722985" "AX-89723867" "AX-89726222" "AX-89764222" "AX-89434964" "AX-89507066" "AX-89530578" "AX-89311315" "AX-89485095" "AX-89504059" "AX-89643320" "AX-89447269" "AX-89544918" "AX-89563062" "AX-89567524" "AX-89579078" "AX-89611212" "AX-89653437" "AX-89504766" "AX-89337304" "AX-89437982" "AX-89315284" "AX-89323130" "AX-89326091" "AX-89334062" "AX-89347960" "AX-89350503" "AX-89353181" "AX-89361240" "AX-89375625" "AX-89392993" "AX-89393528" "AX-89398158" "AX-89426040" "AX-89432313" "AX-89459812" "AX-89468459" "AX-89470052" "AX-89494950" "AX-89510853" "AX-89514334" "AX-89529965" "AX-89536707" "AX-89547626" "AX-89563710" "AX-89569199" "AX-89582197" "AX-89593763" "AX-89602083" "AX-89622065" "AX-89627870" "AX-89630509" "AX-89631496" "AX-89639109" "AX-89648309" "AX-89657053" "AX-89681557" "AX-89681605" "AX-89701194" "AX-89707757" "AX-89722822" "AX-89731978" "AX-89736560" "AX-89751154" "AX-89754419" "AX-89756019" "AX-89769934" "AX-89771498" "AX-89773289" "AX-89774509" "AX-89776839" "AX-89322410" "AX-89354963" "AX-89377619" "AX-89394518" "AX-89405763" "AX-89425080" "AX-89442191" "AX-89519475" "AX-89547278" "AX-89606623" "AX-89685534" "AX-89698781" "AX-89704687" "AX-89741961" "AX-89771878" "AX-89367702" "AX-89359366" "AX-89620189" "AX-89657928" "AX-89675331" "AX-89684656" "AX-89713466" "AX-89509185" "AX-89495776" "AX-89562212" "AX-89640682" "AX-89713723" "AX-89734103" "AX-89727661" "AX-89310831" "AX-89370540" "AX-89374884" "AX-89437362" "AX-89443446" "AX-89495397" "AX-89524424" "AX-89548237" "AX-89583048" "AX-89596874" "AX-89604358" "AX-89659047" "AX-89708217" "AX-89713887" "AX-89726754" "AX-89729709" "AX-89740289" "AX-89742207" "AX-89771522" "AX-89317427" "AX-89376483" "AX-89323895" "AX-89371659" "AX-89380361" "AX-89451459" "AX-89458156" "AX-89485568" "AX-89505734" "AX-89636765" "AX-89728009" "AX-89778159" "AX-89312658" "AX-89312788" "AX-89313452" "AX-89316710" "AX-89322502" "AX-89340490" "AX-89346699" "AX-89356251" "AX-89374789" "AX-89379061" "AX-89388820" "AX-89389352" "AX-89390009" "AX-89395556" "AX-89404741" "AX-89405618" "AX-89412886" "AX-89427390" "AX-89455898" "AX-89463707" "AX-89464678" "AX-89465746" "AX-89472924" "AX-89478804" "AX-89490136" "AX-89509983" "AX-89519591" "AX-89531306" "AX-89536910" "AX-89549975" "AX-89580591" "AX-89584786" "AX-89596086" "AX-89598659" "AX-89608579" "AX-89609230" "AX-89611263" "AX-89642226" "AX-89646421" "AX-89656704" "AX-89662414" "AX-89663947" "AX-89674863" "AX-89691511" "AX-89693391" "AX-89730362" "AX-89731944" "AX-89741688" "AX-89743356" "AX-89754239" "AX-89767343" "AX-89370847" "AX-89590596" "AX-89626433" "AX-89628319" "AX-89767650" "AX-89389227" "AX-89713509" "AX-89310564" "AX-89420914" "AX-89452254" "AX-89479174" "AX-89479732" "AX-89566337" "AX-89619084" "AX-89650622" "AX-89734197" "AX-89655913" "AX-89671687" "AX-89654042" "AX-89493121" "AX-89718539" "AX-89567484" "AX-89598138" "AX-89557489" "AX-89663677" "AX-89656346" "AX-89686631" "AX-89429799" "AX-86184398" "AX-89341572" "AX-89349394" "AX-89563756" "AX-89452139" "AX-89624913" "AX-89371673" "AX-89354440" "AX-89490620" "AX-89635550" "AX-89547168" "AX-89540819" "AX-89357232" "AX-89712422" "AX-89700605" "AX-89658518" "AX-89443703" "AX-89630786" "AX-89669466" "AX-89363486" "AX-89348065" "AX-89469348" "AX-89523903" "AX-89526164" "AX-89574020" "AX-89661295" "AX-89404156" "AX-89666096" "AX-89429481" "AX-89502911" "AX-89663382" "AX-89762515" "AX-89397272" "AX-89628456" "AX-89729009" "AX-89511032" "AX-89572409" "AX-89355173" "AX-89372630" "AX-89707128" "AX-89596486" "AX-89555833" "AX-89650900" "AX-89662045" "AX-89331156" "AX-89373895" "AX-89704850" "AX-89757146" "AX-89701802" "AX-89327901" "AX-89530211" "AX-89337525" "AX-89365889" "AX-89513832" "AX-89713315" "AX-89441745" "AX-89560982" "AX-89448217" "AX-89507189" "AX-89623137" "AX-89764995" "AX-89684012" "AX-89596380" "AX-89473487" "AX-89531744" "AX-89634970" "AX-89756708" "AX-89511988" "AX-89529806" "AX-89703449" "AX-89408431" "AX-89350175" "AX-89516860" "AX-89629688" "AX-89312980" "AX-89397603" "AX-89743887" "AX-89409704" "AX-89450961" "AX-89528361" "AX-89622172" "AX-89702780" "AX-89717584" "AX-89342643" "AX-89367769" "AX-89386195" "AX-89431294" "AX-89463410" "AX-89516581" "AX-89541331" "AX-89553561" "AX-89640014" "AX-89641053" "AX-89310002" "AX-89313063" "AX-89318892" "AX-89325627" "AX-89332765" "AX-89340122" "AX-89365741" "AX-89369822" "AX-89378378" "AX-89385082" "AX-89392227" "AX-89393843" "AX-89396282" "AX-89396541" "AX-89400487" "AX-89402852" "AX-89412097" "AX-89418082" "AX-89425379" "AX-89425871" "AX-89430453" "AX-89431773" "AX-89438809" "AX-89452198" "AX-89453137" "AX-89469917" "AX-89474965" "AX-89480787" "AX-89488412" "AX-89489931" "AX-89492678" "AX-89499817" "AX-89541885" "AX-89545140" "AX-89547300" "AX-89548692" "AX-89560108" "AX-89561725" "AX-89568028" "AX-89574406" "AX-89577641" "AX-89579107" "AX-89579504" "AX-89592312" "AX-89600677" "AX-89606814" "AX-89612818" "AX-89615489" "AX-89619628" "AX-89620597" "AX-89622169" "AX-89623575" "AX-89626873" "AX-89631050" "AX-89654638" "AX-89657098" "AX-89657844" "AX-89661232" "AX-89675026" "AX-89676620" "AX-89678427" "AX-89688520" "AX-89710885" "AX-89733669" "AX-89747071" "AX-89747873" "AX-89770624" "AX-89771320" "AX-89773412" "AX-89776282" "AX-89386824" "AX-89477162" "AX-89575301" "AX-89635283" "AX-89750437" "AX-89757022" "AX-89346943" "AX-89353602" "AX-89555421" "AX-89495245" "AX-89620832" "AX-89406343" "AX-89458153" "AX-89672119" "AX-89342620" "AX-89484971" "AX-89504136" "AX-89700742" "AX-89310887" "AX-89339653" "AX-89481823" "AX-89542428" "AX-89542763" "AX-89577388" "AX-89686896" "AX-89451614" "AX-89674152" "AX-89449882" "AX-89324688" "AX-89732952" "AX-89674334" "AX-89774029" "AX-89553639" "AX-89412316" "AX-89693709" "AX-89577980" "AX-89673015" "AX-89311015" "AX-89398182" "AX-89484705" "AX-89595333" "AX-89469426" "AX-89530786" "AX-89325269" "AX-89672350" "AX-89611245" "AX-89322945" "AX-89349130" "AX-89412785" "AX-89521726" "AX-89539401" "AX-89599686" "AX-89613709" "AX-89721792" "AX-89768395" "AX-89630243" "AX-89650326" "AX-89318230" "AX-89512661" "AX-89554948" "AX-89765968" "AX-89421399" "AX-89438321" "AX-89620408" "AX-89741597" "AX-89581107" "AX-89590029" "AX-89559378" "AX-86166445" "AX-89309607" "AX-89310545" "AX-89312018" "AX-89312540" "AX-89316850" "AX-89323857" "AX-89329600" "AX-89339379" "AX-89340317" "AX-89343110" "AX-89343589" "AX-89346589" "AX-89347627" "AX-89350974" "AX-89353299" "AX-89356068" "AX-89360034" "AX-89363207" "AX-89364191" "AX-89364607" "AX-89365742" "AX-89368036" "AX-89375027" "AX-89377395" "AX-89379203" "AX-89386610" "AX-89390300" "AX-89390440" "AX-89404353" "AX-89404758" "AX-89405316" "AX-89422495" "AX-89425019" "AX-89430488" "AX-89433730" "AX-89434701" "AX-89435929" "AX-89436345" "AX-89436668" "AX-89436672" "AX-89437861" "AX-89439309" "AX-89443527" "AX-89444227" "AX-89445400" "AX-89446805" "AX-89446901" "AX-89447148" "AX-89448550" "AX-89450684" "AX-89450894" "AX-89455805" "AX-89457323" "AX-89466966" "AX-89468472" "AX-89469925" "AX-89470180" "AX-89470561" "AX-89470860" "AX-89474572" "AX-89474927" "AX-89475724" "AX-89479888" "AX-89483738" "AX-89486420" "AX-89488823" "AX-89492122" "AX-89493051" "AX-89497623" "AX-89498060" "AX-89499121" "AX-89501666" "AX-89502899" "AX-89503032" "AX-89508408" "AX-89508958" "AX-89510702" "AX-89512153" "AX-89515186" "AX-89519286" "AX-89519454" "AX-89519596" "AX-89522728" "AX-89523470" "AX-89524522" "AX-89524727" "AX-89525279" "AX-89529327" "AX-89531431" "AX-89531973" "AX-89533278" "AX-89536194" "AX-89539661" "AX-89545960" "AX-89551020" "AX-89551807" "AX-89556354" "AX-89558797" "AX-89559030" "AX-89559674" "AX-89561892" "AX-89562767" "AX-89563418" "AX-89574439" "AX-89575298" "AX-89590249" "AX-89590602" "AX-89590969" "AX-89593232" "AX-89599679" "AX-89601453" "AX-89602384" "AX-89602719" "AX-89605640" "AX-89608916" "AX-89610556" "AX-89610801" "AX-89613992" "AX-89614876" "AX-89615041" "AX-89615802" "AX-89617412" "AX-89617430" "AX-89618293" "AX-89619723" "AX-89626230" "AX-89627410" "AX-89632387" "AX-89633418" "AX-89638742" "AX-89642735" "AX-89643010" "AX-89643337" "AX-89643660" "AX-89651309" "AX-89653126" "AX-89653454" "AX-89657039" "AX-89660143" "AX-89661030" "AX-89661401" "AX-89665552" "AX-89665834" "AX-89667174" "AX-89672063" "AX-89672462" "AX-89672738" "AX-89676412" "AX-89676610" "AX-89682357" "AX-89686040" "AX-89686369" "AX-89686835" "AX-89688050" "AX-89688552" "AX-89691037" "AX-89691160" "AX-89697700" "AX-89698554" "AX-89699964" "AX-89701739" "AX-89702898" "AX-89703285" "AX-89704179" "AX-89705396" "AX-89709691" "AX-89714447" "AX-89715787" "AX-89715960" "AX-89716668" "AX-89718565" "AX-89723655" "AX-89724587" "AX-89727553" "AX-89728630" "AX-89731392" "AX-89738999" "AX-89739261" "AX-89743366" "AX-89745067" "AX-89752304" "AX-89762337" "AX-89763061" "AX-89766535" "AX-89767923" "AX-89777337" "AX-89353654" "AX-89394895" "AX-89403895" "AX-89412950" "AX-89425305" "AX-89470332" "AX-89481827" "AX-89502957" "AX-89520065" "AX-89525532" "AX-89550595" "AX-89571336" "AX-89614565" "AX-89688246" "AX-89695739" "AX-89710263" "AX-89739595" "AX-89750578" "AX-89383507" "AX-89419383" "AX-89541675" "AX-89547238" "AX-89611017" "AX-89325967" "AX-89349216" "AX-89349901" "AX-89353419" "AX-89378587" "AX-89417734" "AX-89419497" "AX-89424246" "AX-89428065" "AX-89440015" "AX-89447100" "AX-89464675" "AX-89470443" "AX-89474690" "AX-89479729" "AX-89487162" "AX-89505772" "AX-89518060" "AX-89521190" "AX-89539408" "AX-89565365" "AX-89595125" "AX-89612444" "AX-89612922" "AX-89637107" "AX-89641821" "AX-89646916" "AX-89648699" "AX-89653867" "AX-89687758" "AX-89712706" "AX-89717728" "AX-89734705" "AX-89748064" "AX-89380195" "AX-89432852" "AX-89740371" "AX-89329763" "AX-89318880" "AX-89320425" "AX-89324353" "AX-89327884" "AX-89328008" "AX-89329665" "AX-89334125" "AX-89338299" "AX-89347767" "AX-89360224" "AX-89363462" "AX-89365912" "AX-89374592" "AX-89379218" "AX-89381619" "AX-89383574" "AX-89386025" "AX-89387315" "AX-89387778" "AX-89389654" "AX-89400595" "AX-89402540" "AX-89404378" "AX-89404646" "AX-89407317" "AX-89417666" "AX-89417760" "AX-89418298" "AX-89419988" "AX-89432248" "AX-89434331" "AX-89439701" "AX-89450085" "AX-89450133" "AX-89453484" "AX-89462107" "AX-89464502" "AX-89472564" "AX-89480033" "AX-89481441" "AX-89482765" "AX-89484480" "AX-89489576" "AX-89495734" "AX-89498237" "AX-89499088" "AX-89502823" "AX-89504975" "AX-89511642" "AX-89515238" "AX-89528032" "AX-89528156" "AX-89539277" "AX-89544739" "AX-89546441" "AX-89546510" "AX-89549219" "AX-89550873" "AX-89551099" "AX-89552445" "AX-89559236" "AX-89562034" "AX-89570562" "AX-89572895" "AX-89579946" "AX-89585441" "AX-89589750" "AX-89602364" "AX-89610640" "AX-89620387" "AX-89622541" "AX-89622816" "AX-89624600" "AX-89628135" "AX-89628444" "AX-89630117" "AX-89638185" "AX-89644423" "AX-89644993" "AX-89650290" "AX-89661465" "AX-89666322" "AX-89666484" "AX-89666917" "AX-89670502" "AX-89672884" "AX-89674628" "AX-89684367" "AX-89686034" "AX-89700603" "AX-89710808" "AX-89716032" "AX-89716143" "AX-89718980" "AX-89721340" "AX-89740829" "AX-89742882" "AX-89745897" "AX-89746690" "AX-89748225" "AX-89750016" "AX-89750626" "AX-89757542" "AX-89766383" "AX-89766908" "AX-89767049" "AX-89320769" "AX-89326042" "AX-89441465" "AX-89494195" "AX-89541853" "AX-89554959" "AX-89367759" "AX-89312544" "AX-89318678" "AX-89324244" "AX-89336755" "AX-89339475" "AX-89341856" "AX-89343960" "AX-89350708" "AX-89352654" "AX-89357765" "AX-89360476" "AX-89368061" "AX-89376696" "AX-89377142" "AX-89381595" "AX-89383089" "AX-89389985" "AX-89391632" "AX-89396858" "AX-89405602" "AX-89411244" "AX-89411404" "AX-89413998" "AX-89415154" "AX-89415746" "AX-89436546" "AX-89455049" "AX-89464219" "AX-89464455" "AX-89469229" "AX-89472460" "AX-89475452" "AX-89478299" "AX-89484729" "AX-89488593" "AX-89491772" "AX-89493025" "AX-89493349" "AX-89493930" "AX-89501853" "AX-89505278" "AX-89505364" "AX-89510434" "AX-89523562" "AX-89527442" "AX-89529573" "AX-89539887" "AX-89542165" "AX-89554485" "AX-89556833" "AX-89561231" "AX-89562217" "AX-89589062" "AX-89592744" "AX-89593187" "AX-89597618" "AX-89597698" "AX-89600592" "AX-89630577" "AX-89633301" "AX-89635367" "AX-89636693" "AX-89639926" "AX-89652408" "AX-89655121" "AX-89657824" "AX-89659952" "AX-89666517" "AX-89671059" "AX-89672985" "AX-89685455" "AX-89685714" "AX-89694601" "AX-89694843" "AX-89697012" "AX-89709453" "AX-89711310" "AX-89720732" "AX-89723344" "AX-89726510" "AX-89729091" "AX-89765622" "AX-89766127" "AX-89767640" "AX-89771915" "AX-89776855" "AX-89363114" "AX-89477132" "AX-89514826" "AX-89649982" "AX-89666584" "AX-89680832" "AX-89686159" "AX-89511444" "AX-89572583" "AX-89387433" "AX-89468196" "AX-89525980" "AX-89755782" "AX-89359842" "AX-89763292" "AX-89490783" "AX-89438780" "AX-89627859" "AX-89719255" "AX-89363251" "AX-89424424" "AX-89509876" "AX-89705577" "AX-89727353" "AX-89326158" "AX-89336781" "AX-89561361" "AX-89733825" "AX-89378575" "AX-89355378" "AX-89658350" "AX-89532524" "AX-89767971" "AX-89342910" "AX-89343553" "AX-89313006" "AX-89402618" "AX-89434450" "AX-89567801" "AX-89540344" "AX-89326772" "AX-89768247" "AX-89589468" "AX-89347289" "AX-89335232" "AX-89755904" "AX-89342900" "AX-89446809" "AX-89697873" "AX-89737494" "AX-89340627" "AX-89391810" "AX-89768132" "AX-89484626" "AX-89312752" "AX-89375422" "AX-89707254" "AX-89662954" "AX-89682369" "AX-89394669" "AX-89438150" "AX-89723939" "AX-89525198" "AX-89619752" "AX-89347607" "AX-89334186" "AX-89374947" "AX-89583416" "AX-89416022" "AX-89641724" "AX-89340012" "AX-89342581" "AX-89390569" "AX-89418615" "AX-89419673" "AX-89529500" "AX-89533479" "AX-89558715" "AX-89623624" "AX-89696665" "AX-89710254" "AX-89621191" "AX-89310175" "AX-89316546" "AX-89361789" "AX-89366839" "AX-89387758" "AX-89393605" "AX-89396534" "AX-89425104" "AX-89479623" "AX-89492045" "AX-89534066" "AX-89542609" "AX-89558193" "AX-89574822" "AX-89575198" "AX-89584974" "AX-89598178" "AX-89606186" "AX-89610648" "AX-89642770" "AX-89644327" "AX-89645505" "AX-89670378" "AX-89675740" "AX-89680071" "AX-89693560" "AX-89695534" "AX-89724092" "AX-89738045" "AX-89738451" "AX-89738558" "AX-89562734" "AX-89616685" "AX-89638702" "AX-89543882" "AX-89547487" "AX-89665591" "AX-89672344" "AX-89739914" "AX-89748323" "AX-89598577" "AX-89476270" "AX-89555446" "AX-89665911" "AX-89316066" "AX-89332506" "AX-89340307" "AX-89341140" "AX-89395824" "AX-89428961" "AX-89492569" "AX-89497602" "AX-89517308" "AX-89522713" "AX-89523880" "AX-89536852" "AX-89550331" "AX-89584371" "AX-89593658" "AX-89601160" "AX-89655704" "AX-89674811" "AX-89688572" "AX-89696668" "AX-89713476" "AX-89718679" "AX-89721237" "AX-89745360" "AX-89760781" "AX-89395936" "AX-89517779" "AX-89625812" "AX-89738119" "AX-89551036" "AX-89728978" "AX-89317004" "AX-89321322" "AX-89342708" "AX-89373699" "AX-89384771" "AX-89434967" "AX-89441982" "AX-89446799" "AX-89479551" "AX-89483028" "AX-89497647" "AX-89502688" "AX-89534588" "AX-89581112" "AX-89581781" "AX-89585992" "AX-89592959" "AX-89649762" "AX-89654060" "AX-89657641" "AX-89686543" "AX-89745781" "AX-89770894" "AX-89773172" "AX-89368753" "AX-89413005" "AX-89583508" "AX-89403230" "AX-89474846" "AX-89500567" "AX-89745915" "AX-89328882" "AX-89344602" "AX-89345274" "AX-89414230" "AX-89458659" "AX-89466077" "AX-89472169" "AX-89618209" "AX-89619286" "AX-89747911" "AX-89772186" "AX-89375048" "AX-89475921" "AX-89508331" "AX-89564904" "AX-89613651" "AX-89660010" "AX-89748416" "AX-89761173" "AX-89494483" "AX-89626136" "AX-89539012" "AX-89559021" "AX-89642117" "AX-89660051" "AX-89433720" "AX-89498861" "AX-89533153" "AX-89560401" "AX-89562294" "AX-89609417" "AX-89659152" "AX-89695540" "AX-89698238" "AX-89416824" "AX-89491134" "AX-89497566" "AX-89345618" "AX-89388155" "AX-89357951" "AX-89386001" "AX-89407536" "AX-89479665" "AX-89481335" "AX-89499521" "AX-89500117" "AX-89581743" "AX-89695758" "AX-89696150" "AX-89706893" "AX-89707992" "AX-89710054" "AX-89717325" "AX-89764436" "AX-89773224" "AX-89315461" "AX-89372214" "AX-89710521" "AX-89538772" "AX-89356757" "AX-89311918" "AX-89320188" "AX-89386236" "AX-89387903" "AX-89433209" "AX-89442621" "AX-89483140" "AX-89486062" "AX-89504155" "AX-89526311" "AX-89533916" "AX-89535759" "AX-89542953" "AX-89544411" "AX-89557532" "AX-89630435" "AX-89688129" "AX-89698821" "AX-89709383" "AX-89765242" "AX-89321034" "AX-89506476" "AX-89380434" "AX-89441420" "AX-89514141" "AX-89588147" "AX-89598353" "AX-89660120" "AX-89661052" "AX-89685310" "AX-89697966" "AX-89698604" "AX-89771828" "AX-89504403" "AX-89390526" "AX-89429546" "AX-89564152" "AX-89709411" "AX-89711915" "AX-89773820" "AX-89742586" "AX-89451111" "AX-89566576" "AX-89645607" "AX-89748986" "AX-89408833" "AX-89410707" "AX-89443944" "AX-89453640" "AX-89529032" "AX-89538463" "AX-89554905" "AX-89681345" "AX-89688266" "AX-89721530" "AX-89677617" "AX-86168750" "AX-89371258" "AX-89393600" "AX-89510634" "AX-89553651" "AX-89721768" "AX-89331962" "AX-89435549" "AX-89380821" "AX-89394502" "AX-89408124" "AX-89452266" "AX-89511169" "AX-89605535" "AX-89618139" "AX-89621538" "AX-89684049" "AX-89515595" "AX-89591613" "AX-89609493" "AX-89754811" "AX-89345125" "AX-89356368" "AX-89374500" "AX-89376985" "AX-89620896" "AX-89322988" "AX-89553206" "AX-89426476" "AX-89431645" "AX-89588961" "AX-89334180" "AX-89375106" "AX-89396123" "AX-89402678" "AX-89422082" "AX-89424382" "AX-89428101" "AX-89463160" "AX-89479830" "AX-89509034" "AX-89521641" "AX-89540818" "AX-89574363" "AX-89582049" "AX-89586554" "AX-89587405" "AX-89592140" "AX-89594542" "AX-89594649" "AX-89599629" "AX-89631990" "AX-89635365" "AX-89642696" "AX-89668283" "AX-89671392" "AX-89686787" "AX-89690060" "AX-89723212" "AX-89737548" "AX-89746086" "AX-89763545" "AX-89340916" "AX-89383987" "AX-89446228" "AX-89468367" "AX-89613618" "AX-89710800" "AX-89328767" "AX-89332254" "AX-89339553" "AX-89448013" "AX-89448942" "AX-89494789" "AX-89600391" "AX-89600579" "AX-89615775" "AX-89663513" "AX-89721279" "AX-86168607" "AX-89455696" "AX-89630114" "AX-89689270" "AX-89309811" "AX-89347194" "AX-89439441" "AX-89565962" "AX-89598371" "AX-89657995" "AX-89479365" "AX-89517046" "AX-89550277" "AX-89687901" "AX-89491895" "AX-89333021" "AX-89366444" "AX-89375150" "AX-89386943" "AX-89386977" "AX-89408682" "AX-89474265" "AX-89480142" "AX-89481664" "AX-89496323" "AX-89502713" "AX-89516935" "AX-89530952" "AX-89531427" "AX-89535591" "AX-89544096" "AX-89587005" "AX-89604851" "AX-89681810" "AX-89684181" "AX-89692165" "AX-89697691" "AX-89712679" "AX-89733736" "AX-89739602" "AX-89742124" "AX-89746041" "AX-89763010" "AX-89772005" "AX-89386502" "AX-89428425" "AX-89433230" "AX-89459353" "AX-89614918" "AX-89330119" "AX-89334937" "AX-89336768" "AX-89356840" "AX-89359551" "AX-89361259" "AX-89365425" "AX-89367279" "AX-89374464" "AX-89390170" "AX-89393585" "AX-89404743" "AX-89416064" "AX-89430437" "AX-89432884" "AX-89446617" "AX-89453359" "AX-89454914" "AX-89492866" "AX-89519872" "AX-89521740" "AX-89539271" "AX-89541615" "AX-89546749" "AX-89562704" "AX-89569557" "AX-89580351" "AX-89594428" "AX-89607928" "AX-89612193" "AX-89633931" "AX-89636393" "AX-89645244" "AX-89681239" "AX-89681255" "AX-89686451" "AX-89711022" "AX-89712883" "AX-89725609" "AX-89729006" "AX-89729430" "AX-89732833" "AX-89736534" "AX-89740306" "AX-89741213" "AX-89741581" "AX-89766886" "AX-89769077" "AX-89365305" "AX-89478262" "AX-89509340" "AX-89688151" "AX-89701913" "AX-89704322" "AX-89710473" "AX-89402031" "AX-89452546" "AX-89480677" "AX-89674814" "AX-89724611" "AX-89502732" "AX-89309465" "AX-89325869" "AX-89344410" "AX-89345304" "AX-89367245" "AX-89373739" "AX-89373864" "AX-89384402" "AX-89384484" "AX-89386123" "AX-89397894" "AX-89449314" "AX-89461959" "AX-89485789" "AX-89501844" "AX-89507209" "AX-89508805" "AX-89526549" "AX-89532755" "AX-89554689" "AX-89564472" "AX-89568200" "AX-89580464" "AX-89581307" "AX-89597140" "AX-89609720" "AX-89614019" "AX-89646799" "AX-89653552" "AX-89659062" "AX-89659444" "AX-89671589" "AX-89694559" "AX-89714980" "AX-89723499" "AX-89763261" "AX-89328046" "AX-89477807" "AX-89672722" "AX-89775071" "AX-89409842" "AX-89470097" "AX-89473375" "AX-89476848" "AX-89720442" "AX-89746810" "AX-89764302" "AX-89336372" "AX-89338532" "AX-89361359" "AX-89362536" "AX-89467473" "AX-89505978" "AX-89515257" "AX-89569305" "AX-89646193" "AX-89463573" "AX-89436885" "AX-89404251" "AX-89453614" "AX-89484724" "AX-89491849" "AX-89504057" "AX-89544981" "AX-89720781" "AX-89475498" "AX-89749584" "AX-89327352" "AX-89352962" "AX-89359001" "AX-89359459" "AX-89363118" "AX-89368345" "AX-89368355" "AX-89371054" "AX-89374831" "AX-89390175" "AX-89393762" "AX-89402326" "AX-89405654" "AX-89413120" "AX-89417528" "AX-89443012" "AX-89456353" "AX-89456377" "AX-89461156" "AX-89464118" "AX-89473809" "AX-89481395" "AX-89489071" "AX-89
[truncated: 90,923,013 more chars]
