# Supplementary material for: BWGS: A R package for genomic selection and its application to a wheat breeding programme
Source: PLoS One. 2020 Apr 2;15(4):e0222733. doi: 10.1371/journal.pone.0222733 (PMC7141418; doi:10.1371/journal.pone.0222733)
Supplement: S1 Data — (ZIP) [file pone.0222733.s001.zip › Data/YieldBLUE.txt]

94.19623 86.29123 91.05123 89.32956 90.93123
89.84123 91.78456 92.05107 90.09241 91.93623
90.08776 85.42623 90.89456 92.4579 90.6979
91.60276 88.62456 89.7729 91.88062 88.87169
95.42776 90.78663 96.77766 87.19726 94.63391
95.82219 96.72275 96.37386 96.5483 90.13159
85.50266 75.03641 79.88288 92.82673 89.73779
94.56784 92.89913 88.10413 82.02173 95.20351
97.87238 92.45288 86.03663 89.19396 82.23163
99.99514 97.41101 91.32902 90.49063 94.84938
93.36652 90.54153 87.39031 91.38867 91.0818
92.48894 85.77658 88.12639 94.58141 92.07732
93.36782 90.23933 91.88362 89.2766 86.56292
87.57803 84.07089 91.02433 92.67076 91.51568
87.87496 88.50496 85.10211 92.06356 86.87996
88.03425 96.55461 91.75375 92.27109 87.72719
93.85362 93.986 92.68293 93.88041 94.8346
94.87283 92.90875 95.40433 95.43693 93.87176
99.53486 94.27062 93.81036 95.8942 97.20755
84.91119 95.48182 94.65572 95.0936 92.23562
94.03562 97.95114 97.18543 92.52369 99.64089
94.84366 92.76133 95.08842 94.81829 93.14925
91.53156 96.45407 100.6544 97.46292 93.62721
95.45353 91.19697 93.0663 96.84089 89.87956
96.03792 99.31037 99.71548 87.41676 94.96114
90.99945 94.52489 92.54872 95.21642 99.70336
96.42495 92.08622 99.73184 92.33934 93.34474
102.5717 92.98125 98.03508 92.08927 92.87489
93.57552 91.00302 87.83056 91.00258 95.37918
89.30177 96.12403 93.1705 97.22804 95.29867
96.52514 95.78488 93.58043 94.52355 92.81857
84.29766 95.19676 90.46964 91.51705 94.35018
95.1807 97.38698 90.45404 89.65216 93.12029
92.47323 89.64468 95.13904 97.67198 88.35885
95.09744 93.00389 94.49398 93.1714 93.53592
100.4549 100.6703 89.88893 90.03247 96.4683
88.0383 94.17393 97.44747 94.45698 89.46404
90.2925 89.87591 92.26173 84.75029 97.30389
97.3978 96.1696 95.18746 89.35032 94.9046
90.82032 92.5646 90.38032 89.33317 91.11103
89.88603 93.80032 100.1028 91.39532 91.43053
96.98274 92.48886 100.3634 98.01431 98.76332
95.78102 96.18022 91.54119 100.1546 103.6636
103.9972 85.9822 89.07034 97.48971 88.54498
93.06238 95.0238 96.40247 99.9557 90.83952
100.7238 94.45426 99.45807 99.57876 97.80289
101.2011 100.246 100.5603 96.64352 97.34961
102.4861 91.69187 93.69657 94.50363 92.12738
96.88113 97.94602 97.27164 99.9903 99.74282
97.03282 96.17425 99.55692 99.51203 97.13858
96.46854 89.54923 91.43425 100.7674 89.54344
98.76274 102.8668 101.3228 100.0893 97.77405
97.30582 96.38789 94.75019 95.50327 97.47243
96.72789 99.48786 97.23356 97.02156 95.75969
95.68112 97.39422 96.8905 96.81906 96.36276
98.65272 99.09925 97.44522 95.17487 94.00289
93.83851 98.93039 100.1119 101.4159 99.43052
92.40763 88.08789 93.62013 92.84425 91.04763
101.7436 95.39331 97.60768 101.6618 98.61296
105.2411 100.7633 100.755 95.99888 97.87221
97.59554 105.0017 98.68179 105.1323 95.18388
97.67804 95.64554 100.0145 103.5197 100.015
99.62659 98.19153 105.1158 104.0549 106.0627
97.43465 67.84522 99.46376 96.21653 97.78125
97.66814 96.72957 102.8444 97.09504 100.1654
93.33961 93.66691 99.38608 103.3014 98.54996
97.46595 95.06651 98.29685 99.40584 95.25248
94.55427 95.30798 103.5471 93.83948 98.22284
99.18477 95.6978 93.95411 95.47961 96.60261
90.40111 89.0709 97.73918 97.89627 103.2096
98.17042 101.0578 105.1638 96.13799 101.3489
102.3129 102.0972 97.58221 95.48721 98.96356
99.37499 105.6793 100.5964 98.40948 101.7457
99.20641 102.2831 99.7702 98.08507 92.37364
91.23284 95.84728 104.6621 95.47448 92.20162
100.1665 100.7651 88.69364 98.48721 97.04999
99.74856 92.20927 91.72203 98.27091 97.24091
95.63849 90.40727 86.67111 82.38111 85.52861
88.32861 98.01861 92.46111 99.55361 93.79611
103.5536 88.91611 93.05861 89.16611 99.59361
78.39861 91.26361 78.48111 82.36611 93.76611
79.64861 81.14111 91.47331 91.31831 76.10831
89.82331 94.63581 101.8783 98.04081 95.71331
97.55831 88.38581 91.66081 90.29581 90.13081
93.24831 97.92331 94.33081 88.95831 92.16331
78.08081 96.84581 93.05331 79.70831 90.31405
87.87155 103.0741 89.45655 94.99655 97.01155
87.54155 96.93405 90.38655 90.15655 92.01405
99.49155 108.1566 95.72305 89.81155 98.93655
85.58655 82.32905 88.33905 91.89155 92.55905
92.37655 88.48655 90.97905 99.88197 99.23697
104.092 97.87447 98.74947 97.90947 97.90947
93.64197 101.4295 98.64697 97.00197 100.4895
98.60447 92.82697 100.1495 99.52447 91.28947
96.35685 95.62947 91.12447 96.37197 91.49697
95.77947 96.68947 100.302 100.602 95.99447
99.04917 98.91917 97.06667 99.28667 95.75917
92.92917 96.26667 103.8342 98.13167 95.19417
95.29417 95.67667 94.88167 96.59167 92.35417
100.9467 88.27917 99.53167 92.04667 97.44667
97.51667 98.16417 95.26917 95.43667 98.25917
91.20491 96.15491 93.73741 89.52991 103.2249
88.45741 97.32491 92.85241 90.51741 93.43741
91.92741 92.89241 95.69741 88.58241 99.11241
83.14741 89.08741 93.31741 95.34741 97.96241
87.04241 96.18991 94.08241 98.15526 101.2924
97.84741 98.54241 97.10991 99.56741 96.74491
90.32241 89.83491 96.69991 94.96982 92.68382
88.93582 94.39582 85.25782 86.06382 93.88782
91.14582 91.21782 92.78182 93.56382 90.29182
105.7598 91.00582 83.40782 91.22182 91.49582
90.55582 90.11382 96.42782 92.60182 93.03582
88.14982 95.69982 89.22382 86.43382 94.92261
95.18594 97.76427 88.69761 93.66261 73.32094
86.23761 92.03261 95.03094 87.48927 93.87594
99.08761 88.94261 95.13594 87.83594 93.40761
83.67927 91.01927 88.63094 84.35261 88.72283
92.90094 93.20261 88.94261 89.16138 93.96972
93.83972 91.48805 78.20138 83.65138 86.01805
88.72472 97.48138 88.38472 94.51805 89.99638
92.96972 95.00305 95.84472 91.68305 90.58805
85.85305 89.85638 93.68138 96.67654 103.3715
94.52154 87.13404 89.87154 94.80654 100.4215
90.45404 95.65154 99.19654 101.1715 92.32404
97.56904 101.729 107.544 86.27404 87.29785
94.41404 84.94654 88.01904 93.63404 108.6134
97.00874 89.73374 88.74874 95.20374 83.28124
107.0115 89.13124 96.65624 95.92124 99.4427
94.05374 92.70624 91.70124 92.80624 90.26124
89.51624 91.92624 96.66124 96.92374 95.63874
93.43198 100.7418 101.7181 97.34948 101.7706
94.45698 92.24198 102.1631 93.26698 88.32198
85.34948 90.42198 93.48948 90.45448 84.42698
91.87948 90.67948 84.52448 89.55198 90.70198
78.72198 88.11948 103.9692 98.18166 103.7767
96.11416 102.1117 96.57416 99.39916 94.16916
94.49666 102.9692 95.28166 101.2792 105.7342
108.7142 93.56916 98.15916 106.0117 100.0467
99.60666 100.4867 101.4317 105.2867 96.42166
98.03666 97.61887 92.56637 105.5464 98.66387
100.3164 102.3589 102.2714 97.01887 91.22137
105.6739 100.0111 104.5214 100.7439 101.0314
109.6689 101.3289 94.43446 96.65137 102.4139
103.2364 98.43387 99.31387 94.12387 94.73887
100.1714 99.91137 102.2739 108.2714 101.1614
98.51137 98.00137 92.13961 96.09711 102.5921
104.3196 97.42711 99.18711 98.14711 103.6671
96.92461 100.6796 100.6746 106.6671 105.6471
95.69961 95.16211 100.5196 93.75961 95.92461
95.08711 103.4846 93.11211 105.4371 103.8421
101.0186 100.7271 102.6146 95.13461 99.89961
91.84711 95.47711 85.60961 98.46461 86.92461
